# Supplementary material for: Immediate early splicing controls translation in activated T-cells and is mediated by hnRNPC2 phosphorylation
Source: EMBO J. 2025 Feb 13;44(6):1692–723. doi: 10.1038/s44318-025-00374-8 (PMC11914300; doi:10.1038/s44318-025-00374-8)
Supplement: Supplementary file 3 — Dataset EV1 [file 44318_2025_374_MOESM3_ESM.xlsx]

## Sheet: A5SS
0 vs PMA30 significant
geneSymbol	chr	strand	longExonStart_0base	longExonEnd	shortES	shortEE	flankingES	flankingEE	FDRNSvsPMA30	DPSI_NSvsPMA30	PSI_NS_1	PSI_NS_2	PSI_PMA30_1	PSI_PMA30_2	InclReadsNS1	InclReadsNS2	SkipReadsNS1	SkipReadsNS2	InclReadsPMA301	InclReadsPMA302	SkipReadsPMA301	SkipReadsPMA302	JR
P4HB	chr17	-	81858934	81859387	81859180	81859387	81855452	81855586	0	-0.166	0.057	0.09	0.241	0.238	73	93	407	314	181	145	191	156	1560
P4HB	chr17	-	81858494	81859387	81859180	81859387	81855452	81855586	0	-0.164	0.071	0.102	0.264	0.236	202	232	407	314	448	314	191	156	2264
P4HB	chr17	-	81859766	81860524	81860326	81860524	81859180	81859387	3.23667e-13	-0.228	0.133	0.175	0.393	0.371	180	189	212	161	325	244	91	75	1477
P4HB	chr17	-	81859810	81860535	81860326	81860535	81859180	81859387	1.57788e-12	-0.22	0.132	0.169	0.386	0.355	167	169	212	161	295	213	91	75	1383
FLNA	chrX	-	154365744	154366224	154366023	154366224	154365348	154365486	5.40375e-06	-0.374	0.18	0.141	0.411	0.658	101	61	142	114	188	256	83	41	986
PMPCA	chr9	+	136414552	136414743	136414552	136414647	136416290	136416391	4.45641e-05	-0.175	0.088	0.116	0.281	0.272	16	21	94	90	45	53	65	80	464
GNL3L	chrX	+	54539039	54539500	54539039	54539101	54540134	54540242	8.80858e-05	-0.21	0.235	0.263	0.49	0.428	109	89	84	59	166	158	41	50	756
CSPP1	chr8	+	67113804	67115264	67113804	67113862	67115913	67116122	0.000142998	0.218	0.342	0.386	0.131	0.161	115	116	18	15	78	71	42	30	485
PHC2	chr1	-	33334089	33334292	33334184	33334292	33332274	33332404	0.000164852	-0.317	0.656	0.597	1.0	0.888	37	34	11	13	40	28	0	2	165
MIR29B2CHG	chr1	-	207867734	207868023	207867925	207868023	207817238	207817414	0.000294196	0.329	0.596	0.599	0.315	0.221	150	133	40	35	21	13	18	18	428
SNHG15	chr7	-	44985881	44986097	44986020	44986097	44984356	44984426	0.000411518	-0.199	0.366	0.381	0.541	0.605	99	116	81	89	160	198	64	61	868
SPPL2A	chr15	-	50732602	50736202	50736100	50736202	50730964	50731039	0.00043858	-0.349	0.73	0.572	1.0	1.0	158	195	2	5	182	234	0	0	776
CLCC1	chr1	-	108962308	108963453	108963360	108963453	108950308	108950448	0.000645503	0.38	1.0	1.0	0.537	0.703	62	67	0	0	44	45	4	2	224
TMX1	chr14	+	51245312	51245454	51245312	51245358	51247091	51247220	0.0012201	-0.259	0.072	0.057	0.237	0.41	4	4	29	37	22	16	40	13	165
TUBG1	chr17	+	42613848	42614136	42613848	42613998	42614259	42614412	0.00145096	0.246	0.421	0.477	0.187	0.219	63	52	41	27	19	13	39	22	276
MYB	chr6	+	135200289	135200674	135200289	135200415	135201638	135201749	0.0020638	0.261	0.371	0.371	0.081	0.139	80	91	44	50	3	6	11	12	297
UBE3A	chr15	-	25407066	25409207	25409087	25409207	25405460	25405502	0.00210319	0.253	0.506	0.562	0.244	0.318	195	244	11	11	212	169	38	21	901
NNT	chr5	+	43612907	43613481	43612907	43613137	43615847	43616065	0.00211074	0.427	0.679	0.589	0.169	0.245	24	27	3	5	10	11	13	9	102
TM2D3	chr15	-	101651695	101652391	101652270	101652391	101650003	101650161	0.00281842	-0.253	0.172	0.146	0.447	0.377	27	26	23	27	41	41	9	12	206
MYB	chr6	+	135200289	135200557	135200289	135200415	135201638	135201749	0.00307102	0.254	0.346	0.296	0.0	0.134	50	45	44	50	0	4	11	12	216
ALG5	chr13	-	36994988	36995596	36995424	36995596	36993603	36993672	0.00337408	-0.198	0.663	0.941	1.0	1.0	80	72	9	1	65	63	0	0	290
ZGPAT	chr20	+	63733586	63733739	63733586	63733712	63734704	63734824	0.00356893	-0.185	0.807	0.783	0.96	1.0	51	22	10	5	29	18	1	0	136
RTEL1-TNFRSF6B	chr20	+	63689749	63690210	63689749	63689865	63690293	63690441	0.00541694	0.208	0.963	1.0	0.839	0.709	99	64	1	0	79	46	4	5	298
LIG3	chr17	+	34980511	34980622	34980511	34980597	34983001	34983552	0.00650199	0.151	1.0	0.966	0.902	0.762	42	34	0	1	33	27	3	7	147
PMA150 vs PMA30 significant
geneSymbol	chr	strand	longExonStart_0base	longExonEnd	shortES	shortEE	flankingES	flankingEE	FDRPMA150vsPMA30	DPSI_PMA150vsPMA30	PSI_PMA150_1	PSI_PMA150_2	PSI_PMA30_1	PSI_PMA30_2	InclReadsPMA1501	InclReadsPMA1502	SkipReadsPMA1501	SkipReadsPMA1502	InclReadsPMA301	InclReadsPMA302	SkipReadsPMA301	SkipReadsPMA302	JR
P4HB	chr17	-	81859810	81860535	81860326	81860535	81859180	81859387	4.78284e-13	-0.236	0.131	0.138	0.386	0.355	124	79	159	96	295	213	91	75	1132
P4HB	chr17	-	81859766	81860524	81860326	81860524	81859180	81859387	6.37712e-13	-0.235	0.138	0.155	0.393	0.371	141	97	159	96	325	244	91	75	1228
TRAF4	chr17	+	28747212	28747391	28747212	28747264	28747842	28747947	4.03659e-07	-0.331	0.35	0.223	0.599	0.635	74	40	68	69	206	197	68	56	778
KCNAB2	chr1	+	6097268	6097555	6097268	6097357	6098484	6101180	1.68113e-05	-0.242	0.151	0.111	0.396	0.351	25	11	54	34	80	59	47	42	352
NPM1	chr5	+	171391304	171391609	171391304	171391424	171391705	171391799	7.57387e-05	-0.179	0.21	0.243	0.394	0.416	55	77	83	96	311	291	192	164	1269
RPL10A	chr6	+	35468946	35469285	35468946	35469027	35469380	35469529	0.000255178	-0.152	0.195	0.118	0.274	0.343	86	48	115	117	150	148	129	92	885
NOP56	chr20	+	2655933	2656214	2655933	2656034	2656400	2656549	0.000266007	-0.183	0.474	0.518	0.647	0.712	181	237	82	90	463	461	103	76	1693
ARIH2	chr3	+	48970594	48970841	48970594	48970704	48973698	48973816	0.000313881	-0.283	0.229	0.213	0.553	0.454	30	29	48	51	52	49	20	28	307
PMPCA	chr9	+	136414552	136414743	136414552	136414647	136416290	136416391	0.000313881	-0.164	0.116	0.11	0.281	0.272	20	20	86	91	45	53	65	80	460
ODF2	chr9	+	128496040	128496297	128496040	128496141	128498412	128498575	0.000568445	-0.21	0.307	0.26	0.493	0.493	61	61	61	77	103	110	47	50	570
MYB	chr6	+	135200289	135200557	135200289	135200415	135201638	135201749	0.000857425	0.316	0.432	0.333	0.0	0.134	44	45	27	42	0	4	11	12	185
CEP104	chr1	-	3836494	3837519	3837291	3837519	3834924	3835092	0.000857425	-0.333	0.608	0.727	1.0	1.0	46	79	4	4	50	56	0	0	239
PVR	chr19	+	44658741	44658900	44658741	44658765	44661291	44661323	0.00140596	0.398	0.931	0.935	0.637	0.434	28	30	1	1	22	16	6	10	114
MYB	chr6	+	135200289	135200674	135200289	135200415	135201638	135201749	0.00140596	0.311	0.496	0.347	0.081	0.139	82	69	27	42	3	6	11	12	252
IRF3	chr19	-	49661449	49662328	49661947	49662328	49660712	49660828	0.00240752	-0.296	0.449	0.431	0.694	0.779	90	95	22	25	91	124	8	7	462
ODF2L	chr1	-	86386345	86387086	86386914	86387086	86385457	86385590	0.00245525	0.283	1.0	1.0	0.811	0.623	58	43	0	0	48	37	2	4	192
ALKBH6	chr19	-	36013000	36013089	36013020	36013089	36011403	36011464	0.0024602	0.197	0.19	0.272	0.043	0.025	6	10	22	23	1	1	19	34	116
MIR4435-2HG	chr2	-	111365560	111367575	111367486	111367575	111344060	111344237	0.00418016	-0.253	0.835	0.659	1.0	1.0	251	287	3	9	63	70	0	0	683
PHC2	chr1	-	33334089	33334292	33334184	33334292	33332274	33332404	0.00475301	-0.206	0.669	0.807	1.0	0.888	57	37	16	5	40	28	0	2	185
KIFBP	chr10	+	69005731	69007751	69005731	69005915	69008840	69008925	0.00888518	0.365	0.811	1.0	0.48	0.6	68	84	1	0	73	71	5	3	305
0 vs PMA150 significant
geneSymbol	chr	strand	longExonStart_0base	longExonEnd	shortES	shortEE	flankingES	flankingEE	FDRNSvsPMA150	DPSI_NSvsPMA150	PSI_NS_1	PSI_NS_2	PSI_PMA150_1	PSI_PMA150_2	InclReadsNS1	InclReadsNS2	SkipReadsNS1	SkipReadsNS2	InclReadsPMA1501	InclReadsPMA1502	SkipReadsPMA1501	SkipReadsPMA1502	JR
NOSIP	chr19	-	49557080	49557249	49557089	49557249	49556874	49556993	0.000304554	-0.189	0.021	0.0	0.231	0.167	1	0	44	35	10	3	31	14	138
TOP3A	chr17	-	18290539	18290686	18290556	18290686	18285406	18285520	0.000404488	0.155	0.138	0.173	0.0	0.0	6	10	33	42	0	0	41	22	154
ODF2L	chr1	-	86386345	86387086	86386914	86387086	86385457	86385590	0.000638724	-0.367	0.676	0.589	1.0	1.0	35	32	3	4	58	43	0	0	175
FXYD5	chr19	+	35166250	35166428	35166250	35166325	35169565	35169879	0.002862	-0.157	0.0	0.091	0.182	0.223	0	7	56	38	13	10	32	19	175
PHKG2	chr16	+	30751105	30751281	30751105	30751217	30751548	30751603	0.00321347	0.35	1.0	0.905	0.692	0.513	36	29	0	2	17	8	5	5	102
NOP56	chr20	+	2655933	2656214	2655933	2656034	2656400	2656549	0.00691787	0.151	0.643	0.652	0.474	0.518	410	427	93	93	181	237	82	90	1613
CCDC57	chr17	-	82198313	82198422	82198336	82198422	82195262	82195364	0.00695417	-0.211	0.738	0.754	1.0	0.914	30	29	9	8	35	38	0	3	152
GALE	chr1	-	23796508	23796782	23796696	23796782	23796150	23796265	0.00713939	-0.168	0.891	0.772	1.0	1.0	62	51	3	6	55	26	0	0	203
MIR4435-2HG	chr2	-	111365560	111367575	111367486	111367575	111344060	111344237	0.0079085	0.253	1.0	1.0	0.835	0.659	38	44	0	0	251	287	3	9	632
TARBP2	chr12	+	53503026	53503212	53503026	53503129	53503729	53503808	0.00992881	-0.198	0.934	0.669	1.0	1.0	47	27	2	8	10	28	0	0	122

## Sheet: A3SS
0 vs PMA30 significant
geneSymbol	chr	strand	longExonStart_0base	longExonEnd	shortES	shortEE	flankingES	flankingEE	FDRNSvsPMA30	DPSI_NSvsPMA30	PSI_NS_1	PSI_NS_2	PSI_PMA30_1	PSI_PMA30_2	InclReadsNS1	InclReadsNS2	SkipReadsNS1	SkipReadsNS2	InclReadsPMA301	InclReadsPMA302	SkipReadsPMA301	SkipReadsPMA302	JR
ACTG1	chr17	-	81511187	81511803	81511187	81511626	81511902	81512142	1.37387e-11	-0.27	0.119	0.119	0.316	0.462	128	117	390	357	640	779	570	373	3354
HNRNPC	chr14	-	21263310	21263582	21263310	21263336	21269297	21269425	1.57351e-07	-0.216	0.269	0.252	0.437	0.516	203	197	185	196	474	477	205	150	2087
MYL6	chr12	+	56159497	56159622	56159586	56159622	56158683	56158711	3.91145e-06	-0.172	0.142	0.146	0.286	0.345	47	43	166	146	113	136	164	150	965
HNRNPC	chr14	-	21263310	21263829	21263310	21263336	21269297	21269442	4.43199e-06	-0.208	0.311	0.314	0.475	0.566	416	446	185	196	923	972	205	150	3493
EIF4A1	chr17	+	7578119	7578244	7578164	7578244	7577826	7577916	1.94241e-05	-0.153	0.227	0.238	0.375	0.396	147	123	367	289	346	342	424	382	2420
RPS9	chr19	+	54206552	54207647	54207397	54207647	54206275	54206462	3.70336e-05	-0.164	0.254	0.302	0.409	0.475	568	535	214	158	796	770	147	109	3297
PRMT7	chr16	+	68324142	68324832	68324682	68324832	68321425	68321462	7.36951e-05	0.189	0.334	0.384	0.17	0.169	156	177	58	53	58	63	53	58	676
CNN2	chr19	+	1036066	1036246	1036129	1036246	1032558	1032696	0.000177838	-0.216	0.014	0.038	0.131	0.354	1	2	47	34	13	24	57	29	207
ACTB	chr7	-	5529534	5529733	5529534	5529663	5530523	5530601	0.000301983	-0.202	0.09	0.024	0.276	0.242	12	2	78	51	28	7	47	14	239
BPHL	chr6	+	3138040	3140509	3140385	3140509	3137361	3137493	0.000301983	0.433	1.0	1.0	0.587	0.547	142	158	0	0	85	96	3	4	488
TNFRSF1A	chr12	-	6330852	6331993	6330852	6330926	6333068	6333147	0.000435424	-0.223	0.238	0.259	0.488	0.455	141	111	47	33	238	265	26	33	894
RPL3	chr22	-	39316705	39317021	39316705	39316841	39317460	39317629	0.000471126	-0.211	0.371	0.35	0.526	0.617	166	140	115	106	199	201	73	51	1051
SURF4	chr9	-	133367258	133367543	133367258	133367445	133375921	133376166	0.000642762	-0.275	0.127	0.162	0.383	0.456	18	19	69	55	20	21	18	14	234
SUN2	chr22	-	38750224	38750383	38750224	38750320	38750897	38751035	0.000909872	-0.255	0.074	0.122	0.325	0.381	8	9	66	43	16	13	22	14	191
BBS2	chr16	-	56499777	56501025	56499777	56499907	56501352	56502808	0.00111638	-0.391	0.726	0.493	1.0	1.0	53	39	2	4	25	15	0	0	138
NCL	chr2	-	231458265	231458620	231458265	231458389	231459000	231459125	0.0015084	-0.172	0.333	0.344	0.509	0.513	123	147	86	98	258	247	87	82	1128
IGF2R	chr6	+	160088032	160089253	160089106	160089253	160084994	160085131	0.00170668	0.239	1.0	1.0	0.698	0.825	141	123	0	0	134	91	6	2	497
RUVBL2	chr19	+	49004206	49004418	49004276	49004418	49003278	49003334	0.00185627	-0.18	0.066	0.067	0.214	0.28	7	6	63	53	23	14	54	23	243
	chr20	-	28583024	28583946	28583024	28583110	28586298	28586403	0.00208319	0.307	1.0	1.0	0.665	0.721	41	69	0	0	77	40	5	2	234
SLC35A2	chrX	-	48904745	48905482	48904745	48904892	48906391	48906543	0.00574755	-0.221	0.745	0.735	0.921	1.0	118	80	7	5	67	81	1	0	359
LBR	chr1	-	225410290	225410818	225410290	225410416	225411336	225411440	0.00579181	-0.167	0.24	0.162	0.406	0.329	67	59	50	72	113	77	39	37	514
NPM1	chr5	+	171406396	171407774	171407699	171407774	171405301	171405403	0.00754757	-0.248	0.349	0.546	0.667	0.724	451	484	73	35	1108	1180	48	39	3418
SNX14	chr6	-	85572297	85572374	85572297	85572371	85574257	85574378	0.00773276	-0.215	0.637	0.867	0.934	1.0	18	20	10	3	29	33	2	0	115
CHD8	chr14	-	21400150	21400331	21400150	21400307	21400412	21400612	0.00773276	-0.207	0.063	0.022	0.346	0.152	2	1	25	37	12	6	19	28	130
LRSAM1	chr9	+	127487494	127487763	127487675	127487763	127485735	127485835	0.00936131	0.26	0.354	0.485	0.145	0.175	27	37	20	16	10	12	24	23	169
NSFL1C	chr20	-	1445665	1446149	1445665	1445830	1452492	1452630	0.00936131	-0.178	0.141	0.097	0.264	0.33	20	10	34	26	32	44	25	25	216
PMA150 vs PMA30 significant
geneSymbol	chr	strand	longExonStart_0base	longExonEnd	shortES	shortEE	flankingES	flankingEE	FDRPMA150vsPMA30	DPSI_PMA150vsPMA30	PSI_PMA150_1	PSI_PMA150_2	PSI_PMA30_1	PSI_PMA30_2	InclReadsPMA1501	InclReadsPMA1502	SkipReadsPMA1501	SkipReadsPMA1502	InclReadsPMA301	InclReadsPMA302	SkipReadsPMA301	SkipReadsPMA302	JR
ACTG1	chr17	-	81511187	81511803	81511187	81511626	81511902	81512142	6.40288e-09	-0.253	0.124	0.148	0.316	0.462	131	128	382	303	640	779	570	373	3306
MZB1	chr5	-	139388460	139388667	139388460	139388585	139389679	139389913	6.13108e-06	-0.268	0.164	0.133	0.41	0.424	17	13	52	51	68	77	59	63	400
TNFRSF1A	chr12	-	6330852	6331993	6330852	6330926	6333068	6333147	2.17029e-05	-0.239	0.181	0.285	0.488	0.455	355	448	167	117	238	265	26	33	1649
DPH5-DT	chr1	+	101080886	101083574	101083460	101083574	101077362	101077508	4.37737e-05	0.581	1.0	1.0	0.281	0.558	28	29	0	0	34	55	4	2	152
DPH5-DT	chr1	+	101080388	101083574	101083460	101083574	101077362	101077508	5.74315e-05	0.565	1.0	1.0	0.309	0.561	34	37	0	0	46	66	4	2	189
SUN2	chr22	-	38750224	38750383	38750224	38750320	38750897	38751035	7.32823e-05	-0.289	0.1	0.028	0.325	0.381	8	2	48	46	16	13	22	14	169
RPS9	chr19	+	54206552	54207647	54207397	54207647	54206275	54206462	0.000337335	-0.161	0.243	0.318	0.409	0.475	378	342	151	94	796	770	147	109	2787
MYADM	chr19	+	53869689	53869838	53869753	53869838	53867882	53867943	0.000470822	-0.348	0.397	0.433	0.701	0.826	99	52	99	45	32	36	9	5	377
HNRNPC	chr14	-	21263310	21263582	21263310	21263336	21269297	21269425	0.000676142	-0.181	0.247	0.343	0.437	0.516	197	288	201	185	474	477	205	150	2177
BPHL	chr6	+	3138040	3140509	3140385	3140509	3137361	3137493	0.000745819	0.433	1.0	1.0	0.587	0.547	55	99	0	0	85	96	3	4	342
KDM5D	chrY	-	19709450	19710260	19709450	19709809	19710375	19710472	0.00125731	0.343	0.716	0.801	0.363	0.467	70	112	6	6	66	69	25	17	371
DDX39A	chr19	-	14409741	14409981	14409741	14409873	14410215	14410334	0.00257105	-0.173	0.384	0.363	0.564	0.528	140	82	120	77	242	253	100	121	1135
RPL3	chr22	-	39316705	39317021	39316705	39316841	39317460	39317629	0.00257105	-0.241	0.264	0.397	0.526	0.617	74	100	84	62	199	201	73	51	844
IPO4	chr14	-	24187666	24187813	24187666	24187796	24188215	24188257	0.00301116	-0.187	0.042	0.071	0.217	0.27	2	2	40	23	24	21	76	50	238
RNF31	chr14	+	24151181	24151379	24151298	24151379	24150597	24150888	0.00301212	-0.154	0.825	0.867	1.0	1.0	64	38	7	3	69	40	0	0	221
CFAP70	chr10	-	73322962	73323097	73322962	73323027	73331176	73331276	0.00391666	-0.255	0.657	0.719	1.0	0.885	15	32	5	8	29	12	0	1	102
HNRNPC	chr14	-	21263310	21263829	21263310	21263336	21269297	21269442	0.00395872	-0.177	0.29	0.397	0.475	0.566	408	605	201	185	923	972	205	150	3649
SYNRG	chr17	-	37541971	37542565	37541971	37542430	37553114	37554059	0.00530279	-0.218	0.899	0.665	1.0	1.0	37	29	2	7	27	25	0	0	127
FOXRED1	chr11	+	126273315	126273454	126273335	126273454	126272968	126273079	0.00535556	-0.198	0.083	0.0	0.208	0.272	2	0	19	25	7	10	23	23	109
PFN2	chr3	-	149964903	149966586	149964903	149966264	149968357	149968550	0.00613687	0.244	1.0	1.0	0.679	0.833	21	24	0	0	38	36	5	2	126
SYTL1	chr1	+	27349079	27349152	27349115	27349152	27347966	27348012	0.00621137	-0.175	0.791	0.859	1.0	1.0	88	55	18	7	13	8	0	0	189
DMTF1	chr7	+	87182016	87182337	87182227	87182337	87181308	87181341	0.00625792	-0.241	0.535	0.448	0.755	0.71	90	90	29	41	100	86	12	13	461
APTX	chr9	-	32987543	32988129	32987543	32987731	32989758	32989895	0.00625792	0.208	1.0	0.924	0.759	0.748	62	51	0	1	93	75	7	6	295
NPM1	chr5	+	171406396	171407774	171407699	171407774	171405301	171405403	0.00625792	-0.207	0.451	0.527	0.667	0.724	246	308	26	24	1108	1180	48	39	2979
CYP2R1	chr11	-	14879113	14879443	14879113	14879207	14880135	14880768	0.00625792	-0.214	0.833	0.739	1.0	1.0	29	41	2	5	29	26	0	0	132
PLEKHG2	chr19	+	39414988	39415260	39415168	39415260	39414064	39414195	0.00766693	-0.161	0.712	0.929	0.963	1.0	85	96	14	3	64	45	1	0	308
ATIC	chr2	+	215325179	215325329	215325240	215325329	215319664	215319731	0.00796344	-0.293	0.091	0.063	0.472	0.269	3	2	20	20	16	11	12	20	104
APTX	chr9	-	32987543	32987846	32987543	32987731	32989758	32989895	0.0080879	0.197	1.0	0.898	0.769	0.735	35	17	0	1	45	32	7	6	143
CNTRL	chr9	+	121157739	121159019	121158854	121159019	121157469	121157600	0.00811416	-0.198	0.762	0.842	1.0	1.0	128	160	4	3	144	110	0	0	549
ELP1	chr9	-	108917546	108919349	108917546	108917670	108922841	108922927	0.00873239	0.244	1.0	0.94	0.799	0.653	163	226	0	1	173	137	3	5	708
0 vs PMA150 significant
geneSymbol	chr	strand	longExonStart_0base	longExonEnd	shortES	shortEE	flankingES	flankingEE	FDRNSvsPMA150	DPSI_NSvsPMA150	PSI_NS_1	PSI_NS_2	PSI_PMA150_1	PSI_PMA150_2	InclReadsNS1	InclReadsNS2	SkipReadsNS1	SkipReadsNS2	InclReadsPMA1501	InclReadsPMA1502	SkipReadsPMA1501	SkipReadsPMA1502	JR
MYADM	chr19	+	53869689	53869838	53869753	53869838	53867882	53867943	1.19695e-07	0.513	1.0	0.856	0.397	0.433	31	27	0	3	99	52	99	45	356
PARVG	chr22	+	44186576	44187878	44187775	44187878	44185807	44185872	3.00036e-06	-0.214	0.701	0.802	0.972	0.96	500	431	20	10	1102	1019	3	4	3089
MZB1	chr5	-	139388460	139388667	139388460	139388585	139389679	139389913	0.000179834	0.215	0.34	0.387	0.164	0.133	118	107	138	102	17	13	52	51	598
FIP1L1	chr4	+	53442019	53442707	53442652	53442707	53440581	53440608	0.000703071	-0.323	0.724	0.63	1.0	1.0	48	52	3	5	78	99	0	0	285
	chr20	-	28583024	28583946	28583024	28583110	28586298	28586403	0.00168481	0.305	1.0	1.0	0.745	0.644	41	69	0	0	68	98	3	7	286
ZNF692	chr1	-	248857827	248858017	248857827	248857859	248858130	248858321	0.00537878	-0.285	0.638	0.617	0.949	0.876	60	55	15	15	42	16	1	1	205
ADAM17	chr2	-	9521202	9522438	9521202	9521321	9523248	9523338	0.00537878	0.286	0.87	1.0	0.624	0.675	67	89	1	0	199	229	12	11	608
ZNF692	chr1	-	248857827	248858034	248857827	248857859	248858130	248858321	0.00589077	-0.293	0.628	0.616	0.944	0.887	61	58	15	15	41	19	1	1	211
PFN2	chr3	-	149964903	149966586	149964903	149966264	149968357	149968550	0.00682291	-0.292	0.707	0.709	1.0	1.0	26	35	3	4	21	24	0	0	113
PTPN2	chr18	-	12817155	12817365	12817155	12817265	12825809	12825944	0.00795924	-0.185	0.84	0.79	1.0	1.0	38	34	4	5	27	30	0	0	138

## Sheet: CE
0 vs PMA30 significant
geneSymbol	chr	strand	exonStart_0base	exonEnd	upstreamES	upstreamEE	downstreamES	downstreamEE	FDRNSvsPMA30	DPSI_NSvsPMA30	PSI_NS_1	PSI_NS_2	PSI_PMA30_1	PSI_PMA30_2	InclReadsNS1	InclReadsNS2	SkipReadsNS1	SkipReadsNS2	InclReadsPMA301	InclReadsPMA302	SkipReadsPMA301	SkipReadsPMA302	JR
EEF1B2	chr2	+	206160886	206161132	206160587	206160710	206161345	206161472	1.38642e-10	-0.269	0.123	0.105	0.356	0.41	33	27	79	77	140	145	85	70	656
MYB	chr6	+	135196725	135197323	135195747	135196002	135198907	135199050	9.72577e-09	0.201	0.248	0.236	0.034	0.047	146	169	76	94	6	9	29	31	560
CAPZB	chr1	-	19412235	19417164	19385504	19385626	19419660	19419750	3.348e-06	-0.23	0.127	0.208	0.346	0.448	397	472	67	44	1250	1323	58	40	3651
MYB	chr6	+	135196960	135197323	135195747	135196002	135198907	135199050	4.22997e-06	0.167	0.222	0.192	0.026	0.054	85	88	76	94	3	7	29	31	413
HNRNPC	chr14	-	21263666	21263829	21263310	21263336	21269297	21269406	1.38222e-05	-0.188	0.265	0.262	0.415	0.489	154	161	185	196	337	332	205	150	1720
LEF1	chr4	-	108081585	108081669	108079491	108079614	108083355	108083446	1.38222e-05	0.207	0.697	0.704	0.516	0.471	347	295	90	74	215	182	120	122	1445
FAM221A	chr7	+	23686288	23688987	23684498	23684672	23689268	23689459	6.90819e-05	-0.786	0.209	0.218	1.0	1.0	30	38	5	6	22	15	0	0	116
TMBIM4	chr12	-	66168914	66169353	66153339	66153448	66169854	66169980	7.23946e-05	-0.208	0.093	0.101	0.3	0.311	25	31	54	61	37	41	19	20	288
AK2	chr1	-	33011447	33011710	33008900	33010833	33012073	33012122	0.000173352	0.291	1.0	1.0	0.703	0.715	52	47	0	0	59	47	8	6	219
TRAF4	chr17	+	28744700	28744957	28744017	28744255	28747212	28747713	0.000203017	-0.281	0.239	0.227	0.5	0.529	29	27	30	30	92	114	30	33	385
CERS2	chr1	-	150968082	150968174	150967819	150967877	150968394	150968512	0.000240062	0.305	0.936	0.916	0.702	0.541	102	76	4	4	41	37	10	18	292
SFXN2	chr10	+	102716613	102716711	102714537	102714681	102726611	102726777	0.000257117	0.185	0.233	0.192	0.022	0.033	19	17	35	40	1	2	25	33	172
VILL	chr3	+	38002395	38002575	38001701	38001860	38003167	38003313	0.000388122	0.154	0.984	1.0	0.93	0.745	149	133	1	0	65	93	2	13	456
ABI2	chr2	+	203395658	203395780	203394699	203394846	203402575	203402734	0.000450319	0.33	1.0	1.0	0.638	0.702	27	16	0	0	21	28	6	6	104
RHOH	chr4	+	40240127	40240345	40197032	40197300	40242713	40242834	0.000501727	0.328	0.427	0.401	0.057	0.116	39	37	19	20	2	4	12	11	144
BCHE	chr3	-	165829516	165831041	165786144	165786311	165837313	165837423	0.000518584	-0.374	0.689	0.563	1.0	1.0	118	103	4	6	94	73	0	0	398
MAPKAPK5	chr12	+	111870270	111870360	111868752	111868861	111871084	111871180	0.000569331	0.286	0.946	0.899	0.548	0.725	91	46	3	3	46	50	22	11	272
CERS2	chr1	-	150968082	150968201	150967819	150967877	150968394	150968478	0.000751519	0.181	0.964	0.952	0.857	0.697	211	157	4	4	117	81	10	18	602
ATXN2	chr12	-	111486760	111486824	111485712	111485865	111488475	111488612	0.000785714	0.169	1.0	1.0	0.841	0.822	51	50	0	0	56	42	7	6	212
USP9X	chrX	+	41150920	41151057	41148368	41148575	41152932	41153081	0.000811249	-0.311	0.681	0.697	1.0	1.0	18	29	4	6	21	26	0	0	104
RALY	chr20	+	34073818	34073866	34073562	34073635	34075873	34076039	0.00105222	-0.16	0.873	0.806	1.0	1.0	67	52	7	9	48	31	0	0	214
TUBGCP2	chr10	-	133295523	133295911	133295363	133295439	133297951	133298023	0.00105222	0.365	1.0	1.0	0.62	0.65	54	41	0	0	27	23	4	3	152
ABI2	chr2	+	203395655	203395780	203394699	203394846	203402575	203402734	0.00109675	0.222	1.0	1.0	0.796	0.759	34	37	0	0	47	38	6	6	168
LARP1	chr5	+	154793799	154793922	154793594	154793723	154794099	154794262	0.00117935	0.209	0.928	0.88	0.735	0.656	181	132	7	9	72	76	13	20	510
ARMCX4	chrX	+	101488443	101489315	101488007	101488099	101498144	101498335	0.00123314	0.389	1.0	1.0	0.708	0.514	57	52	0	0	39	34	2	4	188
NUDT22	chr11	+	64229849	64230070	64229541	64229571	64230182	64230319	0.00151281	-0.18	0.836	0.803	1.0	1.0	71	91	5	8	51	66	0	0	292
EIF4A2	chr3	+	186788309	186788420	186787802	186787882	186789124	186789291	0.00162213	-0.234	0.647	0.62	0.808	0.926	73	68	21	22	136	166	17	7	510
SLC66A2	chr18	-	79919183	79919400	79902419	79904183	79933968	79934022	0.00167441	-0.296	0.825	0.584	1.0	1.0	26	27	2	7	32	19	0	0	113
LARP1	chr5	+	154793799	154794000	154793594	154793723	154794099	154794195	0.00177896	0.228	0.92	0.863	0.721	0.607	212	148	7	9	88	81	13	20	578
ABCD4	chr14	-	74288206	74288259	74287809	74287886	74288715	74288765	0.00177896	0.184	1.0	1.0	0.875	0.756	44	44	0	0	20	31	2	7	148
MIR9-1HG	chr1	-	156413412	156414298	156404251	156404601	156414653	156414753	0.00185571	-0.354	0.73	0.563	1.0	1.0	44	42	2	4	52	57	0	0	201
TCTN1	chr12	+	110619835	110619956	110614026	110614402	110626361	110626382	0.00194844	-0.176	0.754	0.853	0.959	1.0	85	46	14	4	46	46	1	0	242
NBAS	chr2	-	15536417	15536551	15534542	15534641	15551492	15551536	0.00207963	0.259	1.0	1.0	0.676	0.806	23	30	0	0	26	26	6	3	114
TRA2A	chr7	-	23522120	23522432	23521706	23521840	23531788	23531980	0.00209891	-0.171	0.81	0.807	0.959	1.0	75	103	5	7	164	187	2	0	543
NOTCH3	chr19	-	15184294	15184450	15181575	15181801	15184905	15185019	0.0021544	-0.296	0.689	0.72	1.0	1.0	30	29	6	5	18	15	0	0	103
RNF123	chr3	+	49700471	49700564	49699667	49699772	49700635	49700709	0.00232342	-0.191	0.736	0.883	1.0	1.0	39	53	8	4	31	43	0	0	178
ACBD4	chr17	+	45137018	45137139	45136107	45136776	45137367	45137454	0.00240672	-0.277	0.657	0.789	1.0	1.0	34	37	9	5	13	17	0	0	115
UBE3A	chr15	-	25407066	25407262	25405460	25405502	25409087	25409207	0.00245805	0.271	0.36	0.425	0.101	0.142	16	21	11	11	11	9	38	21	138
TRA2A	chr7	-	23522131	23522432	23521706	23521840	23531788	23532041	0.00249071	-0.167	0.812	0.81	0.957	1.0	74	102	5	7	154	180	2	0	524
RMST	chr12	+	97465667	97465727	97463087	97463289	97492460	97492606	0.00251586	-0.393	0.663	0.392	0.841	1.0	35	22	12	23	55	43	7	0	197
SNHG14	chr15	+	25081090	25081224	25078861	25078995	25082588	25082705	0.00277238	-0.218	0.781	0.748	0.965	1.0	37	37	5	6	58	36	1	0	180
EIF4A2	chr3	+	186788309	186788416	186787802	186787882	186789124	186789881	0.00277238	-0.244	0.624	0.594	0.793	0.913	65	60	21	22	121	136	17	7	449
AGFG2	chr7	+	100554092	100554258	100550395	100550511	100555609	100555735	0.0029491	-0.352	0.551	0.616	0.872	1.0	23	30	8	8	16	20	1	0	106
PSME3IP1	chr16	-	57178501	57178852	57173727	57173869	57185820	57186039	0.00362731	0.215	0.943	1.0	0.716	0.797	63	90	1	0	58	75	6	5	298
GIT1	chr17	-	29577135	29577247	29576862	29576996	29577644	29577742	0.00410364	0.205	0.96	1.0	0.887	0.663	91	85	2	0	45	30	3	8	264
LARP1	chr5	+	154793799	154793901	154793594	154793723	154794099	154794262	0.00410416	0.203	0.922	0.872	0.744	0.644	150	112	7	9	69	66	13	20	446
NDE1	chr16	+	15696708	15696860	15694164	15694256	15724190	15725119	0.00410416	-0.16	0.815	0.865	1.0	1.0	59	57	6	4	55	52	0	0	233
SREBF2	chr22	+	41899236	41899553	41898648	41898781	41900329	41900498	0.00439604	-0.266	0.426	0.47	0.709	0.718	66	82	25	26	104	127	12	14	456
ANKS3	chr16	-	4726978	4727177	4724749	4724831	4729979	4730151	0.00442957	-0.231	0.822	0.717	1.0	1.0	48	33	4	5	29	33	0	0	152
ZNF519	chr18	-	14124349	14124476	14084876	14085076	14132274	14132428	0.00446615	-0.189	0.79	0.832	1.0	1.0	38	40	5	4	29	49	0	0	165
SMC2	chr9	+	104135867	104136060	104134414	104134575	104138017	104138165	0.00474757	-0.212	0.058	0.036	0.175	0.343	3	2	19	21	13	20	24	15	117
ARPC2	chr2	+	218234848	218235044	218234351	218234397	218238663	218238723	0.00492448	-0.302	0.322	0.321	0.688	0.56	27	22	22	18	114	92	20	28	343
THADA	chr2	-	43556344	43556555	43552067	43552339	43560233	43560385	0.00516166	-0.257	0.712	0.774	1.0	1.0	20	37	3	4	59	33	0	0	156
NEMP1	chr12	-	57064070	57064185	57063118	57063344	57064645	57064739	0.00544785	0.223	1.0	1.0	0.675	0.879	23	20	0	0	32	56	8	4	143
DYRK1A	chr21	+	37456129	37456308	37420327	37420384	37472683	37472880	0.00563704	-0.281	0.102	0.055	0.269	0.45	10	2	36	14	18	22	20	11	133
KDM5C	chrX	-	53210675	53210857	53208890	53210576	53211496	53211655	0.00566236	0.188	0.916	0.897	0.721	0.716	134	129	5	6	121	112	19	18	544
METTL13	chr1	+	171781987	171782120	171781663	171781795	171783739	171784039	0.00625023	-0.255	0.732	0.758	1.0	1.0	17	26	3	4	33	25	0	0	108
PUM1	chr1	-	31005852	31006031	30981311	30981405	31028795	31028864	0.00638506	-0.206	0.936	0.652	1.0	1.0	36	32	1	7	54	46	0	0	176
USP8	chr15	+	50441348	50441493	50439008	50439177	50449399	50449440	0.00653784	0.206	0.943	1.0	0.787	0.745	36	47	1	0	32	38	4	6	164
C11orf80	chr11	+	66821642	66821764	66815833	66816199	66828265	66828364	0.00673669	0.36	0.789	0.686	0.335	0.42	37	39	5	9	17	23	17	16	163
GLUL	chr1	-	182390496	182390852	182388571	182388750	182391678	182391759	0.00685507	-0.206	0.177	0.212	0.453	0.348	40	50	48	48	77	62	24	30	379
CDIPT	chr16	-	29862585	29862720	29861105	29861259	29862814	29862865	0.00687431	-0.186	0.797	0.831	1.0	1.0	41	41	5	4	28	27	0	0	146
EHMT1	chr9	+	137802856	137803010	137800879	137800984	137811460	137811491	0.00717169	-0.249	0.086	0.166	0.319	0.431	11	17	52	38	21	17	20	10	186
NOL6	chr9	-	33468779	33468872	33468507	33468566	33468957	33469121	0.00727299	0.176	1.0	0.963	0.87	0.741	45	45	0	1	35	35	3	7	171
GINS1	chr20	+	25413789	25413854	25407672	25407895	25417103	25417202	0.00739002	-0.165	0.771	0.899	1.0	1.0	41	27	8	2	18	26	0	0	122
NDUFV3	chr21	+	42896926	42897047	42893267	42893381	42903181	42904276	0.00761367	-0.241	0.951	0.568	1.0	1.0	38	26	1	10	32	25	0	0	132
MAZ	chr16	+	29809539	29809764	29808569	29808741	29810076	29811164	0.00790788	0.257	0.401	0.453	0.251	0.09	66	56	35	24	16	7	17	25	246
PEX6	chr6	-	42968873	42968985	42968289	42968498	42969667	42969801	0.00790788	0.282	0.889	0.934	0.559	0.7	61	54	4	2	29	40	12	9	211
GPR89B	chr1	+	147936626	147936686	147928392	147928578	147938713	147938817	0.00823812	-0.179	0.862	0.78	1.0	1.0	37	21	4	4	16	46	0	0	128
	chr7	-	102640203	102640414	102639122	102639199	102640611	102640773	0.00825911	0.205	1.0	1.0	0.759	0.832	48	67	0	0	34	40	4	3	196
CDC27	chr17	-	47171916	47172064	47169916	47170042	47181561	47181637	0.00841861	0.178	1.0	0.901	0.743	0.801	70	40	0	2	57	53	9	6	237
TSFM	chr12	+	57783614	57783652	57783109	57783283	57786162	57786291	0.00848789	-0.157	0.0	0.0	0.087	0.227	0	0	26	30	4	5	32	13	110
RFC2	chr7	-	74246661	74246763	74243145	74243246	74249738	74249780	0.00852279	0.228	1.0	0.953	0.723	0.774	42	37	0	1	19	25	4	4	132
	chr12	+	57616783	57617288	57616382	57616495	57619310	57619379	0.00856083	0.341	1.0	1.0	0.591	0.727	44	23	0	0	22	27	3	2	121
RTTN	chr18	-	70065828	70065922	70059849	70060042	70073905	70073994	0.00986426	-0.22	0.85	0.666	0.955	1.0	20	21	2	6	37	34	1	0	121
GMIP	chr19	-	19634506	19634703	19633802	19634190	19634791	19634929	0.00996541	-0.18	0.809	0.831	1.0	1.0	44	51	4	4	50	41	0	0	194
PMA150 vs PMA30 significant
geneSymbol	chr	strand	exonStart_0base	exonEnd	upstreamES	upstreamEE	downstreamES	downstreamEE	FDRPMA150vsPMA30	DPSI_PMA150vsPMA30	PSI_PMA150_1	PSI_PMA150_2	PSI_PMA30_1	PSI_PMA30_2	InclReadsPMA1501	InclReadsPMA1502	SkipReadsPMA1501	SkipReadsPMA1502	InclReadsPMA301	InclReadsPMA302	SkipReadsPMA301	SkipReadsPMA302	JR
TPM4	chr19	+	16095263	16095893	16093683	16093753	16101263	16102948	0	-0.315	0.175	0.12	0.457	0.468	173	119	134	144	686	668	134	125	2183
MYB	chr6	+	135196725	135197323	135195747	135196002	135198907	135199050	0	0.285	0.292	0.36	0.034	0.047	149	206	62	63	6	9	29	31	555
MYB	chr6	+	135196960	135197323	135195747	135196002	135198907	135199050	7.80642e-09	0.242	0.247	0.317	0.026	0.054	80	115	62	63	3	7	29	31	390
EEF1B2	chr2	+	206160886	206161132	206160587	206160710	206161345	206161472	4.74211e-07	-0.236	0.124	0.17	0.356	0.41	30	36	71	59	140	145	85	70	636
LEF1	chr4	-	108081585	108081669	108079491	108079614	108083355	108083446	3.86314e-05	0.194	0.672	0.702	0.516	0.471	434	395	126	100	215	182	120	122	1694
NCK2	chr2	+	105881327	105882049	105855047	105855289	105892981	105894272	4.58625e-05	0.547	1.0	1.0	0.586	0.319	37	19	0	0	29	16	3	5	109
SPAG7	chr17	-	4960233	4960318	4960021	4960111	4960458	4960547	0.000123718	0.274	0.953	1.0	0.672	0.733	69	46	2	0	38	37	11	8	211
MATCAP1	chr16	-	67181605	67181697	67180040	67180666	67183261	67184040	0.000639099	-0.239	0.282	0.24	0.503	0.498	43	39	63	71	67	69	38	40	430
ANXA11	chr10	-	80156377	80156498	80155639	80155912	80157640	80157763	0.000742252	-0.166	0.022	0.0	0.126	0.229	1	0	22	30	6	10	21	17	107
TOP3A	chr17	-	18290841	18291027	18285406	18285520	18294702	18294785	0.00122347	-0.215	0.835	0.699	0.963	1.0	76	64	6	11	65	60	1	0	283
ABCD4	chr14	-	74293153	74293248	74292747	74292869	74295147	74295198	0.00123215	-0.297	0.751	0.654	1.0	1.0	32	20	6	6	22	18	0	0	104
ARPP21	chr3	+	35721604	35721834	35717297	35717357	35729302	35729336	0.00134688	0.305	1.0	1.0	0.774	0.615	31	20	0	0	49	41	5	9	155
FBXL4	chr6	-	98917373	98917719	98905425	98905670	98926476	98927060	0.00145389	0.308	1.0	1.0	0.798	0.586	26	42	0	0	45	43	3	8	167
HNRNPC	chr14	-	21263666	21263829	21263310	21263336	21269297	21269406	0.00147874	-0.156	0.262	0.329	0.415	0.489	165	210	201	185	337	332	205	150	1785
SFMBT2	chr10	-	7365223	7365515	7285203	7285954	7367648	7367889	0.00168224	0.265	0.387	0.339	0.056	0.14	53	43	25	25	3	6	15	11	181
ARMCX4	chrX	+	101488443	101489315	101488007	101488099	101498144	101498335	0.00184891	0.389	1.0	1.0	0.708	0.514	25	34	0	0	39	34	2	4	138
DENND4C	chr9	+	19296007	19296246	19290703	19290876	19298055	19298122	0.00186876	-0.295	0.676	0.624	1.0	0.891	61	73	10	15	46	48	0	2	255
TUBGCP2	chr10	-	133295523	133295911	133295363	133295439	133297951	133298023	0.00199502	0.365	1.0	1.0	0.62	0.65	22	38	0	0	27	23	4	3	117
MSANTD3	chr9	+	100444127	100445237	100442148	100442356	100450556	100451229	0.0022791	0.565	0.751	1.0	0.287	0.334	30	39	1	0	16	20	4	4	114
CEP104	chr1	-	3836494	3836692	3834924	3835092	3837291	3837345	0.0023267	-0.291	0.689	0.729	1.0	1.0	23	28	4	4	29	32	0	0	120
MATCAP1	chr16	-	67181557	67181697	67180040	67180666	67183261	67183952	0.00248895	-0.214	0.343	0.288	0.529	0.53	70	61	63	71	91	96	38	40	530
SEC14L2	chr22	+	30415758	30416087	30410595	30410679	30416233	30416403	0.00264253	0.299	1.0	1.0	0.745	0.657	46	30	0	0	32	28	3	4	143
DMTF1	chr7	+	87164933	87165050	87163219	87163617	87166482	87166493	0.00293059	0.19	1.0	0.945	0.75	0.814	68	100	0	3	64	51	11	6	303
BRD9	chr5	-	883350	883450	881106	881182	883937	884070	0.00298513	-0.33	0.356	0.444	0.72	0.74	29	26	29	18	51	36	11	7	207
IRF2	chr4	-	184447676	184449050	184428977	184429070	184474378	184474558	0.00309987	-0.415	0.142	0.252	0.558	0.665	42	53	21	13	61	48	4	2	244
ACSS1	chr20	-	25023465	25023641	25022939	25023092	25030758	25030958	0.00321073	0.226	1.0	1.0	0.739	0.809	34	29	0	0	41	41	6	4	155
ADAM9	chr8	+	39041945	39042117	39026676	39026810	39054480	39054573	0.00401295	0.331	1.0	1.0	0.826	0.512	30	41	0	0	34	10	3	4	122
CBFB	chr16	+	67093397	67093629	67082212	67082339	67098709	67099391	0.00415806	-0.281	0.099	0.102	0.472	0.292	33	36	105	110	18	13	7	11	333
CEP295	chr11	+	93721953	93722050	93721311	93721412	93723040	93723289	0.00419667	0.207	1.0	1.0	0.726	0.861	24	32	0	0	33	22	7	2	120
LINC01572	chr16	-	72555264	72555326	72540577	72540611	72570434	72570515	0.00513577	-0.22	0.824	0.679	0.943	1.0	21	38	3	12	25	20	1	0	120
EIF4G1	chr3	+	184317320	184317431	184316131	184316218	184317716	184317816	0.00544686	0.289	1.0	1.0	0.909	0.513	31	16	0	0	38	18	2	9	114
ATP11A	chr13	+	112862439	112862575	112860286	112860414	112871734	112871800	0.00572913	-0.157	0.758	0.928	1.0	1.0	59	54	9	2	42	50	0	0	216
REL	chr2	+	60898969	60900884	60894396	60894545	60900991	60901083	0.00578467	-0.243	0.158	0.209	0.388	0.464	40	65	13	15	282	256	27	18	716
EDEM2	chr20	-	35134737	35134949	35131641	35131783	35137879	35138005	0.00623604	-0.248	0.741	0.762	1.0	1.0	31	26	4	3	39	47	0	0	150
PDS5B	chr13	+	32688455	32688569	32687133	32687285	32694222	32694304	0.00634091	-0.2	0.765	0.836	1.0	1.0	25	39	4	4	51	37	0	0	160
EIF4E2	chr2	+	232557883	232558018	232556415	232556530	232564246	232564351	0.00646028	0.223	1.0	1.0	0.742	0.812	21	32	0	0	24	36	4	4	121
ANKRD36	chr2	+	97209799	97209872	97209680	97209709	97211545	97211574	0.00661467	-0.233	0.553	0.536	0.829	0.726	55	66	28	36	108	97	14	23	427
MUTYH	chr1	-	45333412	45333603	45333284	45333324	45334390	45334511	0.00706623	0.215	1.0	1.0	0.749	0.821	31	23	0	0	38	35	5	3	135
UTY	chrY	-	13358463	13358619	13357876	13357969	13359087	13359222	0.00743039	-0.392	0.655	0.425	0.865	1.0	30	15	7	9	29	24	2	0	116
MUTYH	chr1	-	45333412	45333594	45333284	45333324	45334390	45334511	0.00750025	0.212	1.0	1.0	0.755	0.821	31	23	0	0	38	34	5	3	134
MUTYH	chr1	-	45333412	45333617	45333284	45333324	45334390	45334511	0.00770173	0.216	1.0	1.0	0.741	0.827	33	23	0	0	38	38	5	3	140
TRIM65	chr17	-	75891812	75891878	75888962	75891347	75892010	75892185	0.00786067	0.222	1.0	1.0	0.867	0.689	35	12	0	0	30	17	3	5	102
RLF	chr1	+	40189054	40189209	40161386	40161636	40190771	40190853	0.00817783	-0.193	0.763	0.852	1.0	1.0	29	52	4	4	48	31	0	0	168
ITPR2	chr12	-	26653975	26654126	26631865	26632059	26655707	26655852	0.00823972	0.213	0.95	1.0	0.841	0.683	42	28	1	0	47	43	4	9	174
MUTYH	chr1	-	45333412	45333564	45333284	45333324	45334390	45334511	0.00861564	0.202	1.0	1.0	0.764	0.832	29	21	0	0	36	33	5	3	127
TIMELESS	chr12	-	56428548	56428652	56428235	56428405	56428882	56429100	0.00938279	0.183	1.0	0.965	0.833	0.765	38	51	0	1	46	30	5	5	176
FXR1	chr3	+	180914651	180914995	180912481	180912736	180933333	180933386	0.00938466	-0.299	0.274	0.299	0.544	0.627	27	37	19	23	54	57	12	9	238
TRIM3	chr11	-	6451270	6451438	6450891	6451060	6456071	6456175	0.00949168	-0.24	0.69	0.83	1.0	1.0	21	23	4	2	27	24	0	0	101
CELSR3	chr3	-	48644215	48644295	48643553	48643677	48644715	48644828	0.00961324	-0.232	0.738	0.67	0.927	0.945	37	30	8	9	84	57	4	2	231
0 vs PMA150 significant
geneSymbol	chr	strand	exonStart_0base	exonEnd	upstreamES	upstreamEE	downstreamES	downstreamEE	FDRNSvsPMA150	DPSI_NSvsPMA150	PSI_NS_1	PSI_NS_2	PSI_PMA150_1	PSI_PMA150_2	InclReadsNS1	InclReadsNS2	SkipReadsNS1	SkipReadsNS2	InclReadsPMA1501	InclReadsPMA1502	SkipReadsPMA1501	SkipReadsPMA1502	JR
TPM4	chr19	+	16095263	16095893	16093683	16093753	16101263	16102948	9.44989e-07	0.216	0.403	0.325	0.175	0.12	148	123	36	42	173	119	134	144	919
PKM	chr15	-	72203021	72203188	72202532	72202620	72206727	72206880	3.78786e-05	-0.172	0.206	0.192	0.321	0.422	213	155	350	278	471	482	425	281	2655
TXNL4A	chr18	-	79977597	79977701	79970812	79973856	79988239	79988536	7.44338e-05	-0.181	0.782	0.828	1.0	0.971	112	115	17	13	81	61	0	1	400
PRPF38B	chr1	+	108693589	108693642	108692326	108692867	108695701	108695770	0.000231865	-0.246	0.069	0.025	0.328	0.259	4	1	38	27	23	17	33	34	177
PREP	chr6	-	105281745	105281902	105273217	105278438	105282450	105282582	0.000349693	0.357	1.0	1.0	0.628	0.657	25	35	0	0	23	13	6	3	105
VRK1	chr14	+	96874272	96874491	96860556	96860735	96876029	96876120	0.000568602	-0.405	0.194	0.255	0.634	0.626	14	18	21	19	24	37	5	8	146
TMEM94	chr17	+	75491690	75491900	75491302	75491455	75492473	75492789	0.000569626	0.297	1.0	1.0	0.868	0.538	106	68	0	0	71	22	4	7	278
	chr12	+	57616783	57617288	57616382	57616495	57619310	57619379	0.000589477	0.511	1.0	1.0	0.408	0.571	44	23	0	0	7	27	2	4	107
TET2	chr4	+	105190359	105190505	105146785	105146979	105233896	105234272	0.000603402	0.34	1.0	1.0	0.579	0.742	20	26	0	0	21	25	7	4	103
TMEM94	chr17	+	75491690	75491852	75491302	75491455	75492473	75492789	0.000611849	0.326	1.0	1.0	0.867	0.482	92	56	0	0	60	15	4	7	234
WDR59	chr16	-	74887682	74887755	74886269	74886396	74892483	74892565	0.000795838	-0.24	0.746	0.773	1.0	1.0	28	27	6	5	40	24	0	0	130
MUC20-OT1	chr3	+	195696360	195696589	195689336	195689438	195699029	195699116	0.000820619	0.248	1.0	1.0	0.726	0.778	47	25	0	0	68	100	9	10	259
UBXN11	chr1	-	26294204	26294331	26285822	26286037	26296918	26296995	0.000928412	-0.235	0.674	0.856	1.0	1.0	46	72	11	6	45	25	0	0	205
ABI2	chr2	+	203395658	203395780	203394699	203394846	203402575	203402734	0.00105582	0.274	1.0	1.0	0.629	0.823	27	16	0	0	47	46	14	5	155
RBM41	chrX	-	107088435	107088839	107069254	107069402	107113396	107113468	0.00127112	-0.298	0.8	0.604	1.0	1.0	34	39	2	6	37	71	0	0	189
SMURF2	chr17	-	64593990	64594104	64593439	64593573	64598381	64598490	0.00136502	-0.21	0.058	0.0	0.277	0.201	2	0	17	17	14	15	19	31	115
GGT1	chr22	+	24609961	24610033	24607953	24608023	24610357	24610531	0.00137122	-0.354	0.622	0.544	0.874	1.0	13	17	5	9	22	33	2	0	101
USP34	chr2	-	61214059	61214218	61211771	61211929	61220309	61220457	0.00140089	-0.289	0.763	0.658	1.0	1.0	22	22	3	5	26	44	0	0	122
ABI2	chr2	+	203395655	203395780	203394699	203394846	203402575	203402734	0.00168945	0.195	1.0	1.0	0.719	0.892	34	37	0	0	72	83	14	5	245
GIT2	chr12	-	109959846	109959958	109952679	109953234	109961277	109961375	0.00175065	0.158	1.0	1.0	0.895	0.788	53	37	0	0	81	85	5	12	273
AGFG2	chr7	+	100554092	100554258	100550395	100550511	100555609	100555735	0.00199595	-0.362	0.551	0.616	1.0	0.89	23	30	8	8	21	19	0	1	110
USP34	chr2	-	61214059	61214278	61211771	61211929	61220309	61220457	0.00205049	-0.244	0.794	0.717	1.0	1.0	32	35	3	5	39	58	0	0	172
GGT1	chr22	+	24609964	24610033	24607953	24608023	24610357	24610531	0.00212738	-0.24	0.799	0.658	0.937	1.0	31	27	5	9	46	53	2	0	173
AK2	chr1	-	33011447	33011710	33008900	33010833	33012073	33012122	0.00216748	0.254	1.0	1.0	0.794	0.698	52	47	0	0	36	36	3	5	179
	chr19	+	12110304	12110431	12092386	12092470	12135774	12135927	0.00223149	-0.244	0.673	0.838	1.0	1.0	25	21	6	2	33	44	0	0	131
MSANTD3	chr9	+	100444127	100445237	100442148	100442356	100450556	100451229	0.00234265	-0.559	0.287	0.345	0.751	1.0	16	21	4	4	30	39	1	0	115
STAT6	chr12	-	57109940	57110110	57108162	57108299	57111128	57111413	0.00241356	0.172	0.267	0.219	0.061	0.081	19	18	22	27	9	14	58	67	234
CACYBP	chr1	+	175000088	175000195	174999434	174999689	175004613	175004750	0.00241781	0.275	1.0	0.933	0.691	0.693	33	26	0	1	25	21	6	5	117
APMAP	chr20	-	24968891	24969084	24962924	24964022	24969525	24969660	0.00242511	-0.151	0.915	0.738	0.98	0.975	193	144	7	20	123	100	1	1	589
NDUFA10	chr2	-	240011616	240014860	240007315	240007370	240018552	240018639	0.00251451	0.166	1.0	0.97	0.893	0.744	828	871	0	1	677	791	3	10	3181
DROSHA	chr5	-	31472062	31472232	31467938	31468063	31483553	31483628	0.00263845	-0.161	0.825	0.852	1.0	1.0	78	68	7	5	66	48	0	0	272
SNHG14	chr15	+	25081090	25081224	25078861	25078995	25082588	25082705	0.00268554	-0.236	0.781	0.748	1.0	1.0	37	37	5	6	29	19	0	0	133
GLE1	chr9	+	128507215	128507340	128504736	128504904	128508875	128509097	0.00268554	-0.164	0.049	0.072	0.222	0.227	6	9	58	58	20	13	35	22	221
CUL7	chr6	-	43043447	43043630	43043073	43043180	43044751	43044885	0.00272699	0.264	1.0	1.0	0.812	0.66	38	30	0	0	32	24	3	5	132
DTL	chr1	+	212042992	212043118	212035747	212035942	212044659	212044758	0.00274693	0.168	1.0	1.0	0.76	0.903	44	64	0	0	51	75	8	4	246
ACBD4	chr17	+	45137018	45137139	45136107	45136776	45137367	45137454	0.00276315	-0.277	0.657	0.789	1.0	1.0	34	37	9	5	14	15	0	0	114
MIR9-1HG	chr1	-	156413412	156414298	156404251	156404601	156414653	156414753	0.00306624	-0.354	0.73	0.563	1.0	1.0	44	42	2	4	21	23	0	0	136
TAL1	chr1	-	47225442	47225889	47224003	47224098	47229195	47229351	0.00312356	0.338	1.0	1.0	0.759	0.566	34	24	0	0	29	24	2	4	117
ADAM17	chr2	-	9543695	9543760	9543152	9543285	9555508	9555778	0.00337108	-0.152	0.0	0.0	0.113	0.192	0	0	15	11	6	13	31	36	112
SRRM1	chr1	+	24647078	24647208	24646666	24646789	24648858	24649029	0.00368444	-0.306	0.14	0.268	0.519	0.501	9	21	27	28	42	37	19	18	201
MUTYH	chr1	-	45338185	45338656	45334390	45334511	45339898	45339945	0.0045601	-0.365	0.398	0.873	1.0	1.0	19	33	6	1	26	32	0	0	117
USP34	chr2	-	61214059	61214694	61211771	61211929	61220309	61220457	0.00482997	-0.19	0.838	0.782	1.0	1.0	95	110	3	5	131	177	0	0	521
CASC15	chr6	+	22063019	22063240	22056472	22056690	22083582	22083718	0.0048526	-0.211	0.742	0.837	1.0	1.0	48	43	6	3	44	29	0	0	173
MROH1	chr8	+	144160969	144161089	144148015	144148076	144163770	144163848	0.0048633	-0.261	0.74	0.661	1.0	0.924	28	23	5	6	30	24	0	1	117
EMSY	chr11	+	76459935	76460085	76458182	76458358	76463820	76464080	0.00545155	-0.406	0.263	0.376	0.644	0.807	15	16	19	12	36	37	9	4	148
ATG9A	chr2	-	219227921	219228053	219227769	219227813	219228433	219228482	0.00571005	0.214	0.96	1.0	0.708	0.825	49	43	1	0	30	39	6	4	172
NLRC5	chr16	+	57034511	57034946	57034167	57034251	57036099	57036183	0.00579833	-0.387	0.258	0.129	0.575	0.586	11	6	7	9	55	51	9	8	156
PARL	chr3	-	183842297	183842447	183840569	183840640	183844230	183844326	0.00579833	-0.307	0.606	0.671	1.0	0.891	17	36	5	8	23	18	0	1	108
GLUL	chr1	-	182390496	182390852	182388571	182388750	182391174	182391346	0.00579833	-0.234	0.721	0.812	1.0	1.0	40	50	4	3	46	46	0	0	189
POLE2	chr14	-	49674349	49674427	49674122	49674216	49679724	49679800	0.00589654	0.185	1.0	0.948	0.782	0.796	50	59	0	2	35	51	6	8	211
NAT10	chr11	+	34118395	34118503	34115822	34115884	34122458	34122592	0.00615378	0.206	1.0	1.0	0.692	0.897	63	42	0	0	21	49	5	3	183
USP36	chr17	-	78796316	78796494	78787465	78787658	78798399	78798455	0.00623964	-0.23	0.722	0.819	1.0	1.0	38	22	6	2	28	16	0	0	112
POLR1E	chr9	+	37492281	37492375	37489314	37489400	37492656	37492715	0.00633257	-0.152	0.032	0.0	0.146	0.19	2	0	34	37	3	7	10	17	110
NAB1	chr2	+	190655976	190656153	190649845	190649982	190659157	190659362	0.00635265	0.421	1.0	0.852	0.65	0.36	10	14	0	1	45	30	10	22	132
NDUFA10	chr2	-	240011616	240011696	240007315	240007370	240018552	240018639	0.00690382	0.256	1.0	0.94	0.845	0.583	22	26	0	1	27	23	3	10	112
ATG9A	chr2	-	219227921	219228079	219227769	219227813	219228433	219228485	0.00702906	0.243	0.946	1.0	0.656	0.803	40	34	1	0	26	37	6	4	148
XRCC3	chr14	-	103712874	103712968	103711465	103711567	103715423	103715443	0.00727775	0.215	0.978	0.953	0.722	0.78	78	72	1	2	32	25	7	4	221
PDS5B	chr13	+	32688455	32688569	32687133	32687285	32694222	32694304	0.00753792	0.2	1.0	1.0	0.765	0.836	37	32	0	0	25	39	4	4	141
XRCC3	chr14	-	103712874	103712941	103711465	103711567	103715423	103715504	0.00760777	0.233	0.974	0.952	0.715	0.745	58	61	1	2	27	18	7	4	178
CLCN2	chr3	-	184358681	184358813	184358181	184358310	184358974	184359131	0.00766166	-0.192	0.719	0.897	1.0	1.0	37	18	7	1	22	26	0	0	111
EMSY	chr11	+	76459932	76460085	76458182	76458358	76463820	76464080	0.00766166	-0.355	0.371	0.559	0.761	0.879	25	34	19	12	64	65	9	4	232
LINC01572	chr16	-	72555264	72555326	72540577	72540611	72570434	72570515	0.00802232	0.215	1.0	0.933	0.824	0.679	17	21	0	1	21	38	3	12	113
ACTR1A	chr10	-	102482000	102482175	102481131	102481172	102483010	102483103	0.0089728	0.233	0.964	0.962	0.638	0.822	64	61	1	1	34	78	8	7	254
TTN-AS1	chr2	+	178531313	178531578	178523166	178523636	178537603	178537691	0.0090316	0.238	1.0	1.0	0.84	0.683	20	27	0	0	33	27	2	4	113
LDAH	chr2	-	20790254	20790398	20774809	20774979	20801309	20801465	0.00949762	-0.232	0.581	0.956	1.0	1.0	21	47	7	1	59	55	0	0	190
GPR89B	chr1	+	147936626	147936686	147928392	147928578	147938713	147938817	0.00949762	-0.179	0.862	0.78	1.0	1.0	37	21	4	4	26	34	0	0	126
XRCC3	chr14	-	103712874	103712931	103711465	103711567	103715423	103715451	0.00988546	0.246	0.972	0.945	0.718	0.706	51	50	1	2	26	14	7	4	155
STRIP1	chr1	+	110041535	110041642	110040634	110040703	110043087	110043270	0.00991161	-0.184	0.763	0.811	0.942	1.0	48	40	8	5	30	30	1	0	162

## Sheet: RI
0 vs PMA30 significant
geneSymbol	chr	strand	riExonStart_0base	riExonEnd	upstreamES	upstreamEE	downstreamES	downstreamEE	FDRNSvsPMA30	DPSI_NSvsPMA30	PSI_NS_1	PSI_NS_2	PSI_PMA30_1	PSI_PMA30_2	InclReadsNS1	InclReadsNS2	SkipReadsNS1	SkipReadsNS2	InclReadsPMA301	InclReadsPMA302	SkipReadsPMA301	SkipReadsPMA302	JR
HLA-B	chr6	-	31355316	31356442	31355316	31355592	31356166	31356442	0	-0.485	0.191	0.209	0.693	0.678	177	119	133	80	649	723	51	61	1993
IL2RG	chrX	-	71108276	71108695	71108276	71108346	71108598	71108695	0	-0.452	0.284	0.319	0.729	0.778	106	101	88	71	448	456	55	43	1368
HLA-A	chr6	+	29943267	29944397	29943267	29943543	29944121	29944397	0	-0.411	0.121	0.155	0.465	0.634	278	256	358	246	1170	1355	238	138	4039
ACTG1	chr17	-	81510926	81511626	81510926	81511108	81511187	81511626	0	-0.36	0.228	0.233	0.569	0.612	109	89	226	179	530	557	245	216	2151
	chrX	-	71110896	71111571	71110896	71111050	71111424	71111571	0	-0.356	0.304	0.337	0.663	0.69	221	188	126	92	799	806	101	90	2423
HLA-A	chr6	+	29944499	29945091	29944499	29944616	29945058	29945091	0	-0.35	0.135	0.182	0.479	0.537	171	202	241	199	928	904	221	171	3037
ACTG1	chr17	-	81511187	81512142	81511187	81511626	81511902	81512142	0	-0.323	0.211	0.191	0.462	0.587	336	272	390	357	1579	1712	570	373	5589
P4HB	chr17	-	81859180	81860520	81859180	81859387	81860326	81860520	0	-0.311	0.249	0.309	0.586	0.595	602	617	212	161	1106	943	91	75	3807
HLA-B	chr6	-	31354632	31355223	31354632	31354665	31355106	31355223	0	-0.288	0.1	0.116	0.37	0.422	59	54	116	90	265	306	99	92	1081
ACTB	chr7	-	5528280	5529400	5528280	5528719	5529160	5529400	0	-0.281	0.155	0.192	0.41	0.499	1304	1224	1559	1132	4260	4438	1343	979	16239
HLA-A	chr6	+	29942756	29943543	29942756	29943026	29943267	29943543	0	-0.279	0.052	0.073	0.385	0.298	24	21	148	90	105	50	57	40	535
FLNA	chrX	-	154350908	154351696	154350908	154351041	154351580	154351696	0	-0.274	0.146	0.132	0.437	0.39	385	285	421	349	528	400	127	117	2612
EIF5A	chr17	+	7311349	7311651	7311349	7311481	7311577	7311651	0	-0.257	0.162	0.179	0.418	0.437	101	92	295	238	259	226	203	164	1578
TMSB4X	chrX	+	12975109	12976361	12975109	12975168	12976245	12976361	0	-0.249	0.139	0.122	0.419	0.34	438	314	280	233	1536	1201	220	241	4463
FLNA	chrX	-	154350030	154351696	154350030	154350207	154350908	154351696	0	-0.241	0.127	0.128	0.374	0.364	515	425	532	435	868	860	218	226	4079
HLA-A	chr6	+	29944121	29945091	29944121	29944397	29944499	29945091	0	-0.24	0.091	0.091	0.29	0.372	55	43	301	236	186	221	250	205	1497
ACTB	chr7	-	5529160	5529663	5529160	5529400	5529534	5529663	0	-0.231	0.114	0.158	0.319	0.415	144	139	540	355	456	453	468	307	2862
EEF1A1	chr6	-	73518697	73519228	73518697	73518848	73518931	73519228	0	-0.193	0.104	0.12	0.27	0.339	99	122	513	538	400	364	648	425	3109
EEF1A1	chr6	-	73518029	73518610	73518029	73518264	73518353	73518610	0	-0.174	0.086	0.113	0.248	0.298	126	139	777	633	401	391	709	535	3711
ADA	chr20	-	44620298	44621147	44620298	44620401	44621017	44621147	0	0.168	0.261	0.269	0.087	0.107	1312	1308	621	597	195	262	345	367	5007
ADA	chr20	-	44621017	44623078	44621017	44621147	44622828	44623078	0	0.334	0.518	0.604	0.232	0.222	1614	1710	103	77	260	316	59	76	4215
EEF1A1	chr6	-	73517514	73518264	73517514	73517934	73518029	73518264	7.50169e-14	-0.164	0.1	0.124	0.259	0.294	90	116	457	466	319	265	516	361	2590
CD3D	chr11	-	118339450	118340593	118339450	118339906	118340374	118340593	1.85756e-13	-0.188	0.149	0.145	0.344	0.325	247	221	296	273	430	414	172	180	2233
PMPCA	chr9	+	136412809	136414647	136412809	136412892	136414552	136414647	2.46607e-13	-0.352	0.328	0.295	0.627	0.699	421	398	60	66	967	1034	40	31	3017
MYH9	chr22	-	36319539	36320363	36319539	36319635	36320219	36320363	5.6346e-13	-0.178	0.099	0.101	0.303	0.253	90	87	144	136	253	279	102	144	1235
RPL4	chr15	-	66502611	66503164	66502611	66502750	66503057	66503164	3.25073e-12	-0.241	0.243	0.23	0.46	0.495	201	195	180	188	439	406	148	119	1876
HYOU1	chr11	-	119055492	119055843	119055492	119055571	119055749	119055843	1.80741e-11	-0.164	0.091	0.108	0.268	0.258	68	69	280	235	133	140	149	165	1239
PTMA	chr2	+	231711347	231711983	231711347	231711419	231711889	231711983	5.63519e-11	-0.173	0.173	0.215	0.338	0.395	411	411	410	314	931	863	381	276	3997
VIM	chr10	+	17235168	17236379	17235168	17235389	17235845	17236379	6.30813e-11	-0.18	0.08	0.102	0.286	0.257	45	52	111	98	146	133	78	82	745
CD3D	chr11	-	118339450	118339906	118339450	118339494	118339774	118339906	6.6565e-11	-0.155	0.138	0.139	0.303	0.285	191	179	367	340	352	372	249	287	2337
GNAS	chr20	+	58903671	58909216	58903671	58905480	58909161	58909216	1.07941e-10	-0.162	0.118	0.161	0.296	0.307	658	584	161	99	1315	1414	102	104	4437
IL2RG	chrX	-	71110155	71110688	71110155	71110295	71110503	71110688	1.29268e-10	-0.281	0.237	0.185	0.444	0.54	83	71	100	117	282	330	132	105	1220
RACK1	chr5	-	181241491	181242345	181241491	181241639	181242173	181242345	1.33915e-10	-0.208	0.456	0.492	0.647	0.717	1933	1819	435	354	2503	2744	257	204	10249
PPP4C	chr16	+	30082745	30083567	30082745	30082847	30083393	30083567	3.75877e-09	-0.324	0.357	0.326	0.68	0.651	198	157	66	60	276	212	24	21	1014
CORO1A	chr16	+	30185208	30186720	30185208	30185407	30186597	30186720	5.41547e-09	-0.234	0.581	0.693	0.858	0.883	1042	1027	71	43	2880	2726	45	34	7868
TRAF4	chr17	+	28747842	28748178	28747842	28747947	28748016	28748178	2.39275e-08	-0.238	0.382	0.38	0.611	0.627	122	85	127	89	485	423	198	162	1691
RPL10	chrX	+	154399802	154400626	154399802	154399941	154400463	154400626	3.48385e-08	-0.201	0.354	0.37	0.525	0.601	921	892	323	292	1350	1446	234	184	5642
HNRNPU	chr1	-	244860334	244862534	244860334	244860474	244862460	244862534	9.59067e-08	-0.237	0.35	0.356	0.555	0.625	670	723	73	77	1953	2040	92	72	5700
MYH9	chr22	-	36320219	36320896	36320219	36320363	36320797	36320896	9.90212e-08	-0.168	0.11	0.198	0.334	0.309	95	133	171	120	327	394	145	196	1581
VIM	chr10	+	17235845	17236379	17235845	17235889	17236293	17236379	1.04764e-07	-0.152	0.081	0.116	0.219	0.282	43	55	114	98	111	132	93	79	725
MYL6	chr12	+	56158683	56159730	56158683	56158711	56159586	56159730	3.21569e-07	-0.173	0.233	0.259	0.405	0.434	407	412	166	146	898	927	164	150	3270
DDX5	chr17	-	64502161	64502549	64502161	64502223	64502438	64502549	7.52506e-07	-0.19	0.221	0.193	0.394	0.4	94	92	121	141	224	162	126	89	1049
YBX3	chr12	-	10701959	10704148	10701959	10702134	10704050	10704148	9.18883e-07	-0.23	0.094	0.14	0.326	0.368	48	91	28	34	175	192	22	20	610
HSP90B1	chr12	+	103931520	103932418	103931520	103931623	103932276	103932418	1.08286e-06	-0.16	0.172	0.168	0.294	0.366	155	146	119	115	499	459	191	127	1811
LIN37	chr19	+	35753086	35754157	35753086	35753253	35754016	35754157	2.06235e-06	-0.32	0.648	0.713	1.0	1.0	158	142	12	8	122	109	0	0	551
STX10	chr19	-	13144061	13144671	13144061	13144486	13144576	13144671	2.06235e-06	-0.263	0.402	0.334	0.614	0.648	94	58	81	67	151	149	55	47	702
CHPF	chr2	-	219540945	219542189	219540945	219541125	219541615	219542189	2.08146e-06	-0.603	0.454	0.34	1.0	1.0	37	28	9	11	23	22	0	0	130
DCAF13	chr8	+	103427096	103430689	103427096	103427252	103430611	103430689	4.46859e-06	-0.404	0.526	0.559	0.95	0.943	281	356	9	10	538	466	1	1	1662
EIF4A1	chr17	+	7577826	7578244	7577826	7577916	7578164	7578244	4.74184e-06	-0.155	0.409	0.468	0.566	0.622	762	762	367	289	1660	1885	424	382	6531
TAPBP	chr6	-	33304296	33305387	33304296	33304638	33304988	33305387	6.18341e-06	-0.216	0.23	0.142	0.41	0.395	103	57	90	90	109	125	41	50	665
PIGT	chr20	+	45416516	45418979	45416516	45416694	45418851	45418979	6.76475e-06	-0.246	0.213	0.253	0.424	0.534	462	516	93	83	528	505	39	24	2250
BAG6	chr6	-	31641319	31641592	31641319	31641422	31641538	31641592	9.5802e-06	-0.251	0.238	0.305	0.522	0.522	46	62	76	73	93	93	44	44	531
SLC29A1	chr6	+	44232342	44233006	44232342	44232428	44232806	44233006	1.12385e-05	-0.173	0.261	0.226	0.43	0.403	254	244	178	206	223	197	73	72	1447
USP11	chrX	+	47239350	47239907	47239350	47239481	47239789	47239907	1.76765e-05	-0.158	0.104	0.111	0.243	0.288	29	27	72	62	84	83	75	59	491
NCL	chr2	-	231457000	231457800	231457000	231457124	231457642	231457800	2.74633e-05	-0.213	0.454	0.502	0.732	0.649	331	334	77	64	693	602	49	63	2213
PSMD8	chr19	+	38376159	38376454	38376159	38376232	38376351	38376454	2.74633e-05	-0.178	0.111	0.114	0.283	0.298	27	20	110	79	34	54	44	65	433
SLC25A3	chr12	+	98593974	98595848	98593974	98594135	98595726	98595848	2.89898e-05	-0.184	0.74	0.817	0.925	1.0	590	495	15	8	1028	1125	6	0	3267
RPL24	chr3	-	101681104	101682907	101681104	101682492	101682770	101682907	3.69727e-05	-0.184	0.135	0.139	0.265	0.378	42	44	83	84	111	136	95	69	664
SNRPB	chr20	-	2463088	2463899	2463088	2463227	2463746	2463899	3.94459e-05	-0.212	0.176	0.141	0.305	0.435	83	68	75	80	173	160	76	40	755
DNAJB11	chr3	+	186577667	186581513	186577667	186577800	186581370	186581513	3.98499e-05	-0.206	0.169	0.203	0.429	0.356	230	289	38	38	583	561	26	34	1799
FANCG	chr9	-	35077263	35078736	35077263	35078343	35078604	35078736	4.58452e-05	-0.256	0.396	0.37	0.615	0.663	118	111	58	61	134	122	27	20	651
PABPC4	chr1	-	39562322	39564542	39562322	39563922	39564470	39564542	4.58452e-05	-0.199	0.722	0.677	0.86	0.936	380	261	27	23	531	554	16	7	1799
SNHG15	chr7	-	44983821	44986097	44983821	44984426	44986020	44986097	5.32902e-05	-0.166	0.589	0.572	0.741	0.753	1609	1651	81	89	2531	2578	64	61	8664
PPIL3	chr2	-	200881420	200882435	200881420	200881488	200882341	200882435	5.78902e-05	0.237	1.0	1.0	0.707	0.82	160	146	0	0	171	144	9	4	634
SNHG15	chr7	-	44983022	44984426	44983022	44984046	44984356	44984426	6.14062e-05	-0.159	0.644	0.654	0.801	0.815	443	490	70	74	621	725	44	47	2514
NFKB2	chr10	+	102396448	102396823	102396448	102396489	102396724	102396823	6.62625e-05	-0.318	0.324	0.267	0.624	0.602	18	20	13	19	307	285	64	65	791
YIPF3	chr6	-	43513068	43513451	43513068	43513200	43513358	43513451	7.9982e-05	-0.337	0.419	0.344	0.684	0.752	41	37	25	31	59	62	12	9	276
DDB1	chr11	-	61314046	61314486	61314046	61314210	61314307	61314486	7.9982e-05	-0.189	0.289	0.341	0.503	0.505	110	106	152	115	130	147	72	81	913
DHPS	chr19	-	12679456	12679719	12679456	12679543	12679622	12679719	8.24126e-05	-0.222	0.245	0.279	0.477	0.492	53	50	100	79	76	65	51	41	515
HNRNPA2B1	chr7	-	26190992	26192577	26190992	26192338	26192494	26192577	8.43599e-05	-0.165	0.688	0.666	0.819	0.866	224	212	45	47	408	422	40	29	1427
SHMT2	chr12	+	57232210	57232575	57232210	57232292	57232424	57232575	0.000149285	-0.319	0.478	0.845	1.0	0.961	34	45	18	4	42	51	0	1	195
DGKA	chr12	+	55953349	55954021	55953349	55953410	55953684	55954021	0.000149285	-0.166	0.178	0.173	0.354	0.329	70	53	101	79	88	107	50	68	616
RPL13	chr16	+	89561226	89561751	89561226	89561368	89561577	89561751	0.000162396	-0.206	0.353	0.441	0.612	0.594	179	159	122	75	258	153	61	39	1046
DCAF7	chr17	+	63579336	63579943	63579336	63579448	63579824	63579943	0.000179455	-0.243	0.232	0.294	0.487	0.526	45	69	37	41	107	121	28	27	475
TAPBP	chr6	-	33313216	33313864	33313216	33313477	33313693	33313864	0.000181119	-0.243	0.766	0.672	0.925	1.0	81	45	9	8	168	137	5	0	453
JAK1	chr1	-	64845512	64846736	64845512	64845640	64846648	64846736	0.000240241	0.367	1.0	1.0	0.673	0.592	53	59	0	0	75	53	4	4	248
NCL	chr2	-	231458265	231459125	231458265	231458389	231459000	231459125	0.000250419	-0.169	0.416	0.404	0.587	0.572	363	393	86	98	734	649	87	82	2492
TAPBP	chr6	-	33304127	33305387	33304127	33304217	33304296	33305387	0.0002641	-0.266	0.37	0.316	0.655	0.564	50	34	52	45	87	55	28	26	377
MARS1	chr12	+	57516244	57516655	57516244	57516337	57516434	57516655	0.000273691	-0.162	0.243	0.216	0.347	0.435	96	96	168	195	178	166	188	121	1208
EIF1	chr17	+	41689777	41690189	41689777	41689941	41690087	41690189	0.000293996	-0.197	0.52	0.555	0.726	0.744	113	136	48	50	237	260	41	41	926
MYL6B	chr12	+	56154812	56155198	56154812	56154840	56155054	56155198	0.000308511	-0.263	0.158	0.234	0.501	0.416	23	30	45	36	52	33	19	17	255
BBS2	chr16	-	56498436	56502456	56498436	56499907	56501352	56502456	0.000311785	-0.39	0.723	0.497	1.0	1.0	66	50	2	4	26	19	0	0	167
HLA-B	chr6	-	31356166	31356957	31356166	31356442	31356687	31356957	0.000347759	-0.226	0.128	0.117	0.402	0.296	17	11	39	28	52	25	26	20	218
ABHD16A	chr6	-	31688040	31688305	31688040	31688103	31688248	31688305	0.000352862	-0.19	0.295	0.363	0.49	0.548	87	104	96	84	129	166	62	63	791
VLDLR	chr9	+	2650369	2651954	2650369	2650516	2651873	2651954	0.000354386	-0.454	0.472	0.62	1.0	1.0	32	39	3	2	37	27	0	0	140
ACD	chr16	-	67658719	67659613	67658719	67658832	67658927	67659613	0.000354386	-0.258	0.574	0.822	0.911	1.0	38	49	16	6	54	77	3	0	243
GPS2	chr17	-	7313028	7313291	7313028	7313124	7313211	7313291	0.000354386	-0.207	0.244	0.337	0.506	0.488	73	91	133	105	87	94	50	58	691
PABPC4	chr1	-	39562322	39564542	39562322	39563922	39564422	39564542	0.000388434	-0.173	0.725	0.722	0.899	0.894	332	235	25	18	494	508	11	12	1635
RUSC1	chr1	+	155325863	155327132	155325863	155325910	155326579	155327132	0.000395024	-0.249	0.344	0.336	0.534	0.644	114	97	34	30	345	393	47	34	1094
SNHG7	chr9	-	136726310	136727086	136726310	136726416	136727045	136727086	0.000395024	-0.206	0.588	0.678	0.857	0.822	434	422	50	33	327	365	9	13	1653
BAG6	chr6	-	31640644	31640938	31640644	31640704	31640791	31640938	0.000414449	-0.208	0.258	0.162	0.438	0.399	48	30	81	91	57	70	43	62	482
HNRNPA2B1	chr7	-	26189926	26192338	26189926	26190460	26190992	26192338	0.0004448	-0.173	0.526	0.564	0.743	0.693	323	349	55	51	856	825	56	69	2584
EIF3I	chr1	+	32228726	32231019	32228726	32229208	32230926	32231019	0.000471677	-0.154	0.171	0.179	0.362	0.295	168	175	55	54	278	355	33	57	1175
MAP2K1	chr15	+	66487227	66489276	66487227	66487292	66489214	66489276	0.000505852	-0.365	0.342	0.425	0.765	0.733	137	134	16	11	215	227	4	5	749
PCYT2	chr17	-	81907553	81907857	81907553	81907598	81907772	81907857	0.000506326	0.161	0.224	0.177	0.044	0.035	27	16	39	31	2	2	18	23	158
PRRC2A	chr6	+	31636732	31637136	31636732	31636945	31637041	31637136	0.000523913	-0.232	0.343	0.253	0.527	0.533	38	36	41	60	97	79	49	39	439
SOD2	chr6	-	159679063	159682638	159679063	159679298	159682473	159682638	0.000553705	-0.306	0.631	0.756	1.0	1.0	182	165	4	2	169	166	0	0	688
ALG5	chr13	-	36993603	36995596	36993603	36993672	36995424	36995596	0.000570468	-0.378	0.364	0.88	1.0	1.0	78	111	9	1	102	104	0	0	405
MAP3K2-DT	chr2	+	127388183	127388998	127388183	127388311	127388880	127388998	0.000623812	-0.357	0.417	0.869	1.0	1.0	32	37	8	1	28	27	0	0	133
CORO1A	chr16	+	30186815	30187223	30186815	30186945	30187038	30187223	0.000680032	-0.209	0.407	0.554	0.723	0.655	166	178	138	82	631	379	138	114	1826
IRF3	chr19	-	49663187	49663514	49663187	49663258	49663342	49663514	0.000696155	-0.26	0.305	0.284	0.527	0.581	28	24	38	36	43	65	23	28	285
TNFRSF1A	chr12	-	6329777	6330295	6329777	6330066	6330266	6330295	0.000696155	-0.208	0.203	0.259	0.412	0.466	34	43	51	47	53	89	29	39	385
NRBP2	chr8	-	143839508	143840030	143839508	143839825	143839928	143840030	0.000696155	0.193	0.28	0.261	0.093	0.062	27	20	38	31	10	3	53	25	207
MPDU1	chr17	+	7586898	7587271	7586898	7587017	7587160	7587271	0.000716905	-0.24	0.194	0.283	0.456	0.502	29	39	56	46	47	52	26	24	319
SLC39A7	chr6	+	33201241	33201913	33201241	33201656	33201744	33201913	0.000727279	-0.217	0.205	0.15	0.42	0.369	41	22	93	73	26	41	21	41	358
NFKBIA	chr14	-	35402770	35403798	35402770	35403360	35403689	35403798	0.000727279	-0.152	0.142	0.181	0.292	0.334	26	21	43	26	436	462	289	252	1555
PMPCA	chr9	+	136416290	136417214	136416290	136416391	136416950	136417214	0.000781786	-0.184	0.593	0.545	0.714	0.792	353	336	44	51	427	566	31	27	1835
SNX17	chr2	+	27374688	27375153	27374688	27374758	27375060	27375153	0.000782967	-0.242	0.383	0.42	0.692	0.596	132	132	62	53	116	132	15	26	668
TRO	chrX	+	54928602	54931031	54928602	54928710	54930740	54931031	0.000788482	-0.274	0.676	0.775	1.0	1.0	181	179	5	3	116	105	0	0	589
PSMC5	chr17	+	63828137	63829563	63828137	63828209	63829493	63829563	0.000788482	-0.218	0.462	0.452	0.676	0.673	331	337	34	36	521	584	22	25	1890
BSDC1	chr1	-	32394079	32394425	32394079	32394140	32394403	32394425	0.00081482	-0.27	0.034	0.171	0.421	0.325	2	9	18	14	34	27	15	18	137
NEU1	chr6	-	31860438	31862191	31860438	31861450	31861998	31862191	0.000852449	-0.23	0.221	0.235	0.477	0.439	57	50	37	30	74	106	15	25	394
WAC	chr10	+	28614566	28616362	28614566	28614685	28616175	28616362	0.000920859	-0.448	0.289	0.447	0.696	0.935	90	147	17	14	209	188	7	1	673
MLF2	chr12	-	6750176	6750766	6750176	6750305	6750712	6750766	0.000922779	-0.207	0.249	0.279	0.456	0.486	54	53	38	32	122	166	34	41	540
DDX39A	chr19	-	14409302	14409645	14409302	14409447	14409535	14409645	0.000960183	-0.156	0.233	0.321	0.438	0.429	101	117	195	145	157	162	118	126	1121
TMEM208	chr16	+	67228796	67229278	67228796	67228881	67228975	67229278	0.00107245	-0.227	0.271	0.287	0.485	0.527	47	46	72	65	43	49	26	25	373
SPINT2	chr19	+	38290536	38292468	38290536	38290575	38291839	38292468	0.00120296	-0.191	0.169	0.207	0.385	0.372	84	111	37	38	133	126	19	19	567
NPM1	chr5	+	171405301	171407774	171405301	171405403	171407699	171407774	0.00120394	-0.253	0.356	0.546	0.671	0.736	789	820	73	35	1907	2120	48	39	5831
DCTN2	chr12	-	57532014	57532643	57532014	57532106	57532571	57532643	0.00120482	-0.186	0.886	0.742	1.0	1.0	111	82	3	6	78	98	0	0	378
DDX1	chr2	+	15620207	15621116	15620207	15620396	15621064	15621116	0.00121185	-0.184	0.028	0.151	0.243	0.304	5	33	27	29	41	39	20	14	208
SLC2A3	chr12	-	7929683	7930642	7929683	7929871	7930479	7930642	0.00132701	-0.532	0.184	0.365	0.809	0.803	8	17	6	5	25	48	1	2	112
DDIT4	chr10	+	72273923	72274421	72273923	72274060	72274156	72274421	0.0014072	-0.344	0.481	0.61	0.888	0.891	23	36	14	13	28	29	2	2	147
ZDHHC5	chr11	+	57690030	57690437	57690030	57690203	57690334	57690437	0.0014355	-0.195	0.294	0.236	0.43	0.49	47	40	55	63	90	77	58	39	469
TPP2	chr13	+	102636223	102637239	102636223	102636392	102637081	102637239	0.0015275	-0.327	0.4	0.567	0.847	0.773	70	103	16	12	182	179	5	8	575
PABPC4	chr1	-	39562322	39563922	39562322	39562416	39563613	39563922	0.0015275	-0.221	0.412	0.515	0.628	0.741	462	396	62	35	756	824	42	27	2604
HMBS	chr11	+	119092124	119092811	119092124	119092523	119092757	119092811	0.00171832	-0.262	0.437	0.612	0.774	0.799	92	123	41	27	148	161	15	14	621
PCBP1-AS1	chr2	-	70049195	70051305	70049195	70050252	70051202	70051305	0.00175231	-0.201	0.7	0.809	0.91	1.0	162	184	8	5	263	371	3	0	996
EIF3B	chr7	+	2379393	2380740	2379393	2379511	2380278	2380740	0.00175231	-0.192	0.544	0.603	0.761	0.77	352	327	41	30	503	360	22	15	1650
FBF1	chr17	-	75920006	75920429	75920006	75920107	75920273	75920429	0.00176877	-0.196	0.843	0.724	0.958	1.0	63	43	5	7	54	37	1	0	210
HNRNPA2B1	chr7	-	26193250	26193694	26193250	26193373	26193574	26193694	0.00215392	-0.153	0.296	0.378	0.48	0.499	142	185	129	116	336	274	139	105	1426
NIN	chr14	-	50743415	50744365	50743415	50743529	50744242	50744365	0.00216247	0.375	0.571	0.609	0.186	0.244	36	42	4	4	17	24	11	11	149
ERCC5	chr13	+	102853756	102854374	102853756	102853872	102854287	102854374	0.00217301	0.398	0.793	0.924	0.365	0.556	50	53	3	1	35	49	14	9	214
PABPC1	chr8	-	100717772	100718280	100717772	100717888	100718086	100718280	0.00221764	-0.161	0.441	0.408	0.602	0.57	199	161	97	90	247	224	63	65	1146
CNTROB	chr17	+	7948486	7949137	7948486	7948619	7949084	7949137	0.00227299	-0.18	0.35	0.342	0.512	0.541	143	143	56	58	219	207	44	37	907
EIF3I	chr1	+	32228726	32229208	32228726	32228816	32229134	32229208	0.00247952	-0.183	0.333	0.321	0.532	0.489	98	81	55	48	158	205	39	60	744
PHB2	chr12	-	6967170	6968021	6967170	6967779	6967891	6968021	0.00286258	-0.153	0.604	0.563	0.733	0.74	241	201	83	82	193	227	37	42	1106
ILF2	chr1	-	153663018	153663276	153663018	153663133	153663214	153663276	0.00287896	-0.175	0.547	0.574	0.685	0.786	136	154	68	69	255	225	71	37	1015
PSMC4	chr19	+	39980069	39980454	39980069	39980146	39980285	39980454	0.0028804	-0.203	0.434	0.466	0.668	0.638	88	89	54	48	98	116	23	31	547
CSDE1	chr1	-	114736757	114737563	114736757	114736855	114737470	114737563	0.00296688	-0.463	0.456	0.436	1.0	0.819	20	23	4	5	34	54	0	2	142
RELA	chr11	-	65653600	65655762	65653600	65655000	65655687	65655762	0.00296688	-0.204	0.333	0.236	0.494	0.482	111	81	34	40	179	189	28	31	693
SGK1	chr6	-	134170825	134171178	134170825	134170915	134171022	134171178	0.00314951	0.224	1.0	1.0	0.805	0.747	7	6	0	0	46	66	6	12	143
MED12	chrX	+	71137186	71137635	71137186	71137392	71137557	71137635	0.00334936	-0.358	0.194	0.3	0.595	0.614	9	6	16	6	24	26	7	7	101
TAP1	chr6	-	32847067	32847675	32847067	32847204	32847512	32847675	0.00339833	-0.197	0.097	0.214	0.324	0.382	19	18	51	19	35	28	21	13	204
PQBP1	chrX	+	48897930	48898576	48897930	48898093	48898491	48898576	0.0034861	-0.199	0.933	0.669	1.0	1.0	59	51	1	6	45	54	0	0	216
POLR3C	chr1	+	145825756	145826709	145825756	145825923	145826453	145826709	0.00365469	-0.171	0.134	0.079	0.28	0.275	27	10	33	22	41	38	20	19	210
FAM200B	chr4	+	15686235	15687148	15686235	15686462	15687000	15687148	0.0039036	0.38	0.83	1.0	0.614	0.457	26	34	1	0	17	18	2	4	102
SELENOS	chr15	-	101274591	101275361	101274591	101274681	101275254	101275361	0.00392077	-0.164	0.16	0.117	0.34	0.265	30	26	28	35	58	67	20	33	297
MAP2K1	chr15	+	66487227	66489763	66487227	66489276	66489717	66489763	0.00410604	-0.332	0.413	0.329	0.748	0.658	32	38	10	17	54	79	4	9	243
DDX3X	chrX	+	41337407	41339083	41337407	41337465	41339035	41339083	0.00440654	-0.219	0.4	0.476	0.696	0.619	219	323	24	26	656	732	21	33	2034
EGLN2	chr19	+	40807137	40807551	40807137	40807274	40807483	40807551	0.00443102	-0.211	0.463	0.482	0.733	0.635	111	90	48	36	140	112	19	24	580
CAD	chr2	+	27233311	27233808	27233311	27233536	27233625	27233808	0.00443102	0.173	0.494	0.544	0.35	0.342	141	117	84	57	60	58	65	65	647
CD3D	chr11	-	118339450	118340593	118339450	118339494	118340374	118340593	0.00445899	-0.183	0.535	0.671	0.77	0.801	484	445	52	27	815	815	30	25	2693
RFNG	chr17	-	82049676	82050555	82049676	82050006	82050401	82050555	0.00450823	-0.189	0.842	0.714	1.0	0.934	134	73	6	7	55	59	0	1	335
ABHD11	chr7	-	73737220	73737735	73737220	73737391	73737561	73737735	0.00454989	0.196	1.0	1.0	0.791	0.818	33	25	0	0	36	32	4	3	133
GPS2	chr17	-	7314487	7315119	7314487	7314597	7314958	7315119	0.00470705	-0.223	0.461	0.609	0.73	0.786	154	177	46	29	211	215	20	15	867
EIF3I	chr1	+	32226170	32226530	32226170	32226320	32226402	32226530	0.00470705	-0.207	0.234	0.33	0.436	0.541	34	36	67	44	63	92	49	47	432
ITPRID2	chr2	+	181915215	181918675	181915215	181916427	181918597	181918675	0.00491318	0.189	1.0	1.0	0.878	0.744	204	216	0	0	267	215	2	4	908
ABCF3	chr3	+	184189087	184189277	184189087	184189144	184189254	184189277	0.00493056	-0.236	0.205	0.224	0.491	0.411	18	24	37	44	31	25	17	19	215
SKIC3	chr5	-	95512476	95513645	95512476	95512618	95513570	95513645	0.00496602	0.285	0.812	1.0	0.512	0.729	75	128	2	0	91	70	10	3	379
FANCA	chr16	-	89738502	89738974	89738502	89738708	89738881	89738974	0.00508944	-0.153	0.443	0.541	0.616	0.674	299	268	157	95	330	327	86	66	1628
CTNNB1	chr3	+	41239133	41239900	41239133	41239354	41239659	41239900	0.0053526	-0.355	0.476	0.611	1.0	0.796	22	38	7	7	85	81	0	6	246
PSMD4	chr1	+	151266003	151266439	151266003	151266121	151266307	151266439	0.00545008	-0.219	0.672	0.792	1.0	0.902	41	38	8	4	21	23	0	1	136
SUPT7L	chr2	-	27660983	27662281	27660983	27661601	27662178	27662281	0.00567631	-0.161	0.757	0.871	1.0	0.951	88	115	5	3	139	110	0	1	461
RABGGTA	chr14	-	24270836	24271169	24270836	24270947	24271112	24271169	0.00570697	-0.325	0.227	0.207	0.622	0.462	13	14	19	23	23	32	6	16	146
NEU1	chr6	-	31860438	31861450	31860438	31860621	31861187	31861450	0.00570697	-0.306	0.361	0.264	0.638	0.6	44	36	14	18	49	75	5	9	250
KCNH2	chr7	-	150950920	150951835	150950920	150951120	150951447	150951835	0.00570697	0.206	0.19	0.327	0.073	0.033	23	23	27	13	2	1	7	8	104
	chr22	+	16614076	16615111	16614076	16614178	16614698	16615111	0.00572775	-0.31	0.705	0.468	0.794	1.0	62	32	5	7	20	32	1	0	159
PLEKHA8	chr7	+	30046209	30047956	30046209	30046365	30047831	30047956	0.00583429	0.172	0.306	0.229	0.086	0.105	51	57	9	15	18	21	15	14	200
GTPBP2	chr6	-	43620489	43622167	43620489	43621790	43622002	43622167	0.00583451	-0.179	0.292	0.361	0.448	0.564	114	124	102	81	152	168	69	48	858
SIDT2	chr11	+	117189334	117190025	117189334	117189401	117189951	117190025	0.00583451	-0.158	0.131	0.168	0.302	0.313	32	23	39	21	66	47	28	19	275
EIF4G2	chr11	-	10799551	10800348	10799551	10799756	10800089	10800348	0.00607772	-0.151	0.372	0.414	0.532	0.556	140	169	64	65	331	337	79	73	1258
UBE2D3	chr4	-	102801453	102802638	102801453	102801559	102802560	102802638	0.00626766	-0.168	0.274	0.338	0.483	0.466	130	139	38	30	347	341	41	43	1109
STAT1	chr2	-	190974829	190975887	190974829	190974932	190975811	190975887	0.00636172	-0.421	0.299	0.634	1.0	0.776	31	56	9	4	105	84	0	3	292
NT5DC2	chr3	-	52527616	52527931	52527616	52527718	52527828	52527931	0.00636172	0.17	0.602	0.532	0.406	0.388	171	165	60	77	76	67	59	56	731
CASP3	chr4	-	184632267	184635418	184632267	184632396	184635293	184635418	0.00734069	0.377	0.685	0.633	0.334	0.23	106	84	2	2	110	124	9	17	454
HOOK2	chr19	-	12774668	12774897	12774668	12774741	12774811	12774897	0.00742319	0.271	0.344	0.453	0.07	0.184	23	22	28	17	2	6	17	17	132
MVD	chr16	-	88657435	88658029	88657435	88657582	88657914	88658029	0.00745167	-0.242	0.739	0.666	0.889	1.0	52	44	5	6	59	56	2	0	224
MAPKBP1	chr15	+	41815258	41815799	41815258	41815405	41815623	41815799	0.00745167	-0.224	0.447	0.561	0.745	0.71	67	74	30	21	129	128	16	19	484
MSL1	chr17	+	40133041	40133658	40133041	40133109	40133533	40133658	0.00768333	-0.194	0.233	0.218	0.415	0.425	35	32	26	26	72	85	23	26	325
ACD	chr16	-	67658927	67659613	67658927	67659079	67659228	67659613	0.00806008	-0.154	0.688	0.763	0.918	0.841	136	149	28	21	147	140	6	12	639
PCSK7	chr11	-	117223207	117224216	117223207	117223308	117224077	117224216	0.00817466	-0.158	0.51	0.417	0.618	0.626	413	402	55	78	583	567	50	47	2195
ZNF248	chr10	-	37828764	37833116	37828764	37831312	37833024	37833116	0.00833984	0.156	0.328	0.278	0.157	0.138	123	148	17	26	69	45	25	19	472
AHI1	chr6	-	135463124	135466373	135463124	135463306	135465813	135466373	0.00835845	0.156	0.301	0.207	0.084	0.112	73	94	8	17	39	43	20	16	310
DUS4L-BCAP29	chr7	+	107563970	107564676	107563970	107564209	107564587	107564676	0.00857173	-0.176	0.647	1.0	1.0	1.0	52	51	7	0	33	31	0	0	174
FAM219B	chr15	-	74904663	74906365	74904663	74905231	74906277	74906365	0.0088599	-0.275	0.556	0.515	0.819	0.802	142	160	12	16	128	153	3	4	618
SGK1	chr6	-	134174510	134174861	134174510	134174586	134174731	134174861	0.0088599	0.329	0.946	0.68	0.487	0.48	38	23	1	5	101	84	49	42	343
POMGNT1	chr1	-	46194552	46194961	46194552	46194651	46194843	46194961	0.00903478	-0.245	0.307	0.416	0.59	0.624	44	49	39	27	44	55	12	13	283
NAPRT	chr8	-	143574784	143575093	143574784	143574900	143574985	143575093	0.00932852	-0.208	0.412	0.426	0.617	0.636	65	50	55	40	57	53	21	18	359
ACD	chr16	-	67658719	67659613	67658719	67658816	67658927	67659613	0.00958332	-0.241	0.371	0.526	0.671	0.709	48	59	43	28	58	83	15	18	352
FERMT3	chr11	+	64219250	64220015	64219250	64219658	64219739	64220015	0.00958332	-0.229	0.217	0.176	0.437	0.415	16	12	35	34	18	27	14	23	179
DHRS1	chr14	-	24292183	24292784	24292183	24292330	24292651	24292784	0.00993263	-0.164	0.796	0.75	1.0	0.874	56	43	4	4	66	25	0	1	199
PMA150 vs PMA30 significant
geneSymbol	chr	strand	riExonStart_0base	riExonEnd	upstreamES	upstreamEE	downstreamES	downstreamEE	FDRPMA150vsPMA30	DPSI_PMA150vsPMA30	PSI_PMA150_1	PSI_PMA150_2	PSI_PMA30_1	PSI_PMA30_2	InclReadsPMA1501	InclReadsPMA1502	SkipReadsPMA1501	SkipReadsPMA1502	InclReadsPMA301	InclReadsPMA302	SkipReadsPMA301	SkipReadsPMA302	JR
P4HB	chr17	-	81845143	81845991	81845143	81845742	81845870	81845991	0	-0.167	0.06	0.077	0.23	0.242	56	61	434	362	159	193	262	298	1825
EEF1A1	chr6	-	73517514	73518264	73517514	73517934	73518029	73518264	0	-0.18	0.082	0.111	0.259	0.294	62	78	395	354	319	265	516	361	2350
HLA-A	chr6	+	29944499	29945091	29944499	29944616	29945058	29945091	0	-0.29	0.183	0.253	0.479	0.537	366	412	358	266	928	904	221	171	3626
PMPCA	chr9	+	136412809	136414647	136412809	136412892	136414552	136414647	0	-0.374	0.302	0.276	0.627	0.699	336	406	54	74	967	1034	40	31	2942
TNFRSF1A	chr12	-	6329777	6330295	6329777	6330066	6330266	6330295	0	-0.308	0.115	0.147	0.412	0.466	73	83	215	185	53	89	29	39	766
ACTG1	chr17	-	81510926	81511626	81510926	81511108	81511187	81511626	0	-0.363	0.231	0.225	0.569	0.612	110	89	224	187	530	557	245	216	2158
P4HB	chr17	-	81859180	81860520	81859180	81859387	81860326	81860520	0	-0.317	0.246	0.301	0.586	0.595	444	354	159	96	1106	943	91	75	3268
P4HB	chr17	-	81845143	81845742	81845143	81845230	81845560	81845742	0	-0.155	0.08	0.099	0.241	0.248	171	164	535	406	389	364	335	301	2665
TPM4	chr19	+	16088026	16089120	16088026	16088097	16089044	16089120	0	-0.394	0.272	0.26	0.629	0.691	471	525	146	173	2273	2525	155	131	6399
HLA-A	chr6	+	29944121	29945091	29944121	29944397	29944499	29945091	5.35127e-14	-0.213	0.1	0.136	0.29	0.372	79	78	391	272	186	221	250	205	1682
HLA-A	chr6	+	29942756	29943543	29942756	29943026	29943267	29943543	5.35127e-14	-0.266	0.069	0.083	0.385	0.298	31	18	142	68	105	50	57	40	511
ACTG1	chr17	-	81511187	81512142	81511187	81511626	81511902	81512142	9.87928e-14	-0.309	0.185	0.245	0.462	0.587	279	318	382	303	1579	1712	570	373	5516
PTMA	chr2	+	231711347	231711983	231711347	231711419	231711889	231711983	1.28431e-12	-0.186	0.155	0.207	0.338	0.395	324	363	368	290	931	863	381	276	3796
RPL10	chrX	+	154399337	154399594	154399337	154399396	154399486	154399594	3.03016e-11	-0.195	0.18	0.199	0.353	0.416	129	154	340	359	382	447	406	363	2580
EEF1A1	chr6	-	73518697	73519228	73518697	73518848	73518931	73519228	1.03311e-10	-0.163	0.121	0.161	0.27	0.339	115	132	501	411	400	364	648	425	2996
PTPRC	chr1	+	198709686	198713072	198709686	198709824	198712952	198713072	1.61958e-10	0.229	0.441	0.385	0.203	0.165	1199	1759	58	107	415	435	62	84	4119
SLC2A1	chr1	-	42929209	42929780	42929209	42929314	42929592	42929780	5.3155e-10	-0.214	0.0	0.053	0.255	0.227	0	6	30	33	90	77	81	81	398
SLC29A1	chr6	+	44232342	44233006	44232342	44232428	44232806	44233006	8.45715e-10	-0.241	0.142	0.209	0.43	0.403	73	45	109	42	223	197	73	72	834
HYOU1	chr11	-	119055492	119055843	119055492	119055571	119055749	119055843	8.45715e-10	-0.163	0.08	0.121	0.268	0.258	42	58	197	173	133	140	149	165	1057
GNAS	chr20	+	58905382	58909579	58905382	58909423	58909520	58909579	1.26258e-09	-0.16	0.061	0.031	0.184	0.228	18	6	156	105	53	67	132	127	664
LIMS2	chr2	-	127640069	127640318	127640069	127640145	127640269	127640318	1.3769e-09	-0.626	0.368	0.31	1.0	0.929	7	9	6	10	45	26	0	1	104
NFKB2	chr10	+	102396448	102396823	102396448	102396489	102396724	102396823	5.40344e-09	-0.344	0.257	0.281	0.624	0.602	35	35	35	31	307	285	64	65	857
ACTB	chr7	-	5529160	5529663	5529160	5529400	5529534	5529663	9.06136e-09	-0.19	0.148	0.207	0.319	0.415	166	137	458	252	456	453	468	307	2697
HLA-B	chr6	-	31354632	31355223	31354632	31354665	31355106	31355223	1.70001e-08	-0.204	0.155	0.229	0.37	0.422	133	152	159	112	265	306	99	92	1318
CHD4	chr12	-	6578028	6578546	6578028	6578137	6578408	6578546	2.03552e-08	-0.158	0.092	0.172	0.265	0.316	75	156	232	236	211	259	184	176	1529
RACK1	chr5	-	181241491	181242345	181241491	181241639	181242173	181242345	3.15378e-08	-0.188	0.48	0.508	0.647	0.717	1440	1653	294	302	2503	2744	257	204	9397
ACO2	chr22	+	41525192	41526453	41525192	41525348	41526261	41526453	3.15378e-08	-0.221	0.153	0.228	0.401	0.421	169	126	112	51	302	298	54	49	1161
IL2RG	chrX	-	71108276	71108695	71108276	71108346	71108598	71108695	1.44557e-07	-0.364	0.295	0.484	0.729	0.778	155	208	122	73	448	456	55	43	1560
RPL10	chrX	+	154399802	154400626	154399802	154399941	154400463	154400626	1.96193e-07	-0.199	0.345	0.383	0.525	0.601	624	604	227	187	1350	1446	234	184	4856
NPM1	chr5	+	171391304	171391799	171391304	171391424	171391705	171391799	2.20751e-07	-0.21	0.219	0.261	0.424	0.476	76	111	83	96	461	487	192	164	1670
HSP90B1	chr12	+	103943073	103943874	103943073	103943319	103943737	103943874	2.98011e-07	-0.174	0.204	0.258	0.393	0.418	229	239	204	157	482	396	170	126	2003
TRAF4	chr17	+	28747842	28748178	28747842	28747947	28748016	28748178	5.88819e-07	-0.201	0.434	0.402	0.611	0.627	217	162	182	155	485	423	198	162	1984
NSUN5P1	chr7	+	75415591	75416191	75415591	75415778	75415980	75416191	1.19537e-06	-0.155	0.863	0.827	1.0	1.0	165	113	10	9	210	172	0	0	679
EIF4A1	chr17	+	7577826	7578244	7577826	7577916	7578164	7578244	1.23813e-06	-0.167	0.428	0.426	0.566	0.622	647	627	288	282	1660	1885	424	382	6195
ACTB	chr7	-	5528280	5529400	5528280	5528719	5529160	5529400	1.43979e-06	-0.19	0.216	0.313	0.41	0.499	1647	1606	1310	774	4260	4438	1343	979	16357
GPATCH2L	chr14	+	76173545	76176690	76173545	76173625	76176622	76176690	2.05956e-06	-0.191	0.151	0.186	0.335	0.384	277	362	62	63	648	471	51	30	1964
FERMT3	chr11	+	64219739	64220015	64219739	64219789	64219890	64220015	3.18213e-06	-0.349	0.405	0.391	0.774	0.72	58	35	47	30	62	70	10	15	327
RPL4	chr15	-	66502611	66503164	66502611	66502750	66503057	66503164	3.18213e-06	-0.184	0.262	0.325	0.46	0.495	188	249	152	149	439	406	148	119	1850
PTMA	chr2	+	231711347	231711983	231711347	231711419	231711886	231711983	3.32882e-06	-0.2	0.61	0.675	0.829	0.857	320	357	43	36	927	857	40	30	2610
RASGRP2	chr11	-	64735541	64735980	64735541	64735664	64735902	64735980	5.19948e-06	-0.232	0.066	0.0	0.274	0.255	11	0	53	24	22	16	20	16	162
TNFRSF1A	chr12	-	6333068	6333516	6333068	6333147	6333366	6333516	7.39743e-06	-0.25	0.272	0.342	0.597	0.517	164	155	159	108	127	83	31	28	855
NCL	chr2	-	231457000	231457800	231457000	231457124	231457642	231457800	7.65904e-06	-0.246	0.423	0.466	0.732	0.649	182	199	48	44	693	602	49	63	1880
EIF5A	chr17	+	7311349	7311651	7311349	7311481	7311577	7311651	9.75801e-06	-0.218	0.143	0.276	0.418	0.437	55	61	186	90	259	226	203	164	1244
IL2RG	chrX	-	71110155	71110688	71110155	71110295	71110503	71110688	1.06717e-05	-0.209	0.258	0.308	0.444	0.54	135	168	145	141	282	330	132	105	1438
TAPBP	chr6	-	33304296	33305387	33304296	33304638	33304988	33305387	1.10725e-05	-0.203	0.163	0.235	0.41	0.395	76	107	102	91	109	125	41	50	701
RPL10A	chr6	+	35468946	35469529	35468946	35469027	35469380	35469529	1.18449e-05	-0.204	0.381	0.297	0.53	0.556	272	190	115	117	560	444	129	92	1919
ADSL	chr22	+	40361487	40363071	40361487	40361635	40362980	40363071	1.70838e-05	-0.239	0.313	0.317	0.584	0.524	259	314	48	57	499	404	30	31	1642
STX10	chr19	-	13144061	13144671	13144061	13144486	13144576	13144671	1.85782e-05	-0.241	0.367	0.414	0.614	0.648	83	50	83	41	151	149	55	47	659
RASGRP1	chr15	-	38516196	38518423	38516196	38516350	38518291	38518423	1.85782e-05	0.258	0.452	0.46	0.215	0.181	151	213	11	15	232	184	51	50	907
NIN	chr14	-	50743415	50744365	50743415	50743529	50744242	50744365	2.14176e-05	0.575	0.694	0.885	0.186	0.244	46	52	3	1	17	24	11	11	165
MKNK2	chr19	-	2042606	2042870	2042606	2042662	2042765	2042870	2.6086e-05	-0.291	0.174	0.247	0.508	0.496	20	15	52	25	53	45	28	25	263
AP1G2	chr14	-	23565605	23566160	23565605	23565701	23565815	23566160	3.36214e-05	0.218	0.59	0.643	0.421	0.376	166	173	60	50	124	104	89	90	856
DGKA	chr12	+	55953349	55954021	55953349	55953410	55953684	55954021	3.36214e-05	-0.173	0.118	0.219	0.354	0.329	103	170	241	189	88	107	50	68	1016
SHMT2	chr12	+	57232210	57232575	57232210	57232292	57232424	57232575	3.60783e-05	-0.278	0.732	0.673	1.0	0.961	45	34	8	8	42	51	0	1	189
ADA	chr20	-	44621017	44623078	44621017	44621147	44622828	44623078	4.06063e-05	0.236	0.505	0.421	0.232	0.222	267	243	18	23	260	316	59	76	1262
HLA-A	chr6	+	29943267	29944397	29943267	29943543	29944121	29944397	4.76841e-05	-0.293	0.179	0.333	0.465	0.634	533	548	433	194	1170	1355	238	138	4609
NXF1	chr11	-	62798538	62800486	62798538	62798575	62800376	62800486	4.77466e-05	-0.178	0.737	0.737	0.936	0.894	1172	1215	27	28	1351	1303	6	10	5112
RPL7A	chr9	+	133350239	133350727	133350239	133350319	133350596	133350727	5.37244e-05	-0.152	0.341	0.377	0.486	0.536	394	411	235	210	777	808	254	216	3305
SNHG29	chr17	+	16441073	16441502	16441073	16441130	16441367	16441502	5.37244e-05	-0.198	0.476	0.477	0.713	0.636	227	239	86	90	442	523	61	103	1771
COG4	chr16	-	70508405	70509388	70508405	70508464	70509230	70509388	6.11199e-05	0.239	1.0	1.0	0.785	0.737	143	150	0	0	131	141	5	7	577
CD55	chr1	+	207336692	207337409	207336692	207336818	207337328	207337409	0.000101607	-0.301	0.068	0.021	0.292	0.399	3	1	8	9	40	17	19	5	102
ACO2	chr22	+	41527287	41528022	41527287	41527420	41527900	41528022	0.000115607	-0.161	0.164	0.179	0.362	0.303	90	68	94	64	149	106	54	50	675
AKT1	chr14	-	104773454	104773980	104773454	104773580	104773911	104773980	0.000140078	-0.292	0.353	0.302	0.618	0.621	82	46	41	29	101	84	17	14	414
UBE2D3	chr4	-	102801453	102802638	102801453	102801559	102802560	102802638	0.000155826	-0.198	0.28	0.273	0.483	0.466	173	211	49	62	347	341	41	43	1267
ADA	chr20	-	44622828	44623078	44622828	44622930	44623006	44623078	0.000156251	-0.172	0.404	0.383	0.542	0.589	141	106	129	106	382	397	200	172	1633
SLC29A1	chr6	+	44229906	44230481	44229906	44230046	44230346	44230481	0.000169491	-0.212	0.285	0.264	0.522	0.451	71	59	52	48	217	160	58	57	722
	chrX	-	71110896	71111571	71110896	71111050	71111424	71111571	0.000172591	-0.216	0.391	0.529	0.663	0.69	464	500	180	111	799	806	101	90	3051
HSP90B1	chr12	+	103931520	103932418	103931520	103931623	103932276	103932418	0.000182701	-0.152	0.119	0.237	0.294	0.366	125	245	148	126	499	459	191	127	1920
POLA2	chr11	+	65279537	65281147	65279537	65279626	65280991	65281147	0.000183251	0.163	0.34	0.382	0.187	0.209	241	327	39	44	188	235	68	74	1216
DDX5	chr17	-	64502161	64502549	64502161	64502223	64502438	64502549	0.00022704	-0.159	0.211	0.265	0.394	0.4	79	131	108	133	224	162	126	89	1052
C1orf131	chr1	-	231223762	231225523	231223762	231224414	231225470	231225523	0.000227477	0.576	0.698	1.0	0.213	0.333	22	41	1	0	18	19	7	4	112
PCBP1-AS1	chr2	-	70049195	70051305	70049195	70050252	70051202	70051305	0.000227477	-0.268	0.568	0.807	0.91	1.0	148	253	13	7	263	371	3	0	1058
FERMT3	chr11	+	64219250	64220015	64219250	64219658	64219739	64220015	0.000297813	-0.274	0.159	0.144	0.437	0.415	19	10	61	36	18	27	14	23	208
RELB	chr19	+	45034243	45034528	45034243	45034312	45034450	45034528	0.000298474	-0.483	0.297	0.249	0.632	0.881	17	7	19	10	40	47	11	3	154
NOP2	chr12	-	6560446	6560787	6560446	6560569	6560697	6560787	0.000306712	-0.156	0.121	0.151	0.312	0.272	21	25	75	69	72	101	78	133	574
DDX39A	chr19	-	14409741	14410334	14409741	14409873	14410215	14410334	0.000309591	-0.163	0.468	0.5	0.681	0.612	397	289	120	77	801	717	100	121	2622
ASIC3	chr7	+	151052165	151052474	151052165	151052237	151052415	151052474	0.000382909	-0.456	0.39	0.273	0.814	0.761	14	11	9	12	32	31	3	4	116
PSMD8	chr19	+	38376159	38376454	38376159	38376232	38376351	38376454	0.000436693	-0.161	0.163	0.095	0.283	0.298	31	19	81	92	34	54	44	65	420
TFRC	chr3	-	196069454	196071498	196069454	196069568	196071395	196071498	0.000493258	-0.239	0.309	0.391	0.539	0.638	288	344	41	34	645	775	35	28	2190
HNRNPU	chr1	-	244860334	244862534	244860334	244860474	244862460	244862534	0.000507239	-0.204	0.33	0.443	0.555	0.625	586	892	70	66	1953	2040	92	72	5771
DCAF13	chr8	+	103427096	103430689	103427096	103427252	103430611	103430689	0.0005073	-0.293	0.652	0.655	0.95	0.943	316	480	6	9	538	466	1	1	1817
AKT2	chr19	-	40236256	40238091	40236256	40236385	40237968	40238091	0.0005073	-0.2	0.257	0.272	0.41	0.52	371	360	78	70	527	508	55	34	2003
CCHCR1	chr6	-	31156730	31157089	31156730	31156944	31157022	31157089	0.000517644	0.189	0.276	0.271	0.082	0.088	23	29	37	48	7	6	48	38	236
MKS1	chr17	-	58208104	58208583	58208104	58208174	58208512	58208583	0.000638852	0.207	0.309	0.264	0.102	0.057	30	20	18	15	8	5	19	22	137
P2RX4	chr12	+	121228724	121229099	121228724	121228866	121228962	121229099	0.000671683	-0.427	0.379	0.392	0.853	0.772	13	8	12	7	31	36	3	6	116
ODF2L	chr1	-	86385457	86387086	86385457	86385590	86386914	86387086	0.000738575	0.292	1.0	1.0	0.808	0.607	102	132	0	0	98	72	2	4	410
PHF8	chrX	-	53984913	53985949	53984913	53985227	53985815	53985949	0.000738575	0.19	0.908	1.0	0.778	0.75	114	213	2	0	121	155	6	9	620
TMEM116	chr12	-	111933885	111936830	111933885	111934030	111936691	111936830	0.000738575	0.317	1.0	1.0	0.749	0.617	105	100	0	0	134	145	2	4	490
TUBA1A	chr12	-	49186309	49186833	49186309	49186458	49186610	49186833	0.000749314	-0.191	0.087	0.166	0.268	0.366	13	23	61	52	31	45	38	35	298
SGK1	chr6	-	134170825	134171178	134170825	134170915	134171022	134171178	0.000776422	-0.318	0.479	0.438	0.805	0.747	24	32	14	22	46	66	6	12	222
RPS13	chr11	-	17077428	17077667	17077428	17077477	17077618	17077667	0.000842051	-0.193	0.099	0.155	0.287	0.353	11	18	47	46	37	35	43	30	267
SLC2A3	chr12	-	7929683	7930642	7929683	7929871	7930479	7930642	0.00089064	-0.438	0.387	0.349	0.809	0.803	41	76	11	24	25	48	1	2	228
BTN3A3	chr6	+	26443956	26445985	26443956	26444304	26445703	26445985	0.000938849	0.371	1.0	1.0	0.796	0.461	50	47	0	0	48	42	1	4	192
CCDC82	chr11	-	96383961	96387613	96383961	96386293	96387529	96387613	0.00100407	0.327	1.0	1.0	0.683	0.664	78	144	0	0	71	65	3	3	364
DMPK	chr19	-	45770970	45771396	45770970	45771060	45771349	45771396	0.00101675	-0.248	0.755	0.75	1.0	1.0	41	40	4	4	26	35	0	0	150
TAPBP	chr6	-	33304127	33305387	33304127	33304217	33304296	33305387	0.00106729	-0.244	0.345	0.386	0.655	0.564	44	38	51	37	87	55	28	26	366
CDK4	chr12	-	57751206	57751736	57751206	57751342	57751499	57751736	0.00111281	-0.195	0.262	0.276	0.428	0.499	49	57	61	66	107	97	63	43	543
HSPD1	chr2	-	197494656	197495376	197494656	197494752	197495293	197495376	0.00128379	-0.234	0.336	0.466	0.566	0.704	282	426	104	91	1107	1176	158	92	3436
CD3D	chr11	-	118339450	118340593	118339450	118339494	118340374	118340593	0.00129584	-0.163	0.592	0.654	0.77	0.801	612	720	52	47	815	815	30	25	3116
PRMT5	chr14	-	22928125	22928615	22928125	22928211	22928496	22928615	0.001433	-0.272	0.3	0.35	0.563	0.632	34	39	24	22	85	85	20	15	324
RPL13	chr16	+	89561226	89561751	89561226	89561368	89561577	89561751	0.001433	-0.218	0.324	0.446	0.612	0.594	81	95	63	44	258	153	61	39	794
HSPA5	chr9	-	125238940	125239533	125238940	125239331	125239420	125239533	0.00143385	-0.168	0.128	0.246	0.342	0.368	27	51	107	91	136	85	152	85	734
NPM1	chr5	+	171405301	171407774	171405301	171405403	171407699	171407774	0.00151816	-0.224	0.426	0.534	0.671	0.736	377	536	26	24	1907	2120	48	39	5077
BAG6	chr6	-	31641319	31641592	31641319	31641422	31641538	31641592	0.00152038	-0.188	0.327	0.341	0.522	0.522	79	93	84	93	93	93	44	44	623
PSMC5	chr17	+	63828137	63829563	63828137	63828209	63829493	63829563	0.00160611	-0.217	0.408	0.507	0.676	0.673	345	455	44	39	521	584	22	25	2035
XAB2	chr19	-	7625879	7626270	7625879	7626044	7626135	7626270	0.00167548	-0.284	0.187	0.215	0.548	0.421	14	9	35	19	40	34	19	27	197
KAT8	chr16	+	31130745	31131359	31130745	31130900	31131194	31131359	0.00174882	-0.245	0.154	0.229	0.483	0.391	24	23	39	23	41	39	13	18	220
GPS2	chr17	-	7313028	7313291	7313028	7313124	7313211	7313291	0.00197633	-0.18	0.285	0.348	0.506	0.488	65	60	96	66	87	94	50	58	576
LIMD2	chr17	-	63698798	63699069	63698798	63698938	63699027	63699069	0.00200415	-0.38	0.627	0.35	0.896	0.84	75	12	26	13	59	36	4	4	229
TRMT13	chr1	+	100140407	100141019	100140407	100140514	100140851	100141019	0.00201012	-0.352	0.574	0.601	0.879	1.0	15	28	3	5	27	29	1	0	108
ZNF276	chr16	+	89723136	89723709	89723136	89723183	89723259	89723709	0.0020351	-0.226	0.284	0.319	0.53	0.525	30	28	47	37	71	50	39	28	330
DYNC1H1	chr14	+	102040597	102041734	102040597	102040673	102041573	102041734	0.00207489	0.215	0.467	0.474	0.2	0.312	152	164	21	22	93	116	45	31	644
GLB1L3	chr11	+	134292131	134293209	134292131	134292213	134293144	134293209	0.00213026	-0.155	0.235	0.286	0.46	0.371	212	181	81	53	464	401	64	80	1536
LZTFL1	chr3	-	45834237	45835784	45834237	45834298	45835589	45835784	0.00213407	0.183	0.178	0.38	0.066	0.127	79	112	32	16	24	15	30	9	317
SNHG11	chr20	+	38448661	38450447	38448661	38448730	38450261	38450447	0.0021687	0.394	0.855	1.0	0.459	0.607	79	49	1	0	68	103	6	5	311
WDR62	chr19	+	36101663	36102851	36101663	36101774	36102013	36102851	0.00227698	-0.212	0.268	0.163	0.386	0.47	60	24	56	42	103	91	56	35	467
IMPDH2	chr3	-	49027709	49028322	49027709	49027916	49028247	49028322	0.0025145	-0.153	0.487	0.536	0.641	0.688	237	293	68	69	551	566	84	70	1938
STARD3	chr17	+	39662250	39663484	39662250	39662367	39662803	39663484	0.00257065	0.305	1.0	1.0	0.83	0.56	29	34	0	0	22	23	1	4	113
RFNG	chr17	-	82049676	82050555	82049676	82050006	82050401	82050555	0.00261963	-0.17	0.756	0.839	1.0	0.934	169	109	13	5	55	59	0	1	411
EGLN2	chr19	+	40807137	40807551	40807137	40807274	40807483	40807551	0.00276459	-0.261	0.351	0.494	0.733	0.635	61	84	42	32	140	112	19	24	514
DHPS	chr19	-	12679456	12679719	12679456	12679543	12679622	12679719	0.00280121	-0.196	0.249	0.327	0.477	0.492	38	51	70	64	76	65	51	41	456
GTPBP4	chr10	+	996105	997308	996105	996242	997207	997308	0.00284536	-0.209	0.444	0.478	0.656	0.684	175	273	25	34	335	494	20	26	1382
SLC12A4	chr16	-	67945086	67945553	67945086	67945220	67945368	67945553	0.00292321	-0.283	0.414	0.285	0.615	0.65	31	28	20	32	56	57	16	14	254
ACD	chr16	-	67658927	67659613	67658927	67659079	67659228	67659613	0.00308276	-0.178	0.657	0.745	0.918	0.841	118	77	28	12	147	140	6	12	540
PLCD1	chr3	-	38009271	38009811	38009271	38009431	38009652	38009811	0.00318919	-0.312	0.769	0.539	1.0	0.932	37	13	4	4	26	38	0	1	123
ATP13A3	chr3	-	194437310	194437573	194437310	194437464	194437555	194437573	0.00324365	-0.392	0.152	0.197	0.406	0.727	9	14	29	33	19	37	16	8	165
HLA-B	chr6	-	31356166	31356957	31356166	31356442	31356687	31356957	0.00375004	-0.2	0.167	0.13	0.402	0.296	25	12	42	27	52	25	26	20	229
HLA-B	chr6	-	31355316	31356442	31355316	31355592	31356166	31356442	0.00404945	-0.213	0.386	0.558	0.693	0.678	343	398	97	56	649	723	51	61	2378
MTA2	chr11	-	62597315	62597712	62597315	62597415	62597609	62597712	0.00404945	-0.195	0.299	0.387	0.492	0.584	71	128	65	79	139	169	56	47	754
TFRC	chr3	-	196062581	196062939	196062581	196062645	196062853	196062939	0.0040579	-0.193	0.152	0.198	0.288	0.447	33	37	69	56	80	93	74	43	485
SKIC3	chr5	-	95512476	95513645	95512476	95512618	95513570	95513645	0.0040579	0.304	0.915	0.935	0.512	0.729	94	125	1	1	91	70	10	3	395
FANCL	chr2	-	58226727	58229874	58226727	58226784	58229813	58229874	0.00455766	0.153	0.332	0.366	0.203	0.188	354	499	28	34	188	171	29	29	1332
U2AF1L4	chr19	-	35744322	35745187	35744322	35744738	35745124	35745187	0.00458077	0.172	1.0	1.0	0.798	0.857	97	66	0	0	65	74	4	3	309
PARN	chr16	-	14627105	14628251	14627105	14627187	14628171	14628251	0.00485321	-0.188	0.857	0.694	0.926	1.0	107	142	2	7	112	133	1	0	504
ULK3	chr15	-	74842279	74842676	74842279	74842420	74842534	74842676	0.00489016	0.159	1.0	1.0	0.769	0.912	34	31	0	0	32	40	5	2	144
ABCA7	chr19	+	1056906	1058747	1056906	1057429	1058617	1058747	0.0050359	-0.367	0.407	0.726	1.0	0.867	29	28	4	1	73	69	0	1	205
IKBKB	chr8	+	42322053	42322494	42322053	42322153	42322346	42322494	0.0050359	-0.185	0.273	0.341	0.518	0.466	70	49	73	37	77	78	28	35	447
LAS1L	chrX	-	65524055	65524614	65524055	65524262	65524563	65524614	0.00506415	-0.32	0.505	0.774	0.956	0.963	14	47	4	4	75	88	1	1	234
COPA	chr1	-	160332447	160335322	160332447	160333679	160335241	160335322	0.00516776	-0.154	0.154	0.189	0.308	0.343	89	168	36	53	121	149	20	21	657
NSMF	chr9	-	137452735	137453180	137452735	137452819	137453055	137453180	0.00547654	-0.416	0.152	0.355	0.707	0.633	14	16	27	10	14	15	2	3	101
FKBP2	chr11	+	64243198	64243497	64243198	64243311	64243450	64243497	0.00550509	-0.181	0.112	0.02	0.2	0.294	11	1	41	23	26	23	49	26	200
TAPBP	chr6	-	33313216	33313864	33313216	33313477	33313693	33313864	0.00553292	-0.184	0.787	0.77	0.925	1.0	71	46	7	5	168	137	5	0	439
DDX3X	chrX	+	41337407	41339083	41337407	41337465	41337690	41339083	0.00557362	-0.21	0.661	0.783	0.953	0.911	55	71	10	7	113	115	2	4	377
EIF1	chr17	+	41689777	41690189	41689777	41689941	41690087	41690189	0.00560796	-0.158	0.569	0.584	0.726	0.744	138	119	48	39	237	260	41	41	923
SERAC1	chr6	-	158116184	158117821	158116184	158116282	158117726	158117821	0.00570986	0.352	1.0	0.841	0.397	0.74	48	67	0	1	25	36	3	1	181
STK19	chr6	+	31979413	31980548	31979413	31979553	31980450	31980548	0.00581199	-0.231	0.472	0.531	0.709	0.757	169	177	23	19	201	256	10	10	865
SMAD4	chr18	+	51076637	51077419	51076637	51076776	51077306	51077419	0.0061092	-0.189	1.0	0.622	1.0	1.0	23	52	0	6	27	25	0	0	133
TRO	chrX	+	54926582	54927105	54926582	54926625	54927042	54927105	0.0061092	0.265	1.0	0.861	0.674	0.656	37	27	0	1	45	25	5	3	143
PMPCA	chr9	+	136416290	136417214	136416290	136416391	136416950	136417214	0.0061092	-0.197	0.479	0.634	0.714	0.792	334	381	66	40	427	566	31	27	1872
PPIG	chr2	+	169603641	169604102	169603641	169603694	169604025	169604102	0.0061092	-0.194	0.145	0.2	0.36	0.372	18	46	29	50	33	50	16	23	265
DNHD1	chr11	+	6570008	6570396	6570008	6570100	6570246	6570396	0.00617487	-0.166	0.786	0.882	1.0	1.0	32	49	4	3	27	15	0	0	130
ARAP1	chr11	-	72687438	72687738	72687438	72687502	72687687	72687738	0.00625002	-0.209	0.175	0.292	0.429	0.455	29	40	55	39	43	50	23	24	303
	chr5	-	1632643	1632906	1632643	1632751	1632844	1632906	0.00625002	-0.187	0.855	0.715	1.0	0.943	31	22	3	5	33	29	0	1	124
PRRC2A	chr6	+	31636732	31637136	31636732	31636945	31637041	31637136	0.00626477	-0.191	0.356	0.322	0.527	0.533	46	38	47	45	97	79	49	39	440
CSDE1	chr1	-	114736757	114737563	114736757	114736855	114737470	114737563	0.00647093	-0.401	0.448	0.568	1.0	0.819	29	47	6	6	34	54	0	2	178
PLEKHA8	chr7	+	30046209	30047956	30046209	30046365	30047831	30047956	0.00659593	0.17	0.225	0.305	0.086	0.105	26	62	7	11	18	21	15	14	174
GNB1	chr1	-	1785311	1787437	1785311	1787053	1787321	1787437	0.00678471	-0.187	0.228	0.297	0.371	0.528	151	164	162	123	166	166	89	47	1068
MFSD10	chr4	-	2931824	2932153	2931824	2931936	2932044	2932153	0.00678471	-0.237	0.193	0.151	0.348	0.471	25	9	56	27	38	25	38	15	233
MAN1B1	chr9	+	137107530	137109180	137107530	137107662	137108387	137109180	0.00686843	-0.209	0.252	0.231	0.488	0.414	76	39	33	19	111	87	17	18	400
RARS2	chr6	-	87518168	87518739	87518168	87518264	87518629	87518739	0.00738691	0.274	0.88	0.938	0.616	0.655	58	60	2	1	57	45	9	6	238
RELT	chr11	+	73394476	73395285	73394476	73394734	73395086	73395285	0.00744541	-0.25	0.272	0.384	0.569	0.587	43	55	30	23	66	71	13	13	314
ARHGAP30	chr1	-	161052625	161053385	161052625	161052797	161053257	161053385	0.00744541	-0.207	0.54	0.523	0.706	0.771	177	150	32	29	170	159	15	10	742
CTSA	chr20	+	45892272	45892484	45892272	45892323	45892397	45892484	0.00764812	0.227	0.501	0.395	0.2	0.243	48	25	30	24	12	19	30	37	225
FAHD2B	chr2	-	97085698	97086198	97085698	97085861	97086138	97086198	0.00777014	-0.223	0.646	0.773	1.0	0.865	59	44	10	4	77	62	0	3	259
STAT2	chr12	-	56341612	56344135	56341612	56343531	56343824	56344135	0.00790419	0.167	0.3	0.329	0.096	0.199	39	38	27	23	15	25	42	30	239
CD27-AS1	chr12	-	6446960	6448150	6446960	6447087	6448036	6448150	0.00805779	-0.343	0.675	0.396	1.0	0.757	18	34	1	6	30	27	0	1	117
SGTA	chr19	-	2757336	2757782	2757336	2757457	2757692	2757782	0.00805779	-0.179	0.093	0.052	0.293	0.21	11	3	37	19	18	10	15	13	126
CEP43	chr6	+	167003192	167004401	167003192	167003247	167004263	167004401	0.0081981	0.342	1.0	0.845	0.372	0.79	33	50	0	1	49	69	9	2	213
EMD	chrX	+	154379941	154380367	154379941	154380019	154380233	154380367	0.00840973	-0.247	0.55	0.574	0.815	0.803	40	44	12	12	108	111	9	10	346
PHF12	chr17	-	28923908	28927063	28923908	28924302	28926990	28927063	0.00852695	0.258	0.676	0.65	0.345	0.465	378	463	8	11	263	256	22	13	1414
TMEM208	chr16	+	67228796	67229278	67228796	67228881	67228975	67229278	0.00862299	-0.211	0.241	0.349	0.485	0.527	34	33	61	35	43	49	26	25	306
PLK3	chr1	+	44804338	44804779	44804338	44804501	44804649	44804779	0.00873047	-0.321	0.394	0.267	0.678	0.624	10	12	7	15	37	51	8	14	154
HAGHL	chr16	+	729008	729715	729008	729088	729287	729715	0.00879622	-0.258	0.544	0.75	0.933	0.877	87	47	28	6	36	37	1	2	244
TAF1D	chr11	-	93736693	93737239	93736693	93736751	93737063	93737239	0.00879963	-0.191	0.506	0.568	0.683	0.772	83	176	23	38	258	298	34	25	935
	chr22	+	16614076	16615111	16614076	16614178	16614698	16615111	0.00894125	-0.298	0.649	0.549	0.794	1.0	48	19	5	3	20	32	1	0	128
ADAM17	chr2	-	9521202	9523338	9521202	9521321	9523248	9523338	0.00956281	-0.255	0.622	0.707	1.0	0.84	327	440	12	11	156	174	0	2	1122
EPG5	chr18	-	45916437	45917819	45916437	45916582	45917678	45917819	0.00956739	-0.239	0.673	0.718	0.869	1.0	81	100	4	4	65	70	1	0	325
SPINT2	chr19	+	38290536	38292468	38290536	38290575	38291839	38292468	0.00994615	-0.172	0.137	0.276	0.385	0.372	80	77	45	18	133	126	19	19	517
0 vs PMA150 significant
geneSymbol	chr	strand	riExonStart_0base	riExonEnd	upstreamES	upstreamEE	downstreamES	downstreamEE	FDRNSvsPMA150	DPSI_NSvsPMA150	PSI_NS_1	PSI_NS_2	PSI_PMA150_1	PSI_PMA150_2	InclReadsNS1	InclReadsNS2	SkipReadsNS1	SkipReadsNS2	InclReadsPMA1501	InclReadsPMA1502	SkipReadsPMA1501	SkipReadsPMA1502	JR
FLNA	chrX	-	154350908	154351696	154350908	154351041	154351580	154351696	0	-0.186	0.146	0.132	0.318	0.333	385	285	421	349	951	659	381	247	3678
TPM4	chr19	+	16088026	16089120	16088026	16088097	16089044	16089120	4.42285e-08	0.248	0.523	0.505	0.272	0.26	407	370	43	42	471	525	146	173	2177
ADA	chr20	-	44622828	44623078	44622828	44622930	44623006	44623078	1.00162e-07	0.23	0.604	0.643	0.404	0.383	868	822	353	283	141	106	129	106	2808
VIM	chr10	+	17235845	17236379	17235845	17235889	17236293	17236379	1.75865e-06	-0.154	0.081	0.116	0.202	0.304	43	55	114	98	255	322	236	173	1296
LIN37	chr19	+	35753086	35754157	35753086	35753253	35754016	35754157	2.10512e-06	-0.32	0.648	0.713	1.0	1.0	158	142	12	8	173	127	0	0	620
NRBP2	chr8	-	143839508	143840030	143839508	143839825	143839928	143840030	9.1541e-06	0.222	0.28	0.261	0.03	0.067	27	20	38	31	3	3	53	23	198
PPIL3	chr2	-	200881420	200882435	200881420	200881488	200882341	200882435	3.21614e-05	0.278	1.0	1.0	0.631	0.813	160	146	0	0	216	240	16	7	785
HLA-B	chr6	-	31355316	31356442	31355316	31355592	31356166	31356442	4.0243e-05	-0.272	0.191	0.209	0.386	0.558	177	119	133	80	343	398	97	56	1403
CHPF	chr2	-	219540945	219542189	219540945	219541125	219541615	219542189	4.15982e-05	-0.538	0.454	0.34	1.0	0.87	37	28	9	11	34	33	0	1	153
JAK1	chr1	-	64845512	64846736	64845512	64845640	64846648	64846736	4.68597e-05	0.475	1.0	1.0	0.55	0.5	53	59	0	0	67	64	6	7	256
PTPRC	chr1	+	198709686	198713072	198709686	198709824	198712952	198713072	5.5633e-05	-0.174	0.245	0.233	0.441	0.385	580	798	68	100	1199	1759	58	107	4669
STAT2	chr12	-	56341612	56344135	56341612	56343531	56343824	56344135	7.97364e-05	-0.21	0.104	0.105	0.3	0.329	20	23	51	58	39	38	27	23	279
ZSWIM7	chr17	-	15977726	15978163	15977726	15977913	15978043	15978163	8.60096e-05	-0.306	0.619	0.729	1.0	0.961	30	33	9	6	40	51	0	1	170
SGK1	chr6	-	134170825	134171178	134170825	134170915	134171022	134171178	0.000143727	0.541	1.0	1.0	0.479	0.438	7	6	0	0	24	32	14	22	105
ATP1B1	chr1	+	169127223	169130090	169127223	169127408	169130009	169130090	0.000348549	0.633	1.0	1.0	0.344	0.389	31	31	0	0	23	42	2	3	132
IRF9	chr14	+	24164042	24164955	24164042	24164134	24164613	24164955	0.000357266	-0.231	0.655	0.726	0.901	0.943	148	129	16	10	311	320	7	4	945
CEP290	chr12	-	88053651	88055717	88053651	88053746	88055575	88055717	0.000410959	0.379	1.0	1.0	0.71	0.531	63	91	0	0	77	89	2	5	327
CLN3	chr16	-	28491713	28492042	28491713	28491835	28492019	28492042	0.000459917	0.237	0.356	0.343	0.113	0.113	22	22	16	17	20	20	63	63	243
PLK3	chr1	+	44804338	44804779	44804338	44804501	44804649	44804779	0.000480714	0.469	0.795	0.804	0.394	0.267	34	27	4	3	10	12	7	15	112
GARS1-DT	chr7	-	30576563	30578091	30576563	30576710	30577648	30578091	0.000480714	-0.455	0.518	0.573	1.0	1.0	46	46	5	4	21	33	0	0	155
COG2	chr1	+	230669355	230671640	230669355	230669535	230671515	230671640	0.000493251	-0.342	0.705	0.611	1.0	1.0	162	133	4	5	117	140	0	0	561
KIF5A	chr12	+	57582601	57583215	57582601	57582629	57583100	57583215	0.00060461	-0.412	0.753	0.422	1.0	1.0	44	21	3	6	12	18	0	0	104
SBF1	chr22	-	50467337	50467693	50467337	50467443	50467531	50467693	0.000642947	0.313	1.0	1.0	0.757	0.617	44	28	0	0	16	11	3	4	106
MIR9-3HG	chr15	+	89387430	89387881	89387430	89387538	89387816	89387881	0.000757107	0.356	1.0	1.0	0.639	0.649	43	36	0	0	23	18	4	3	127
PNP	chr14	+	20472307	20475252	20472307	20472477	20474471	20475252	0.000773129	-0.264	0.315	0.399	0.643	0.6	251	249	32	22	461	640	15	25	1695
FIP1L1	chr4	+	53440581	53442707	53440581	53440608	53442652	53442707	0.000886458	-0.26	0.77	0.709	1.0	1.0	176	213	3	5	246	350	0	0	993
GTPBP4	chr10	+	996105	997308	996105	996242	997207	997308	0.00162876	0.256	0.686	0.748	0.444	0.478	268	312	14	12	175	273	25	34	1113
LIMS2	chr2	-	127640269	127640988	127640269	127640318	127640895	127640988	0.00162876	0.345	0.932	1.0	0.689	0.553	77	78	1	0	50	28	4	4	242
FAHD2B	chr2	-	97085698	97086198	97085698	97085861	97086138	97086198	0.00162876	0.258	0.934	1.0	0.646	0.773	91	65	2	0	59	44	10	4	275
PARN	chr16	-	14627105	14628251	14627105	14627187	14628171	14628251	0.00162876	0.225	1.0	1.0	0.857	0.694	103	134	0	0	107	142	2	7	495
HSPE1	chr2	+	197503038	197503381	197503038	197503128	197503208	197503381	0.00169376	0.153	0.288	0.21	0.062	0.13	44	31	66	71	8	12	73	49	354
SKIC3	chr5	-	95543183	95547151	95543183	95543327	95547065	95547151	0.00169376	-0.377	0.749	0.497	1.0	1.0	93	123	1	4	103	172	0	0	496
NFATC4	chr14	+	24373694	24374466	24373694	24373867	24374325	24374466	0.00171856	-0.325	0.657	0.694	1.0	1.0	81	64	9	6	16	22	0	0	198
ODF2L	chr1	-	86385457	86387086	86385457	86385590	86386914	86387086	0.0017887	-0.296	0.728	0.679	1.0	1.0	94	99	3	4	102	132	0	0	434
MAP3K2-DT	chr2	+	127388183	127388998	127388183	127388311	127388880	127388998	0.00185033	-0.357	0.417	0.869	1.0	1.0	32	37	8	1	33	12	0	0	123
WDTC1	chr1	+	27303620	27305193	27303620	27303795	27305000	27305193	0.00197064	0.151	1.0	1.0	0.821	0.878	184	208	0	0	491	385	10	5	1283
CASP2	chr7	+	143300203	143303933	143300203	143300294	143303783	143303933	0.00210702	-0.374	0.417	0.429	0.875	0.72	354	307	17	14	408	598	2	8	1708
P3H3	chr12	+	6833591	6834049	6833591	6833644	6833924	6834049	0.00236433	0.28	1.0	1.0	0.585	0.854	27	40	0	0	23	19	5	1	115
DNMT1	chr19	-	10141104	10142220	10141104	10141189	10142027	10142220	0.00236696	-0.191	0.505	0.564	0.677	0.774	594	592	75	59	618	665	38	25	2666
SUPT7L	chr2	-	27660983	27662281	27660983	27661601	27662178	27662281	0.00239928	-0.186	0.757	0.871	1.0	1.0	88	115	5	3	110	176	0	0	497
U2AF1L4	chr19	-	35744322	35745187	35744322	35744738	35745124	35745187	0.00258734	-0.172	0.792	0.863	1.0	1.0	94	78	6	3	97	66	0	0	344
RIPOR1	chr16	+	67540457	67540704	67540457	67540501	67540578	67540704	0.00291357	-0.34	0.435	0.522	0.866	0.771	20	23	16	13	42	60	4	11	189
PPP4C	chr16	+	30082745	30083567	30082745	30082847	30083393	30083567	0.00331264	-0.182	0.357	0.326	0.526	0.522	198	157	66	60	270	230	45	39	1065
DHRS1	chr14	-	24292183	24292784	24292183	24292330	24292651	24292784	0.003379	-0.227	0.796	0.75	1.0	1.0	56	43	4	4	50	32	0	0	189
NXF1	chr11	-	62798538	62800486	62798538	62798575	62800376	62800486	0.00372799	0.154	0.904	0.879	0.737	0.737	1173	1015	8	9	1172	1215	27	28	4647
PSMA1	chr11	-	14513816	14514491	14513816	14513887	14514402	14514491	0.00382047	-0.223	0.416	0.501	0.636	0.726	165	176	45	34	207	314	23	23	987
	chr5	-	1632643	1632906	1632643	1632751	1632844	1632906	0.00382047	0.215	1.0	1.0	0.855	0.715	29	22	0	0	31	22	3	5	112
EXOSC2	chr9	+	130697581	130699394	130697581	130697627	130699328	130699394	0.00453064	-0.156	0.845	0.804	1.0	0.962	482	482	6	8	259	374	0	1	1612
ADAM17	chr2	-	9521202	9523338	9521202	9521321	9523248	9523338	0.00453064	0.268	0.865	1.0	0.622	0.707	106	138	1	0	327	440	12	11	1035
RNF123	chr3	+	49705533	49706065	49705533	49705679	49705981	49706065	0.00453064	0.213	0.538	0.464	0.305	0.271	104	98	26	33	80	51	53	40	485
C1orf131	chr1	-	231223762	231225523	231223762	231224414	231225470	231225523	0.00550254	-0.464	0.529	0.24	0.698	1.0	32	18	3	6	22	41	1	0	123
COPS5	chr8	-	67043081	67045960	67043081	67043317	67045811	67045960	0.00550254	-0.383	0.576	0.366	0.784	0.924	172	183	6	15	153	256	2	1	788
MFSD8	chr4	-	127920556	127921771	127920556	127920836	127921523	127921771	0.00611188	-0.308	0.618	0.595	0.83	1.0	74	77	7	8	64	85	2	0	317
CCDC78	chr16	-	722921	723161	722921	723022	723094	723161	0.00636033	-0.217	0.674	0.695	0.932	0.87	36	36	11	10	109	74	5	7	288
SLC29A1	chr6	+	44229906	44230481	44229906	44230046	44230346	44230481	0.00650807	0.161	0.446	0.425	0.285	0.264	264	243	96	96	71	59	52	48	929
METTL4	chr18	-	2552694	2555038	2552694	2552764	2554668	2555038	0.00650807	0.473	0.595	1.0	0.218	0.43	24	63	1	0	41	74	9	6	218
AP1G2	chr14	-	23565605	23566160	23565605	23565701	23565815	23566160	0.00650807	-0.163	0.437	0.471	0.59	0.643	149	183	100	107	166	173	60	50	988
TAF1	chrX	+	71423116	71424066	71423116	71423239	71423973	71424066	0.00737426	0.264	0.907	0.881	0.607	0.653	135	154	2	3	128	130	12	10	574
AARS1	chr16	-	70255727	70258217	70255727	70255836	70258032	70258217	0.00737426	-0.196	0.603	0.708	0.881	0.821	936	906	33	20	830	860	6	10	3601
CTSA	chr20	+	45892724	45893311	45892724	45892880	45893219	45893311	0.00786039	-0.194	0.309	0.343	0.555	0.485	107	123	64	63	107	123	23	35	645
SNHG11	chr20	+	38448661	38450447	38448661	38448730	38450261	38450447	0.00797752	-0.327	0.64	0.562	0.855	1.0	166	154	7	9	79	49	1	0	465
ULK3	chr15	-	74842279	74842676	74842279	74842420	74842534	74842676	0.00826341	-0.167	0.949	0.717	1.0	1.0	36	34	1	7	34	31	0	0	143
LAT	chr16	+	28985853	28986216	28985853	28985888	28986134	28986216	0.00839965	-0.171	0.309	0.332	0.434	0.55	100	92	75	62	971	806	425	221	2752
ANKHD1-EIF4EBP3	chr5	+	140538918	140542281	140538918	140539083	140542171	140542281	0.00839965	-0.272	0.733	0.622	1.0	0.898	284	299	4	7	353	456	0	2	1405
RNH1	chr11	-	499014	499999	499014	499185	499828	499999	0.00890238	-0.207	0.732	0.672	0.92	0.898	236	253	14	20	142	163	2	3	833
SLC12A4	chr16	-	67945086	67945553	67945086	67945220	67945368	67945553	0.00922004	0.299	0.575	0.722	0.414	0.285	80	74	27	13	31	28	20	32	305
LAS1L	chrX	-	65524055	65524614	65524055	65524262	65524563	65524614	0.00929641	0.321	0.921	1.0	0.505	0.774	80	85	2	0	14	47	4	4	236
CTSA	chr20	+	45892272	45892484	45892272	45892323	45892397	45892484	0.00981619	-0.214	0.22	0.249	0.501	0.395	31	26	69	49	48	25	30	24	302
MKS1	chr17	-	58214258	58216243	58214258	58214387	58214740	58216243	0.0098405	-0.206	0.103	0.13	0.334	0.31	11	15	25	26	27	19	14	11	148
TBCE	chr1	+	235448348	235448951	235448348	235448440	235448669	235448951	0.0098405	0.27	0.835	0.859	0.554	0.6	72	52	5	3	53	64	15	15	279
TMEM198B	chr12	+	55832958	55833541	55832958	55833014	55833446	55833541	0.0098405	-0.205	0.74	0.85	1.0	1.0	51	51	4	2	35	31	0	0	174
TM7SF2	chr11	+	65112810	65113414	65112810	65112865	65113219	65113414	0.0099481	-0.265	0.837	0.533	0.901	1.0	79	44	4	10	35	32	1	0	205

## Sheet: Legend
Dataset EV1 contains splicing events of different types that are significant according to rMATS analysis. Genomic coordinates of the respective events, flanking exons, PSI valaues and read numbers are shown.
