# Supplementary material for: Immediate early splicing controls translation in activated T-cells and is mediated by hnRNPC2 phosphorylation
Source: EMBO J. 2025 Feb 13;44(6):1692–723. doi: 10.1038/s44318-025-00374-8 (PMC11914300; doi:10.1038/s44318-025-00374-8)
Supplement: Supplementary file 4 — Dataset EV2 [file 44318_2025_374_MOESM4_ESM.xlsx]

## Sheet: 15min
Intensity Ctrl_01	Intensity Ctrl_02	Intensity Ctrl_03	Intensity Ctrl_04	Intensity 15min_01	Intensity 15min_02	Intensity 15min_03	Intensity 15min_04	Intensity 30min_01	Intensity 30min_02	Intensity 30min_03	Intensity 30min_04	Intensity 90min_01	Intensity 90min_02	Intensity 90min_03	Intensity 90min_04	Amino acid	Charge	Multiplicity	GOBP slim name	GOCC slim name	KEGG name	GOMF name	Keywords	matrix34	Localization prob	Position	Proteins	Positions within proteins	Leading proteins	Protein	Protein names	Gene names	Sequence window	Unique identifier	Number of Phospho (STY)	Protein group IDs
24.8512	24.8257	25.0336	25.4714	27.0722	27.1708	28.0363	27.9181	27.8143	27.5743	28.2243	27.9257	27.2375	27.6142	27.7956	27.5775	S	2	___1	establishment of localization;transport	cell part;endoplasmic reticulum;intracellular membrane-bounded organelle;intracellular non-membrane-bounded organelle;intracellular organelle;macromolecular complex;nucleolus;organelle;protein complex		binding;double-stranded RNA binding;nucleic acid binding;RNA binding	Alternativesplicing;Completeproteome;Cytoplasm;Endoplasmicreticulum;Microtubule;Nucleus;Phosphoprotein;Polymorphism;Referenceproteome;Repeat;RNA-binding;Transport	+	1	440	Q9NUL3;A0A0A0MTD1;F8VPI7;E7EPX0;E7EVJ4;E9PH62;Q9NUL3-8;Q9NUL3-3;Q9NUL3-2;A0A0A0MTC4;A0A0A0MTC6;Q9NUL3-6;Q9NUL3-7;G5EA18;E5RJN7;Q9NUL3-4;H0YBY0;E5RJ67	440;402;408;420;440;408;402;408;408;268;336;268;336;220;268;220;53;103	Q9NUL3	Q9NUL3	Double-stranded RNA-binding protein Staufen homolog 2	STAU2	ASRHKVISGTTLGYLSPKDMNQPSSSFFSIS	UID1162	1	303
NaN	23.9245	24.7042	NaN	26.218	26.3164	26.7774	26.7473	26.931	26.3763	26.9903	27.1865	26.5458	26.5628	25.9464	26.8868	S	2	___1	biological regulation;cellular metabolic process;cellular nitrogen compound metabolic process;cellular process;macromolecule metabolic process;metabolic process;mRNA metabolic process;mRNA processing;nitrogen compound metabolic process;nucleobase-containing compound metabolic process;primary metabolic process;RNA metabolic process;RNA processing;RNA splicing	cell part;intracellular membrane-bounded organelle;intracellular non-membrane-bounded organelle;intracellular organelle;nucleolus;nucleoplasm;nucleus;organelle		binding;nucleic acid binding;nucleotide binding;poly-pyrimidine tract binding;pre-mRNA binding;RNA binding;single-stranded RNA binding	3D-structure;Acetylation;Activator;Alternativesplicing;Completeproteome;Directproteinsequencing;mRNAprocessing;mRNAsplicing;Nucleus;Phosphoprotein;Referenceproteome;Repeat;Repressor;RNA-binding	+	1	53	A0A0U1RRM4;P26599;A6NLN1;P26599-2;P26599-3;K7ES59;K7EKJ7;K7ELW5	53;53;23;53;53;23;53;35	A0A0U1RRM4;P26599	A0A0U1RRM4	Polypyrimidine tract-binding protein 1	PTBP1	AANGNDSKKFKGDSRSAGVPSRVIHIRKLPI	UID1806	1	473;690
27.3519	26.7888	27.0238	26.6103	29.2298	29.1832	29.0969	29.3334	27.9772	29.6839	29.094	30.0961	29.4321	29.1248	28.6459	28.4256	S	3	___1		cell part;intracellular non-membrane-bounded organelle;intracellular organelle;nucleolus;organelle		binding;nucleic acid binding;nucleotide binding;RNA binding	Alternativesplicing;Completeproteome;Nucleus;Phosphoprotein;Referenceproteome;Repeat;RNA-binding	+	1	14	P42696;Q5TCT4;A2A2V2;P42696-2;H7C5M1	14;14;12;14;17	P42696	P42696	RNA-binding protein 34	RBM34	__MALEGMSKRKRKRSVQEGENPDDGVRGSP	UID2481	1;2	641
25.7482	25.3506	NaN	24.8173	29.3135	29.0278	29.9613	29.4089	29.0034	28.4474	29.6878	29.1539	28.6513	28.0876	NaN	28.9149	S	3	___1	cellular metabolic process;cellular nitrogen compound metabolic process;cellular process;macromolecule metabolic process;metabolic process;mRNA metabolic process;mRNA processing;nitrogen compound metabolic process;nucleobase-containing compound metabolic process;primary metabolic process;RNA metabolic process;RNA processing;RNA splicing	cell part;intracellular membrane-bounded organelle;intracellular organelle;macromolecular complex;nucleoplasm;nucleus;organelle;ribonucleoprotein complex;spliceosomal complex	Spliceosome	binding;mRNA binding;nucleic acid binding;nucleotide binding;RNA binding	3D-structure;Acetylation;Alternativesplicing;Completeproteome;Directproteinsequencing;Isopeptidebond;mRNAprocessing;mRNAsplicing;Nucleus;Phosphoprotein;Polymorphism;Referenceproteome;Ribonucleoprotein;RNA-binding;Spliceosome;Ublconjugation	+	0.999995	115	P07910;G3V2Q1;G3V576;G3V555;G3V575	115;115;115;115;115	P07910	P07910	Heterogeneous nuclear ribonucleoproteins C1/C2	HNRNPC	SAAEMYGSVTEHPSPSPLLSSSFDLDYDFQR	UID5660	1;2	1556
26.5547	26.5192	27.5746	26.8381	24.3182	25.1013	24.3499	25.6036	NaN	25.8128	24.6873	25.7092	26.312	26.1801	24.3209	25.3635	S	3	___1	biological regulation;biosynthetic process;cellular component organization;cellular metabolic process;cellular nitrogen compound metabolic process;cellular process;chromatin modification;chromatin organization;chromosome organization;macromolecule metabolic process;metabolic process;nitrogen compound metabolic process;nucleobase-containing compound metabolic process;organelle organization;primary…	cell part;cytoplasm;intracellular membrane-bounded organelle;intracellular organelle;nucleus;organelle		adenyl nucleotide binding;adenyl ribonucleotide binding;ATP binding;ATPase activity;ATPase activity, coupled;ATP-dependent DNA helicase activity;ATP-dependent helicase activity;binding;catalytic activity;DNA binding;DNA helicase activity;DNA-dependent ATPase activity;helicase activity;histone binding;hydrolase activity;hydrolase activity, acting on acid anhydrides;hydrolase activity, acting on ac…	3D-structure;Alternativesplicing;ATP-binding;Chromatinregulator;Completeproteome;Cytoplasm;DNA-binding;Helicase;Hydrolase;Nucleotide-binding;Nucleus;Phosphoprotein;Polymorphism;Referenceproteome;Repeat;Transcription;Transcriptionregulation	+	0.999194	1683	O14646	1683	O14646	O14646	Chromodomain-helicase-DNA-binding protein 1	CHD1	HRASSSGPRSPLDQRSPYGSRSPFEHSVEHK	UID7732	1;2	2188
25.9176	26.241	NaN	26.3162	29.2891	28.9781	29.7859	NaN	29.9251	29.5822	29.8405	29.6231	29.3487	29.3068	29.5362	29.1334	S	3	___1	biological regulation;biosynthetic process;cellular component organization;cellular metabolic process;cellular nitrogen compound metabolic process;cellular process;chromatin modification;chromatin organization;chromosome organization;macromolecule metabolic process;metabolic process;nitrogen compound metabolic process;nucleobase-containing compound metabolic process;organelle organization;primary…	cell part;cytoplasm;intracellular membrane-bounded organelle;intracellular organelle;nucleus;organelle		adenyl nucleotide binding;adenyl ribonucleotide binding;ATP binding;ATPase activity;ATPase activity, coupled;ATP-dependent DNA helicase activity;ATP-dependent helicase activity;binding;catalytic activity;DNA binding;DNA helicase activity;DNA-dependent ATPase activity;helicase activity;histone binding;hydrolase activity;hydrolase activity, acting on acid anhydrides;hydrolase activity, acting on ac…	3D-structure;Alternativesplicing;ATP-binding;Chromatinregulator;Completeproteome;Cytoplasm;DNA-binding;Helicase;Hydrolase;Nucleotide-binding;Nucleus;Phosphoprotein;Polymorphism;Referenceproteome;Repeat;Transcription;Transcriptionregulation	+	0.944055	1385	O14646;O14646-2;A0A087WVF4;H0Y8V4	1385;1385;182;14	O14646	O14646	Chromodomain-helicase-DNA-binding protein 1	CHD1	LSESKSDGRERSKKSSVSDAPVHITASGEPV	UID7740	1	2188
26.4477	26.4028	NaN	26.0973	29.5946	29.6188	NaN	28.7423	25.8422	NaN	29.8871	NaN	NaN	24.6256	NaN	28.8775	S	2	___1	biosynthetic process;cellular metabolic process;cellular nitrogen compound metabolic process;cellular process;establishment of localization;macromolecule metabolic process;metabolic process;mRNA metabolic process;mRNA processing;nitrogen compound metabolic process;nuclear transport;nucleobase-containing compound metabolic process;nucleobase-containing compound transport;nucleocytoplasmic transpor…	cell part;macromolecular complex;ribonucleoprotein complex;spliceosomal complex	Shigellosis;Spliceosome	binding;cation binding;ion binding;metal ion binding;nucleic acid binding;nucleotide binding;RNA binding;transition metal ion binding;zinc ion binding	3D-structure;Acetylation;Alternativesplicing;Completeproteome;Directproteinsequencing;Metal-binding;mRNAprocessing;mRNAsplicing;Nucleus;Phosphoprotein;Referenceproteome;Repeat;RNA-binding;Spliceosome;Zinc;Zinc-finger	+	0.999903	61	Q01081;P0DN76	61;61	Q01081	Q01081	Splicing factor U2AF 35 kDa subunit	U2AF1	IALLNIYRNPQNSSQSADGLRCAVSDVEMQE	UID9635	1	2643
23.9005	23.4782	NaN	NaN	27.2084	26.903	26.9692	27.2315	27.8185	27.5028	27.0649	26.8942	27.0683	26.0586	25.8294	26.4691	S	2	___1	biological regulation;cell death;cellular metabolic process;cellular nitrogen compound metabolic process;cellular process;death;macromolecule metabolic process;metabolic process;mRNA metabolic process;mRNA processing;nitrogen compound metabolic process;nucleobase-containing compound metabolic process;primary metabolic process;RNA metabolic process;RNA processing;RNA splicing	cell part;cytoplasm;intracellular;intracellular membrane-bounded organelle;intracellular organelle;nucleoplasm;nucleus;organelle	Basal transcription factors	binding;cation binding;DNA binding;ion binding;metal ion binding;nucleic acid binding;nucleotide binding;RNA binding;transition metal ion binding;zinc ion binding	3D-structure;Acetylation;Alternativesplicing;Amyotrophiclateralsclerosis;Chromosomalrearrangement;Completeproteome;Cytoplasm;Directproteinsequencing;Diseasemutation;DNA-binding;Metal-binding;Methylation;Neurodegeneration;Nucleus;Phosphoprotein;Polymorphism;Proto-oncogene;Referenceproteome;Repeat;RNA-binding;Zinc;Zinc-finger	+	0.999999	295	P35637;P35637-2;H3BPE7;Q92804;Q92804-2;A0A075B7D9	346;345;347;295;292;204	P35637;Q92804	Q92804	RNA-binding protein FUS;TATA-binding protein-associated factor 2N	FUS;TAF15	GKLKGEATVSFDDPPSAKAAIDWFDGKEFSG;GKPKGEATVSFDDPPSAKAAIDWFDGKEFHG	UID10664	1	2924;4618
NaN	23.8887	25.8205	25.398	27.3905	27.4127	27.8409	27.5162	28.586	25.5747	28.4628	28.0331	29.248	26.2559	28.8099	28.7494	S	2	___1	biological regulation;cellular metabolic process;cellular nitrogen compound metabolic process;cellular process;macromolecule metabolic process;metabolic process;mRNA metabolic process;mRNA processing;nitrogen compound metabolic process;nucleobase-containing compound metabolic process;primary metabolic process;RNA metabolic process;RNA processing;RNA splicing	cell part;cytoplasm;macromolecular complex;nucleoplasm;ribonucleoprotein complex;spliceosomal complex		binding;nucleic acid binding;nucleotide binding;RNA binding;single-stranded RNA binding	3D-structure;Acetylation;Completeproteome;Directproteinsequencing;Isopeptidebond;mRNAprocessing;mRNAsplicing;Nucleus;Phosphoprotein;Polymorphism;Referenceproteome;Repeat;Ribonucleoprotein;RNA-binding;Spliceosome;Ublconjugation	+	1	104	P52597	104	P52597	P52597	Heterogeneous nuclear ribonucleoprotein F;Heterogeneous nuclear ribonucleoprotein F, N-terminally processed	HNRNPF	HRTEMDWVLKHSGPNSADSANDGFVRLRGLP	UID11568	1	3106
26.7889	26.7178	27.4935	26.6455	28.1547	28.5605	27.9544	28.5227	28.8233	29.2359	28.337	28.8465	29.2191	29.1529	27.2957	28.2624	S	2	___1				binding;nucleic acid binding;nucleotide binding;RNA binding	Alternativesplicing;Coiledcoil;Completeproteome;Phosphoprotein;Polymorphism;Referenceproteome;RNA-binding	+	0.999999	973	Q96EV2;H0Y3K4	973;745	Q96EV2	Q96EV2	RNA-binding protein 33	RBM33	DTKPGVKRTVTHRTNSGGGDGPHISSKVRVI	UID19174	1	4726
27.9097	28.2187	28.101	28.5131	26.9418	26.9534	27.3247	27.4303	27.5457	27.3709	27.3313	27.0889	27.4301	27.3021	27.2481	26.7405	S	2	___1	biological regulation;biosynthetic process;cellular metabolic process;cellular nitrogen compound metabolic process;cellular process;macromolecule metabolic process;metabolic process;nitrogen compound metabolic process;nucleobase-containing compound metabolic process;primary metabolic process;RNA metabolic process				3D-structure;Alternativesplicing;Completeproteome;Directproteinsequencing;Phosphoprotein;Polymorphism;Referenceproteome;Transcription;Transcriptionregulation	+	1	713	Q9H1I8;Q9H1I8-3	713;637	Q9H1I8	Q9H1I8	Activating signal cointegrator 1 complex subunit 2	ASCC2	AKKGYRHDSSTAVAGSPRGHGQSRETTQERR	UID21107	1	5121
NaN	NaN	25.8115	25.2089	27.3755	28.1312	28.4034	28.7109	27.7349	28.3131	29.0403	29.0616	28.5818	29.1831	27.2366	28.505	S	2	___1	multi-organism process;response to biotic stimulus;response to chemical stimulus;response to stimulus	cell part;cytoplasm;intracellular membrane-bounded organelle;intracellular organelle;nucleus;organelle	RNA degradation	adenyl nucleotide binding;adenyl ribonucleotide binding;ATP binding;ATPase activity;ATPase activity, coupled;ATP-dependent helicase activity;binding;catalytic activity;double-stranded RNA binding;helicase activity;hydrolase activity;hydrolase activity, acting on acid anhydrides;hydrolase activity, acting on acid anhydrides, in phosphorus-containing anhydrides;nucleic acid binding;nucleoside-triph…	Acetylation;Alternativesplicing;ATP-binding;Coiledcoil;Completeproteome;Cytoplasm;Helicase;Hydrolase;Nucleotide-binding;Nucleus;Polymorphism;Referenceproteome	+	0.999999	161	Q9H2U1;Q9H2U1-3;Q9H2U1-2;E7EWK3	161;161;161;75	Q9H2U1	Q9H2U1	ATP-dependent RNA helicase DHX36	DHX36	KLINQEKKMFRIRNRSYIDRDSEYLLQENEP	UID21158	1	5136
29.65	29.6789	29.701	30.363	28.024	27.9212	28.0476	28.9408	28.3862	28.1415	28.0566	28.621	28.4915	29.2305	28.1514	29.3846	S	2	___1	cellular metabolic process;cellular nitrogen compound metabolic process;cellular process;macromolecule metabolic process;metabolic process;mRNA metabolic process;mRNA processing;nitrogen compound metabolic process;nucleobase-containing compound metabolic process;primary metabolic process;RNA metabolic process;RNA processing;RNA splicing	cell part;macromolecular complex;ribonucleoprotein complex;spliceosomal complex		binding;C2H2 zinc finger domain binding;nucleic acid binding;protein binding;protein domain specific binding;RNA binding	Acetylation;Alternativesplicing;Coiledcoil;Completeproteome;Directproteinsequencing;mRNAprocessing;mRNAsplicing;Nucleus;Phosphoprotein;Polymorphism;Referenceproteome;RNA-binding;Spliceosome	+	0.999772	1694	Q9UQ35;Q9UQ35-2	1694;1694	Q9UQ35	Q9UQ35	Serine/arginine repetitive matrix protein 2	SRRM2	KTKSRTPPRRRSSRSSPELTRKARLSRRSRS	UID23643	1;2;3	5622
26.7666	26.24	27.4881	26.9773	28.168	28.9197	29.0902	29.2547	29.3832	28.4034	28.2663	28.7936	28.1623	28.1385	26.6608	27.7422	S	2	___1	cellular metabolic process;cellular nitrogen compound metabolic process;cellular process;macromolecule metabolic process;metabolic process;mRNA metabolic process;mRNA processing;nitrogen compound metabolic process;nucleobase-containing compound metabolic process;primary metabolic process;RNA metabolic process;RNA processing;RNA splicing	cell part;macromolecular complex;ribonucleoprotein complex;spliceosomal complex		binding;C2H2 zinc finger domain binding;nucleic acid binding;protein binding;protein domain specific binding;RNA binding	Acetylation;Alternativesplicing;Coiledcoil;Completeproteome;Directproteinsequencing;mRNAprocessing;mRNAsplicing;Nucleus;Phosphoprotein;Polymorphism;Referenceproteome;RNA-binding;Spliceosome	+	1	2272	Q9UQ35	2272	Q9UQ35	Q9UQ35	Serine/arginine repetitive matrix protein 2	SRRM2	ADSRTPAAAAAMNLASPRTAVAPSAVNLADP	UID23691	1	5622
25.6433	25.8514	25.3126	26.3902	27.8787	27.3264	28.7854	28.4934	27.217	27.0324	27.4112	28.2076	26.189	26.7094	26.141	26.9817	T	2	___1	cellular metabolic process;cellular nitrogen compound metabolic process;cellular process;macromolecule metabolic process;metabolic process;mRNA metabolic process;mRNA processing;nitrogen compound metabolic process;nucleobase-containing compound metabolic process;primary metabolic process;RNA metabolic process;RNA processing;RNA splicing	cell part;macromolecular complex;ribonucleoprotein complex;spliceosomal complex		binding;C2H2 zinc finger domain binding;nucleic acid binding;protein binding;protein domain specific binding;RNA binding	Acetylation;Alternativesplicing;Coiledcoil;Completeproteome;Directproteinsequencing;mRNAprocessing;mRNAsplicing;Nucleus;Phosphoprotein;Polymorphism;Referenceproteome;RNA-binding;Spliceosome	+	0.991995	2289	Q9UQ35	2289	Q9UQ35	Q9UQ35	Serine/arginine repetitive matrix protein 2	SRRM2	RTAVAPSAVNLADPRTPTAPAVNLAGARTPA	UID29174	1	5622
25.4753	25.6545	NaN	25.3208	26.974	NaN	27.3498	NaN	26.6998	NaN	NaN	NaN	26.3202	27.0027	26.9116	26.7826	T	2	___2	cellular metabolic process;cellular nitrogen compound metabolic process;cellular process;macromolecule metabolic process;metabolic process;mRNA metabolic process;mRNA processing;nitrogen compound metabolic process;nucleobase-containing compound metabolic process;primary metabolic process;RNA metabolic process;RNA processing;RNA splicing	cell part;macromolecular complex;ribonucleoprotein complex;spliceosomal complex		binding;C2H2 zinc finger domain binding;nucleic acid binding;protein binding;protein domain specific binding;RNA binding	Acetylation;Alternativesplicing;Coiledcoil;Completeproteome;Directproteinsequencing;mRNAprocessing;mRNAsplicing;Nucleus;Phosphoprotein;Polymorphism;Referenceproteome;RNA-binding;Spliceosome	+	0.995987	384	I3L182;Q9UQ35;Q9UQ35-2;I3L4D8	288;384;384;384	I3L182;Q9UQ35	Q9UQ35	Serine/arginine repetitive matrix protein 2	SRRM2	LLAERHGGSPQPLATTPLSQEPVNPPSEASP	UID55253	2;3;4	1891;5622
26.8948	27.044	27.3527	27.6935	28.1484	28.3603	28.5422	28.6743	28.4366	28.6367	28.6095	28.2783	28.6081	28.3816	28.3013	28.5342	S	2	___1		extracellular region			Completeproteome;Glycoprotein;Polymorphism;Referenceproteome;Secreted;Signal		0.998983	244	Q9Y6I9;A0A087WTU3	244;170	Q9Y6I9	Q9Y6I9	Testis-expressed sequence 264 protein	TEX264	LEVSPGSRETSAATLSPGASSRGWDDGDTRS	UID150	1	48
28.8674	29.0959	28.8431	29.0514	NaN	28.0468	28.1718	28.3647	27.8647	27.7014	28.035	NaN	27.6615	27.0275	27.7826	27.8711	S	3	___1	biological regulation;cellular component assembly;cellular component organization;cellular membrane organization;cellular metabolic process;cellular process;cytokinesis;establishment of localization;Golgi vesicle transport;locomotion;macromolecule metabolic process;macromolecule modification;membrane organization;metabolic process;nuclear transport;nucleocytoplasmic transport;phosphorus metabolic…	cell part;cytoskeleton;cytosol;intracellular non-membrane-bounded organelle;intracellular organelle;nucleolus;organelle		actin binding;ankyrin binding;binding;cytoskeletal protein binding;lipid binding;phospholipid binding;protein binding;structural constituent of cytoskeleton;structural molecule activity	3D-structure;Acetylation;Actin-binding;Actincapping;Alternativesplicing;Calmodulin-binding;Cellmembrane;Completeproteome;Cytoplasm;Cytoskeleton;Glycoprotein;Membrane;Phosphoprotein;Polymorphism;Referenceproteome;Repeat		0.941522	2340	Q01082;A0A087WUZ3	2340;2342	Q01082	Q01082	Spectrin beta chain, non-erythrocytic 1	SPTBN1	RAQTLPTSVVTITSESSPGKREKDKEKDKEK	UID237	1;2	69
23.5449	23.3784	NaN	24.3928	28.0154	27.1989	29.4722	28.9542	28.2763	27.0005	29.2163	29.07	27.9998	28.2594	29.3657	29.3584	S	2	___1	biological regulation;cellular component assembly;cellular component organization;cellular membrane organization;cellular metabolic process;cellular process;cytokinesis;establishment of localization;Golgi vesicle transport;locomotion;macromolecule metabolic process;macromolecule modification;membrane organization;metabolic process;nuclear transport;nucleocytoplasmic transport;phosphorus metabolic…	cell part;cytoskeleton;cytosol;intracellular non-membrane-bounded organelle;intracellular organelle;nucleolus;organelle		actin binding;ankyrin binding;binding;cytoskeletal protein binding;lipid binding;phospholipid binding;protein binding;structural constituent of cytoskeleton;structural molecule activity	3D-structure;Acetylation;Actin-binding;Actincapping;Alternativesplicing;Calmodulin-binding;Cellmembrane;Completeproteome;Cytoplasm;Cytoskeleton;Glycoprotein;Membrane;Phosphoprotein;Polymorphism;Referenceproteome;Repeat		1	2358	Q01082;A0A087WUZ3	2358;2360	Q01082	Q01082	Spectrin beta chain, non-erythrocytic 1	SPTBN1	GKREKDKEKDKEKRFSLFGKKK_________	UID254	1	69
NaN	26.4418	26.6195	26.6524	24.9573	24.4244	NaN	NaN	NaN	NaN	25.1007	25.9121	NaN	NaN	NaN	25.1888	S	2	___1	biological regulation;cellular component organization;cellular membrane organization;cellular process;endocytosis;establishment of localization;membrane invagination;membrane organization;transport;vesicle-mediated transport	cell part;cytoplasm		binding;binding, bridging;calcium ion binding;cation binding;enzyme regulator activity;GTPase regulator activity;guanyl-nucleotide exchange factor activity;ion binding;lipid binding;metal ion binding;nucleoside-triphosphatase regulator activity;phospholipid binding;protein binding;protein binding, bridging;Ras guanyl-nucleotide exchange factor activity;Rho guanyl-nucleotide exchange factor activi…	3D-structure;Alternativesplicing;Calcium;Coiledcoil;Completeproteome;Cytoplasm;Endocytosis;Metal-binding;Phosphoprotein;Polymorphism;Referenceproteome;Repeat;SH3domain		1	210	Q9NZM3;A0A087WVF7;Q9NZM3-4;Q9NZM3-3;Q9NZM3-2	210;220;210;210;210	Q9NZM3	Q9NZM3	Intersectin-2	ITSN2	LMMGGFGGASIQKAQSLIDLGSSSSTSSTAS	UID303	1	80
28.8721	28.8663	29.2171	29.5068	27.7895	28.0224	27.8269	27.8614	28.8794	28.6482	28.2882	28.4979	28.6731	28.8131	27.5176	27.8609	S	2	___1	anatomical structure formation involved in morphogenesis;anatomical structure morphogenesis;biological regulation;biosynthetic process;cellular component assembly;cellular component organization;cellular metabolic process;cellular nitrogen compound metabolic process;cellular process;developmental process;macromolecular complex assembly;macromolecule metabolic process;metabolic process;nitrogen co…	cell part;intracellular membrane-bounded organelle;intracellular organelle;macromolecular complex;nucleus;organelle;protein complex		binding;DNA binding;nucleic acid binding;single-stranded DNA binding;structure-specific DNA binding	Alternativesplicing;Completeproteome;DNA-binding;Nucleus;Phosphoprotein;Referenceproteome;Transcription;Transcriptionregulation		1	347	Q9BWW4;Q9NW25;A0A087WVT6;Q9BWW4-2;Q9BWW4-3	347;237;312;320;327	Q9BWW4	Q9BWW4	Single-stranded DNA-binding protein 3	SSBP3	NGSLGSGDIDGLPKNSPNNISGISNPPGTPR	UID325	1;2	87
25.5566	26.1614	26.0934	25.7756	NaN	27.7215	NaN	28.1252	28.4998	NaN	28.5352	28.46	28.1957	28.4201	28.1863	28.1364	S	2	___1	biological regulation;cellular component assembly;cellular component organization;cellular process;response to stimulus;signal transduction				Actin-binding;Alternativesplicing;Coiledcoil;Completeproteome;Phosphoprotein;Referenceproteome		1	456	Q765P7;A0A087WXN9	456;455	Q765P7	Q765P7	MTSS1-like protein	MTSS1L	SPAASDLAMVLTRGLSLEHQKSSRDSLQYSS	UID479	1	131
NaN	25.3126	25.2544	25.735	28.3461	28.0202	29.1767	28.2838	29.0719	27.7382	29.1	28.6596	28.3742	28.7566	28.5026	28.767	S	2	___1	detection of stimulus;response to chemical stimulus;response to stimulus	cell part;membrane;plasma membrane	Olfactory transduction	G-protein coupled receptor activity;molecular transducer activity;olfactory receptor activity;receptor activity;signal transducer activity;signaling receptor activity;transmembrane signaling receptor activity	Cellmembrane;Completeproteome;Disulfidebond;Glycoprotein;G-proteincoupledreceptor;Membrane;Olfaction;Polymorphism;Receptor;Referenceproteome;Sensorytransduction;Transducer;Transmembrane;Transmembranehelix		1	229	Q96KK4;Q6IFQ5;A0A140T9J0;A0A140TA55;A0A0G2JL13;A0A087WY02	229;229;229;231;231;231	Q96KK4	Q96KK4	Olfactory receptor 10C1;Olfactory receptor	OR10C1	LGSYGRILVTIFRIPSVAGRRKAFSTCSSHL	UID514	1	137
24.0277	24.034	23.5159	NaN	26.661	25.8671	27.0194	26.3627	NaN	NaN	NaN	26.4434	25.8109	NaN	NaN	NaN	S	2	___1	anatomical structure development;anatomical structure formation involved in morphogenesis;biological regulation;cellular component assembly;cellular component movement;cellular component organization;cellular localization;cellular membrane organization;cellular process;coagulation;cytoskeleton-dependent intracellular transport;developmental process;embryo development;establishment of localization…	cell part;cell projection;centrosome;cilium;cytosol;intracellular non-membrane-bounded organelle;intracellular organelle;macromolecular complex;microtubule organizing center;organelle;protein complex		adenyl nucleotide binding;adenyl ribonucleotide binding;ATP binding;binding;catalytic activity;hydrolase activity;hydrolase activity, acting on acid anhydrides;hydrolase activity, acting on acid anhydrides, in phosphorus-containing anhydrides;microtubule motor activity;motor activity;nucleoside-triphosphatase activity;nucleotide binding;plus-end-directed microtubule motor activity;purine nucleoti…	ATP-binding;Cellprojection;Cilium;Ciliumbiogenesis/degradation;Coiledcoil;Completeproteome;Cytoplasm;Cytoskeleton;Microtubule;Motorprotein;Nucleotide-binding;Phosphoprotein;Polymorphism;Referenceproteome		0.753155	687	Q9Y496;H7C2F6;J3KPF9;A0A087X011;E9PES4	687;173;690;713;714	Q9Y496	Q9Y496	Kinesin-like protein KIF3A;Kinesin-like protein	KIF3A	TSKGKARPKTGRRKRSAKPETVIDSLLQ___	UID598	1	166
26.1413	NaN	25.9843	26.7783	27.9992	NaN	29.0375	28.3507	28.5786	NaN	28.5046	28.5705	28.0834	27.8569	28.9301	28.5496	S	2	___1	cellular process;endosome transport;establishment of localization;transport;vesicle-mediated transport	cell part;endosome;intracellular membrane-bounded organelle;intracellular organelle;macromolecular complex;membrane;organelle;plasma membrane;protein complex			Alternativesplicing;Cellmembrane;Completeproteome;Endosome;Membrane;Phosphoprotein;Referenceproteome;Transport		1	352	A0A096LPC5;Q9Y4E1-4;Q9Y4E1;J3KP36;A0A0A0MR88;Q9Y4E1-3;Q9Y4E1-2;Q9Y4E1-6;Q9Y4E1-5;Q641Q2;F8W7U3;Q641Q2-2;E7ESD2;A0A087WYF6	352;352;352;296;352;297;344;352;328;352;264;352;352;328	A0A096LPC5;Q641Q2	A0A096LPC5	WASH complex subunit FAM21C;WASH complex subunit FAM21A	FAM21C;FAM21A	EDNLFAPPKLTDEDFSPFGSGGGLFSGGKGL	UID794	1;2	217;1503
24.3772	24.9249	24.902	25.2243	26.0775	26.1833	26.3738	26.0439	25.7943	26.7907	26.5338	26.873	26.5598	26.6849	26.2761	26.7547	S	2	___1	cellular process;endosome transport;establishment of localization;transport;vesicle-mediated transport	cell part;endosome;intracellular membrane-bounded organelle;intracellular organelle;macromolecular complex;membrane;organelle;plasma membrane;protein complex			Alternativesplicing;Cellmembrane;Completeproteome;Endosome;Membrane;Phosphoprotein;Referenceproteome;Transport		0.999998	284	A0A096LPC5;Q9Y4E1-4;Q9Y4E1;J3KP36;A0A0A0MR88;Q9Y4E1-3;Q9Y4E1-2;Q9Y4E1-6;Q9Y4E1-5;A0A0A0MT65;Q641Q2;F8W7U3;Q641Q2-2;E7ESD2;A0A087WYF6	284;284;284;228;284;229;276;284;284;229;284;196;284;284;284	A0A096LPC5;Q641Q2	A0A096LPC5	WASH complex subunit FAM21C;WASH complex subunit FAM21A	FAM21C;FAM21A	EEDIEDIEENTRPKRSRPTSFADELAARIKG	UID796	1;2	217;1503
25.2948	NaN	NaN	25.5989	26.8827	26.9234	26.9102	26.7003	27.1885	NaN	26.5043	26.8307	27.1963	27.0617	26.7201	26.7046	S	2	___1	biological regulation;cellular metabolic process;cellular process;macromolecule metabolic process;macromolecule modification;metabolic process;phosphorus metabolic process;primary metabolic process;protein metabolic process;protein modification process;protein phosphorylation;regulation of cell cycle;regulation of protein modification process;response to stimulus;signal transduction	cell part;cytoplasm;membrane;plasma membrane		binding;cytokine receptor binding;death receptor binding;enzyme activator activity;enzyme regulator activity;GTPase regulator activity;guanyl-nucleotide exchange factor activity;kinase activator activity;kinase regulator activity;nucleoside-triphosphatase regulator activity;protein binding;protein kinase activator activity;protein kinase regulator activity;Rab guanyl-nucleotide exchange factor ac…	Alternativesplicing;Apoptosis;Completeproteome;Cytoplasm;Guanine-nucleotidereleasingfactor;Membrane;Phosphoprotein;Polymorphism;Referenceproteome		1	818	Q8WXG6;Q8WXG6-2;A0A0A0MRB5;Q8WXG6-7;Q8WXG6-3;Q8WXG6-6;Q8WXG6-5;Q8WXG6-4;Q8WXG6-8	818;818;818;818;818;775;775;775;775	Q8WXG6	Q8WXG6	MAP kinase-activating death domain protein	MADD	NRAQKLLRPNSLRLASDSDAESDSRASSPNS	UID883	1;2	238
27.7403	28.0815	28.0687	28.4399	28.8921	28.9661	29.3147	29.237	29.6541	29.3114	29.1473	NaN	29.2494	29.0948	29.003	29.2723	S	2	___1	anatomical structure development;biological regulation;biosynthetic process;cell activation;cell development;cell differentiation;cellular component organization;cellular metabolic process;cellular nitrogen compound metabolic process;cellular process;chromatin modification;chromatin organization;chromosome organization;developmental process;DNA metabolic process;DNA recombination;histone modifica…	cell part;cytoplasm;intracellular membrane-bounded organelle;intracellular organelle;macromolecular complex;nucleosome;nucleus;organelle;protein complex;transcription factor complex		binding;chromatin binding;DNA binding;E-box binding;identical protein binding;nucleic acid binding;nucleic acid binding transcription factor activity;protein binding;protein binding transcription factor activity;protein dimerization activity;protein heterodimerization activity;protein homodimerization activity;regulatory region DNA binding;regulatory region nucleic acid binding;sequence-specific …	3D-structure;Alternativesplicing;Chromosomalrearrangement;Completeproteome;Differentiation;DNA-binding;Neurogenesis;Nucleus;Phosphoprotein;Polymorphism;Proto-oncogene;Referenceproteome;Transcription;Transcriptionregulation		0.99563	530	P15923-2;A0A0A0MRB7;K7ENH8;K7EMM4	530;479;193;99	P15923-2;K7ENH8	P15923-2	Transcription factor E2-alpha	TCF3	EEEKKELKAPRARTSSTDEVLSLEEKDLRDR	UID901	1;2	239;2063
26.4833	26.4806	26.7732	27.0419	24.8323	24.6237	23.9693	25.4213	24.9689	24.6388	24.5085	25.309	25.4301	25.0268	24.6457	25.3586	S	2	___1	anatomical structure morphogenesis;biological regulation;cellular component morphogenesis;cellular component organization;cellular process;developmental process	cell part;cytoplasm;membrane	Endocytosis;Fc gamma R-mediated phagocytosis	ARF GTPase activator activity;binding;cation binding;enzyme activator activity;enzyme regulator activity;GTPase activator activity;GTPase regulator activity;ion binding;lipid binding;metal ion binding;nucleoside-triphosphatase regulator activity;phospholipid binding;small GTPase regulator activity;transition metal ion binding;zinc ion binding	3D-structure;Alternativesplicing;ANKrepeat;Ciliumbiogenesis/degradation;Completeproteome;Cytoplasm;GTPaseactivation;Membrane;Metal-binding;Phosphoprotein;Polymorphism;Referenceproteome;Repeat;SH3domain;Zinc;Zinc-finger		0.999809	839	Q9ULH1;H0YBF7;A0A0A0MRE5;Q9ULH1-2	839;660;832;842	Q9ULH1	Q9ULH1	Arf-GAP with SH3 domain, ANK repeat and PH domain-containing protein 1	ASAP1	KKRPPPPPPGHKRTLSDPPSPLPHGPPNKGA	UID917	1;2	243
23.5089	NaN	24.5398	24.3263	25.265	26.1548	25.8345	26.2808	25.4423	26.6464	26.0071	25.9219	26.7818	26.3168	25.549	26.0218	S	2	___1	biological regulation;cell motility;cellular component movement;cellular component organization;cellular process;cytoskeleton organization;establishment of localization;locomotion;organelle organization;response to stimulus;signal transduction	cell leading edge;cell part;cytoplasm		adenyl nucleotide binding;adenyl ribonucleotide binding;ATP binding;binding;catalytic activity;cation binding;enzyme regulator activity;GTPase regulator activity;ion binding;kinase activity;lipid binding;magnesium ion binding;metal ion binding;nucleoside-triphosphatase regulator activity;nucleotide binding;phospholipid binding;phosphotransferase activity, alcohol group as acceptor;protein kinase …	Alternativesplicing;ATP-binding;Coiledcoil;Completeproteome;Cytoplasm;Kinase;Magnesium;Metal-binding;Nucleotide-binding;Phosphoprotein;Polymorphism;Referenceproteome;Serine/threonine-proteinkinase;Transferase;Zinc;Zinc-finger		0.999474	1673	Q5VT25-2;A0A0A0MRJ1;H0Y5V1;Q5VT25;A0A0A0MRJ0;Q5VT25-3;Q5VT25-4;Q5VT25-5;Q5VT25-6;H0Y7V8	1673;937;967;1651;1618;1557;1610;1638;1700;903	Q5VT25-2	Q5VT25-2	Serine/threonine-protein kinase MRCK alpha;Non-specific serine/threonine protein kinase	CDC42BPA	ARSSAQNGSALKREFSGGSYSAKRQPMPSPS	UID939	1	250
28.0186	27.5535	28.8297	28.1572	29.7769	30.1898	30.1777	30.8015	31.0018	30.8097	30.7997	31.6735	31.0306	31.9516	29.3148	30.9401	S	2	___1	anatomical structure formation involved in morphogenesis;biological regulation;cellular component movement;cellular component organization;cellular metabolic process;cellular process;cytoskeleton organization;developmental process;immune system process;macromolecule metabolic process;macromolecule modification;metabolic process;organelle organization;peptidyl-amino acid modification;phosphorus me…	cell part;cell projection;cytoplasm;cytoskeleton;cytosol;endoplasmic reticulum;filopodium;intracellular membrane-bounded organelle;intracellular non-membrane-bounded organelle;intracellular organelle;nucleus;organelle;site of polarized growth;synapse		binding;cytoskeletal protein binding;enzyme activator activity;enzyme regulator activity;kinase activator activity;kinase regulator activity;protein binding;protein kinase activator activity;protein kinase regulator activity;protein tyrosine kinase activator activity	Acetylation;Alternativesplicing;Celljunction;Cellprojection;Chromosomalrearrangement;Coiledcoil;Completeproteome;Cytoplasm;Cytoskeleton;Directproteinsequencing;Nucleus;Phosphoprotein;Polymorphism;Referenceproteome;SH3domain;Synapse;Synaptosome		0.999976	231	Q8IZP0;Q8IZP0-3;Q8IZP0-2;A0A0A0MRT6;Q8IZP0-4;Q8IZP0-5;Q8IZP0-6;Q8IZP0-9;Q8IZP0-12;Q8IZP0-11;B6VEX4;Q8IZP0-10;Q8IZP0-8;Q8IZP0-7	231;231;226;226;231;226;231;231;248;167;231;226;231;231	Q8IZP0	Q8IZP0	Abl interactor 1	ABI1	SPARLGSQHSPGRTASLNQRPRTHSGSSGGS	UID989	1	260
27.4363	27.6471	27.2929	27.6377	29.084	29.2955	29.4384	28.9213	29.6054	29.1508	29.5572	NaN	29.5867	28.8954	28.5929	28.6615	S	4	___1	biological regulation	cell part;intracellular		binding;enzyme activator activity;enzyme regulator activity;GTPase activator activity;GTPase regulator activity;identical protein binding;nucleoside-triphosphatase regulator activity;protein binding;protein dimerization activity;protein homodimerization activity;Rab GTPase activator activity;Ras GTPase activator activity;small GTPase regulator activity	3D-structure;Alternativesplicing;Completeproteome;GTPaseactivation;Referenceproteome		0.841094	167	Q8WUA7;F8WDP1;A0A0A0MRY0;Q8WUA7-3;Q8WUA7-4	167;167;137;120;120	Q8WUA7	Q8WUA7	TBC1 domain family member 22A	TBC1D22A	PAESASDAAPLQRSQSLPHSATVTLGGTSDP	UID1008	1	267
24.9747	NaN	24.9958	25.7913	27.3509	27.1869	27.6598	27.885	NaN	27.183	NaN	NaN	27.8961	NaN	NaN	NaN	S	2	___1	biological regulation;cellular metabolic process;cellular nitrogen compound metabolic process;cellular process;interspecies interaction between organisms;macromolecule metabolic process;metabolic process;multi-organism process;nitrogen compound metabolic process;nucleobase-containing compound metabolic process;primary metabolic process;regulation of translation;response to chemical stimulus;respo…	cell part;cytosol;macromolecular complex;protein complex	RNA transport;Viral myocarditis	binding;DNA binding;nucleic acid binding;RNA binding;RNA cap binding;translation factor activity, nucleic acid binding;translation initiation factor activity	3D-structure;Alternativesplicing;Coiledcoil;Completeproteome;Host-virusinteraction;Initiationfactor;Phosphoprotein;Polymorphism;Proteinbiosynthesis;Referenceproteome;Repeat;RNA-binding;Translationregulation		1	230	O43432;A0A0A0MSA7;A0A0U1RQK7;O43432-3;O43432-2	230;229;419;236;241	O43432	O43432	Eukaryotic translation initiation factor 4 gamma 3	EIF4G3	DQKQEEKPKPDPVLKSPSPVLRLVLSGEKKE	UID1055	1;2	277
24.2161	24.334	NaN	NaN	27.1207	27.1782	NaN	NaN	NaN	NaN	28.9822	28.831	25.1353	29.0101	23.2703	NaN	S	2	___1	cellular component organization;cellular membrane organization;cellular metabolic process;cellular process;establishment of localization;exocytosis;macromolecule metabolic process;membrane organization;metabolic process;primary metabolic process;protein metabolic process;protein transport;secretion;transport;vesicle-mediated transport	cell part;cytosol;macromolecular complex;membrane;plasma membrane;protein complex	Insulin signaling pathway		Alternativesplicing;Cellmembrane;Coiledcoil;Completeproteome;Cytoplasm;Exocytosis;Membrane;Proteintransport;Referenceproteome;Transport		1	283	Q9UPT5;A0A0A0MSB8;Q9UPT5-6;A0A0A0MRE1;B4DJ07;Q9UPT5-1	283;283;283;238;242;283	Q9UPT5	Q9UPT5	Exocyst complex component 7	EXOC7	RPGTIRKAQNLLKQYSQHGLDGKKGGSNLIP	UID1058	1	278
28.0329	27.8038	29.704	29.5924	24.937	26.3711	25.9716	26.5748	27.0351	26.7489	26.7363	26.8527	26.9507	26.7365	25.7844	26.1119	S	2	___1		cell part;membrane;plasma membrane		adenyl nucleotide binding;adenyl ribonucleotide binding;ATP binding;binding;catalytic activity;kinase activity;nucleotide binding;phosphotransferase activity, alcohol group as acceptor;protein kinase activity;protein serine/threonine kinase activity;purine nucleotide binding;purine ribonucleoside triphosphate binding;purine ribonucleotide binding;ribonucleotide binding;transferase activity;transf…	3D-structure;Alternativesplicing;ATP-binding;Cellmembrane;Completeproteome;Kinase;Membrane;Nucleotide-binding;Phosphoprotein;Polymorphism;Referenceproteome;Serine/threonine-proteinkinase;Transferase		1	469	P27448-3;A0A0A0MSZ1;P27448-8;P27448-2;P27448;J3KNR0;P27448-4;H0YKP9;P27448-6;H0YIY6;P27448-7	469;492;390;492;469;492;469;48;453;221;476	P27448-3;P27448-6	P27448-3	MAP/microtubule affinity-regulating kinase 3	MARK3	KSSGSAVGGKGIAPASPMLGNASNPNKADIP	UID1107	1	293;2831
24.2644	24.3202	NaN	NaN	26.6769	26.1558	26.6931	26.8815	27.922	26.981	27.4994	28.0528	28.2289	28.252	27.6321	NaN	S	3	___1	cellular metabolic process;cellular process;macromolecule metabolic process;macromolecule modification;metabolic process;primary metabolic process;protein metabolic process;protein modification by small protein conjugation or removal;protein modification process	cell part;cytoplasm		acid-amino acid ligase activity;ATPase activity;binding;catalytic activity;cation binding;hydrolase activity;hydrolase activity, acting on acid anhydrides;hydrolase activity, acting on acid anhydrides, in phosphorus-containing anhydrides;ion binding;ligase activity;ligase activity, forming carbon-nitrogen bonds;metal ion binding;nucleoside-triphosphatase activity;nucleotide binding;pyrophosphatas…	Alternativesplicing;Chromosomalrearrangement;Coiledcoil;Completeproteome;Cytoplasm;Diseasemutation;Ligase;Metal-binding;Phosphoprotein;Proto-oncogene;Referenceproteome;Ublconjugation;Ublconjugationpathway;Zinc;Zinc-finger		0.93863	275	A0A0A0MTC1;Q63HN8-4;Q63HN8;A0A0A0MTR7;Q63HN8-5	275;275;226;226;226	A0A0A0MTC1	A0A0A0MTC1	E3 ubiquitin-protein ligase RNF213	RNF213	SGGRGLSQEGTGPPTSAGEGHSRTEDAAQEL	UID1154	1	302
28.6701	28.4269	28.3245	28.0182	27.0783	27.0752	27.1334	26.8071	27.2331	NaN	26.753	26.1991	27.2506	27.0594	26.3615	25.961	S	2	___1	biological regulation;catabolic process;cellular metabolic process;cellular nitrogen compound metabolic process;cellular process;cytokine production;developmental process;macromolecule metabolic process;metabolic process;multicellular organismal process;nitrogen compound metabolic process;nucleobase-containing compound metabolic process;primary metabolic process;response to chemical stimulus;resp…	cell part;cytoplasm;intracellular membrane-bounded organelle;intracellular non-membrane-bounded organelle;intracellular organelle;nucleolus;nucleus;organelle		binding;catalytic activity;cation binding;ion binding;metal ion binding;nucleic acid binding;nucleotidyltransferase activity;RNA uridylyltransferase activity;transferase activity;transferase activity, transferring phosphorus-containing groups;transition metal ion binding;uridylyltransferase activity;zinc ion binding	Alternativesplicing;Completeproteome;Cytoplasm;Magnesium;Manganese;Metal-binding;Nucleotidyltransferase;Nucleus;Polymorphism;Referenceproteome;Repeat;RNA-mediatedgenesilencing;Transferase;Zinc;Zinc-finger		0.999103	49	Q5TAX3;X6R5G7;E9PRG2;E9PKY2;A0A0C4DFM7;Q5TAX3-2;E9PJN7;E9PQS7	49;49;49;49;49;49;49;49	Q5TAX3	Q5TAX3	Terminal uridylyltransferase 4	ZCCHC11	LKARNDKSVKEIENSSPNRNSSKKNKQNDIC	UID1258	1	337
25.847	25.6093	NaN	25.8355	NaN	27.298	27.7988	NaN	27.8502	27.0781	27.4951	NaN	27.2712	26.338	27.3158	26.9801	S	2	___1	biological regulation;catabolic process;cellular metabolic process;cellular nitrogen compound metabolic process;cellular process;cytokine production;developmental process;macromolecule metabolic process;metabolic process;multicellular organismal process;nitrogen compound metabolic process;nucleobase-containing compound metabolic process;primary metabolic process;response to chemical stimulus;resp…	cell part;cytoplasm;intracellular non-membrane-bounded organelle;intracellular organelle;nucleolus;organelle		binding;catalytic activity;cation binding;ion binding;metal ion binding;nucleic acid binding;nucleotidyltransferase activity;RNA uridylyltransferase activity;transferase activity;transferase activity, transferring phosphorus-containing groups;transition metal ion binding;uridylyltransferase activity;zinc ion binding	Alternativesplicing;Completeproteome;Cytoplasm;Magnesium;Manganese;Metal-binding;Nucleotidyltransferase;Nucleus;Polymorphism;Referenceproteome;Repeat;RNA-mediatedgenesilencing;Transferase;Zinc;Zinc-finger		0.994982	156	Q5TAX3;X6R5G7;E9PRG2;E9PKY2;A0A0C4DFM7;Q5TAX3-2	156;156;156;156;156;156	Q5TAX3	Q5TAX3	Terminal uridylyltransferase 4	ZCCHC11	EKASSYQMKSEKVPSSPAEAEKGPSLLLKDM	UID1261	1	337
25.2158	25.6404	24.7142	26.2191	27.5239	26.9938	27.7862	27.5098	28.0813	27.7805	27.7539	28.1004	27.4078	27.753	28.1077	27.7794	S	2	___1	biological adhesion;biological regulation;cell activation;cell adhesion;cellular process;coagulation;immune system process;multicellular organismal process;regulation of body fluid levels;response to chemical stimulus;response to stimulus	cell part	Cell adhesion molecules (CAMs);Staphylococcus aureus infection	binding;protein binding;receptor binding	3D-structure;Alternativesplicing;Celladhesion;Cleavageonpairofbasicresidues;Completeproteome;Directproteinsequencing;Disulfidebond;Glycoprotein;Membrane;Polymorphism;Pyrrolidonecarboxylicacid;Referenceproteome;Repeat;Sialicacid;Signal;Sulfation;Transmembrane;Transmembranehelix		1	389	Q14242;A0A0C4DFY0;Q14242-2	389;379;405	Q14242	Q14242	P-selectin glycoprotein ligand 1	SELPLG	EGPSATANGGLSKAKSPGLTPEPREDREGDD	UID1285	1;2	350
24.6902	23.723	24.9711	25.1455	26.1324	25.9975	26.1569	26.3197	25.1255	26.3846	26.5087	26.4132	23.8431	23.9721	24.3396	NaN	S	2	___1	anatomical structure development;biological regulation;biosynthetic process;cell differentiation;cellular metabolic process;cellular nitrogen compound metabolic process;cellular process;developmental process;interspecies interaction between organisms;macromolecule metabolic process;metabolic process;multi-organism process;nitrogen compound metabolic process;nucleobase-containing compound metaboli…	cell part;cytoplasm;intracellular membrane-bounded organelle;intracellular organelle;macromolecular complex;nucleoplasm;nucleus;organelle;protein complex;transcription factor complex		binding;DNA binding;nucleic acid binding;nucleic acid binding transcription factor activity;sequence-specific DNA binding;sequence-specific DNA binding transcription factor activity	3D-structure;Activator;Alternativesplicing;Completeproteome;DNA-binding;Homeobox;Nucleus;Phosphoprotein;Polymorphism;Referenceproteome;Transcription;Transcriptionregulation		0.970807	385	P14859;P14859-5;A0A0C4DG88;P14859-4;P14859-3;P14859-2;P14859-6;A0A0A0MT46;Q9UKI9;H0YLC5;Q9UKI9-3;Q9UKI9-2	385;345;293;385;383;397;408;339;287;78;283;289	P14859	P14859	POU domain, class 2, transcription factor 1;POU domain protein;POU domain, class 2, transcription factor 3	POU2F1;POU2F3	SPGIEGLSRRRKKRTSIETNIRVALEKSFLE	UID1311	1	360
27.3902	27.307	26.9938	27.2383	30.0389	29.3052	31.3892	30.2162	27.8495	28.6565	30.763	30.1986	29.3284	29.8675	30.7727	30.7178	S	3	___1	biological regulation;cellular process;response to stimulus;response to stress;signal transduction	cell part;cytoplasm	MAPK signaling pathway	adenyl nucleotide binding;adenyl ribonucleotide binding;ATP binding;binding;catalytic activity;enzyme regulator activity;GTPase regulator activity;kinase activity;nucleoside-triphosphatase regulator activity;nucleotide binding;phosphotransferase activity, alcohol group as acceptor;protein kinase activity;protein serine/threonine kinase activity;purine nucleotide binding;purine ribonucleoside trip…	Acetylation;Alternativesplicing;ATP-binding;Completeproteome;Cytoplasm;Kinase;Nucleotide-binding;Phosphoprotein;Polymorphism;Referenceproteome;Serine/threonine-proteinkinase;Transferase		1	934	O95819-3;A0A0D9SEY1;G5E948;C9J840;A0A0D9SG62;E7EN19;O95819-2;O95819-5;O95819-4;G3XAA2;E7ENQ1;E7EX83;O95819-6	981;981;896;648;705;933;873;895;818;818;815;699;934	O95819-3;E7EN19;O95819-2;O95819-5;O95819-6	O95819-6		MAP4K4	GMRPEAIRQDPTRKGSVVNVNPTNTRPQSDT	UID1429	1;2	393;1153;2536;2537;2538
29.1281	29.1497	30.1169	29.4521	27.8011	27.3307	28.4502	27.9272	28.4177	27.7667	28.4621	28.6082	28.51	28.8359	28.0881	28.0674	S	2	___1	biological regulation;cellular process;response to stimulus;response to stress;signal transduction	cell part;cytoplasm	MAPK signaling pathway	adenyl nucleotide binding;adenyl ribonucleotide binding;ATP binding;binding;catalytic activity;enzyme regulator activity;GTPase regulator activity;kinase activity;nucleoside-triphosphatase regulator activity;nucleotide binding;phosphotransferase activity, alcohol group as acceptor;protein kinase activity;protein serine/threonine kinase activity;purine nucleotide binding;purine ribonucleoside trip…	Acetylation;Alternativesplicing;ATP-binding;Completeproteome;Cytoplasm;Kinase;Nucleotide-binding;Phosphoprotein;Polymorphism;Referenceproteome;Serine/threonine-proteinkinase;Transferase		0.999962	815	O95819-3;A0A0D9SEY1;G5E948;C9J840;A0A0D9SG62;O95819-2;O95819-5;O95819-4;G3XAA2;E7ENQ1;E7EX83	923;923;838;590;647;815;837;760;760;757;641	O95819-3;O95819-2;O95819-5	O95819-2		MAP4K4	MTPSKEGTLIVRQTQSASSTLQKHKSSSSFT	UID1444	1;2	393;2536;2537
NaN	NaN	24.6646	24.4158	29.5728	28.9189	30.3967	29.8219	30.2551	29.0098	30.324	30.5465	30.2305	30.7134	29.5329	30.1116	S	2	___1	biological regulation;cellular process;response to stimulus;response to stress;signal transduction	cell part;cytoplasm	MAPK signaling pathway	adenyl nucleotide binding;adenyl ribonucleotide binding;ATP binding;binding;catalytic activity;enzyme regulator activity;GTPase regulator activity;kinase activity;nucleoside-triphosphatase regulator activity;nucleotide binding;phosphotransferase activity, alcohol group as acceptor;protein kinase activity;protein serine/threonine kinase activity;purine nucleotide binding;purine ribonucleoside trip…	Acetylation;Alternativesplicing;ATP-binding;Completeproteome;Cytoplasm;Kinase;Nucleotide-binding;Phosphoprotein;Polymorphism;Referenceproteome;Serine/threonine-proteinkinase;Transferase		0.82778	818	O95819-3;A0A0D9SEY1;G5E948;C9J840;A0A0D9SG62;O95819-2;O95819-5;O95819-4;G3XAA2;E7ENQ1;E7EX83	926;926;841;593;650;818;840;763;763;760;644	O95819-3;O95819-2;O95819-5	O95819-2		MAP4K4	SKEGTLIVRQTQSASSTLQKHKSSSSFTPFI	UID1446	1	393;2536;2537
NaN	25.8109	24.8009	25.3909	26.4801	26.9589	26.9446	27.3096	27.305	26.1474	26.6771	27.3078	27.0897	26.7246	26.875	25.2543	S	2	___1	biological regulation;cellular process;immune system process;response to stimulus;signal transduction	cell part;cytoplasm;macromolecular complex;protein complex			Adaptiveimmunity;Alternativesplicing;Completeproteome;Cytoplasm;Developmentalprotein;Immunity;Nucleus;Phosphoprotein;Polymorphism;Referenceproteome		0.999999	562	Q8N1K5;A0A0D9SFD2;Q8N1K5-3;Q8N1K5-2;Q8N1K5-4	562;483;465;527;562	Q8N1K5	Q8N1K5	Protein THEMIS	THEMIS	ESSASHPPPRPPKHPSVEETKLTLLTLAEER	UID1484	1	397
23.2821	24.329	NaN	NaN	26.0047	25.8088	26.8071	26.0223	26.5213	25.6156	26.4687	NaN	25.7779	26.3955	26.4621	26.291	S	2	___1	biological regulation;cellular homeostasis;cellular process;establishment of localization;homeostatic process;ion transport;transport	cell part	Collecting duct acid secretion	active transmembrane transporter activity;anion transmembrane transporter activity;anion:cation symporter activity;cation transmembrane transporter activity;cation:chloride symporter activity;chloride transmembrane transporter activity;inorganic anion transmembrane transporter activity;ion transmembrane transporter activity;potassium:chloride symporter activity;secondary active transmembrane tran…	Alternativesplicing;Cellmembrane;Completeproteome;Glycoprotein;Iontransport;Membrane;Phosphoprotein;Polymorphism;Potassium;Potassiumtransport;Referenceproteome;Symport;Transmembrane;Transmembranehelix;Transport		0.999919	997	Q9Y666;A0A0G2JNW7;A0A0U1RR18	997;997;898	Q9Y666	Q9Y666	Solute carrier family 12 member 7	SLC12A7	TREKLIAEKYRSRDTSLSGFKDLFSMKPDQS	UID1643	1	434
24.5306	NaN	24.4887	25.2701	26.3386	26.7345	27.2468	27.2702	27.3692	26.5472	26.6869	27.0184	27.2149	26.7277	26.171	26.8795	S	2	___1	biological regulation;cellular metabolic process;cellular nitrogen compound metabolic process;cellular process;establishment of localization;macromolecule metabolic process;metabolic process;mRNA metabolic process;mRNA processing;nitrogen compound metabolic process;nuclear transport;nucleobase-containing compound metabolic process;nucleobase-containing compound transport;nucleocytoplasmic transpo…	cell part;intracellular membrane-bounded organelle;intracellular organelle;nucleus;organelle		binding;cation binding;ion binding;metal ion binding;nucleic acid binding;transition metal ion binding;zinc ion binding	Alternativesplicing;Completeproteome;Metal-binding;Phosphoprotein;Polymorphism;Referenceproteome;Repeat;Zinc;Zinc-finger		0.997972	383	Q8IXZ2;A0A0J9YYE2	383;383	Q8IXZ2	Q8IXZ2	Zinc finger CCCH domain-containing protein 3	ZC3H3	SKPGSAPSKYKWKASSPSASSSSSFRWQSEA	UID1709	1	450
26.9338	27.5115	NaN	27.8898	30.0317	29.3352	30.5061	30.6653	29.6914	29.1251	30.718	30.5167	30.5029	30.3834	28.5034	31.1166	S	2	___1	alcohol metabolic process;amine metabolic process;biological regulation;carbohydrate metabolic process;catabolic process;cell death;cellular homeostasis;cellular ion homeostasis;cellular lipid metabolic process;cellular metabolic process;cellular process;death;homeostatic process;lipid metabolic process;locomotion;macromolecule metabolic process;metabolic process;multicellular organismal process;…	cell part;membrane		binding;identical protein binding;protein binding;protein dimerization activity;protein homodimerization activity	Completeproteome;Diseasemutation;Endoplasmicreticulum;Membrane;Neurodegeneration;Neuronalceroidlipofuscinosis;Phosphoprotein;Polymorphism;Referenceproteome;Transmembrane;Transmembranehelix		0.999998	31	Q9NWW5;A0A1B0GU90;A0A1B0GW73;H3BNF1;A0A1B0GTV3;A0A0S2Z5D0;H3BUV4;A0A1B0GUD2;H3BUT1;A0A1B0GTU6;Q9NWW5-2	31;7;31;31;31;31;31;31;31;31;63	Q9NWW5	Q9NWW5	Ceroid-lipofuscinosis neuronal protein 6	CLN6	PGAQLGASFLQARHGSVSADEAARTAPFHLD	UID1720	1	454
26.1429	25.5767	25.6125	26.2406	27.034	26.7316	27.2419	27.6527	27.6257	26.7949	27.5427	28.2934	27.2603	26.861	27.6486	28.6513	S	2	___1	biological regulation;cellular component organization;cellular membrane organization;cellular metabolic process;cellular process;endocytosis;endosome transport;establishment of localization;macromolecule metabolic process;membrane invagination;membrane organization;metabolic process;regulation of transport;transport;vacuolar transport;vesicle-mediated transport	cell part;cytoplasmic membrane-bounded vesicle;Golgi apparatus;intracellular membrane-bounded organelle;intracellular organelle;membrane;organelle;vesicle		adenyl nucleotide binding;adenyl ribonucleotide binding;ATP binding;binding;catalytic activity;kinase activity;nucleotide binding;phosphotransferase activity, alcohol group as acceptor;protein kinase activity;purine nucleotide binding;purine ribonucleoside triphosphate binding;purine ribonucleotide binding;ribonucleotide binding;transferase activity;transferase activity, transferring phosphorus-c…	Coiledcoil;Completeproteome;Cytoplasm;Cytoplasmicvesicle;Endosome;Golgiapparatus;Membrane;Phosphoprotein;Polymorphism;Referenceproteome		0.997547	677	Q6P3W7;A0A0U1RQQ9	677;681	Q6P3W7	Q6P3W7	SCY1-like protein 2	SCYL2	SENKEDGLQNKHKRASLTLEEKQKLAKEQEQ	UID1737	1	459
26.7608	25.8977	25.6889	26.3332	24.1619	NaN	23.9538	NaN	NaN	NaN	24.5014	NaN	NaN	25.005	25.062	24.8723	S	2	___1	biosynthetic process;cellular metabolic process;cellular nitrogen compound metabolic process;cellular process;macromolecule metabolic process;metabolic process;nitrogen compound metabolic process;nucleobase-containing compound metabolic process;primary metabolic process;RNA metabolic process	cell part;intracellular membrane-bounded organelle;intracellular organelle;nucleus;organelle		binding;cation binding;DNA binding;ion binding;metal ion binding;nucleic acid binding;nucleic acid binding transcription factor activity;sequence-specific DNA binding;sequence-specific DNA binding transcription factor activity;transition metal ion binding;zinc ion binding	Coiledcoil;Completeproteome;Mentalretardation;Metal-binding;Nucleus;Phosphoprotein;Polymorphism;Referenceproteome;Repressor;Transcription;Transcriptionregulation;Zinc;Zinc-finger		0.986862	334	Q8WXI9;A0A0U1RRM1;A0A0U1RR30	334;318;86	Q8WXI9	Q8WXI9	Transcriptional repressor p66-beta	GATAD2B	NLASHIQPGTVNRVSSPLPSPSAMTDAANSQ	UID1799	1;2	472
26.1616	26.0097	26.3275	26.6113	24.7623	24.9262	24.7199	24.6661	NaN	25.0539	25.5582	25.1482	24.9825	24.7433	24.8529	25.0967	S	3	___1	establishment of localization;protein transport;transport	cell part;centrosome;intracellular non-membrane-bounded organelle;intracellular organelle;membrane;microtubule organizing center;organelle	Endocytosis	binding;cytoskeletal protein binding;gamma-tubulin binding;protein binding;tubulin binding	Completeproteome;Cytoplasm;Endosome;Membrane;Mitochondrion;Phosphoprotein;Proteintransport;Referenceproteome;Transport		0.999668	188	A0A1B0GTL5;Q9BXF6	188;188	A0A1B0GTL5	A0A1B0GTL5	Rab11 family-interacting protein 5	RAB11FIP5	LSASMFDLSMKDKPRSPFSKIRDKMKGKKKY	UID1842	1	491
NaN	NaN	25.1495	25.2839	26.4886	26.5286	26.808	27.1438	27.6017	NaN	27.0019	27.3348	NaN	27.3039	26.1657	27.0138	S	2	___1	establishment of localization;protein transport;transport	cell part;centrosome;intracellular non-membrane-bounded organelle;intracellular organelle;membrane;microtubule organizing center;organelle	Endocytosis	binding;cytoskeletal protein binding;gamma-tubulin binding;protein binding;tubulin binding	Completeproteome;Cytoplasm;Endosome;Membrane;Mitochondrion;Phosphoprotein;Proteintransport;Referenceproteome;Transport		0.892855	395	A0A1B0GTL5;Q9BXF6	395;395	A0A1B0GTL5	A0A1B0GTL5	Rab11 family-interacting protein 5	RAB11FIP5	PRSTDDTWPRGSRSNSSSEAVLGQEELSAQA	UID1858	1	491
26.4912	26.3158	25.6561	25.917	24.6995	24.2205	24.6969	24.3104	25.0395	22.9491	24.729	24.4541	24.7658	22.8542	24.6791	NaN	S	3	___1	biological regulation;cellular component disassembly;cellular component organization;cellular process;response to stimulus;signal transduction	cell part;cytosol;membrane;nucleoplasm;plasma membrane	Tight junction;Vibrio cholerae infection	catalytic activity;guanylate kinase activity;kinase activity;nucleobase-containing compound kinase activity;nucleotide kinase activity;phosphotransferase activity, phosphate group as acceptor;transferase activity;transferase activity, transferring phosphorus-containing groups	3D-structure;Alternativepromoterusage;Alternativesplicing;Celljunction;Cellmembrane;Completeproteome;Diseasemutation;Membrane;Nucleus;Phosphoprotein;Polymorphism;Referenceproteome;Repeat;SH3domain;Tightjunction		0.999554	702	Q9UDY2;A0A1B0GTW1;A0A2R8YDH4;Q9UDY2-3;Q9UDY2-7;Q9UDY2-6;Q9UDY2-2;Q9UDY2-4;Q9UDY2-5	702;761;831;679;733;706;702;679;702	Q9UDY2	Q9UDY2	Tight junction protein ZO-2	TJP2	RMRGQRSGVKKNLRKSREDLTAVVSVSTKFP	UID1884	1	494
23.7364	NaN	24.5547	NaN	25.7275	26.1433	25.9722	25.6898	26.5038	26.6835	26.7868	26.6367	26.9181	27.2295	26.0682	26.2224	S	3	___1	biological regulation	cell part;cytosol;intracellular membrane-bounded organelle;intracellular organelle;mitochondrion;nucleus;organelle		enzyme activator activity;enzyme regulator activity;GTPase activator activity;GTPase regulator activity;nucleoside-triphosphatase regulator activity;Ral GTPase activator activity;Ras GTPase activator activity;small GTPase regulator activity	Alternativesplicing;Coiledcoil;Completeproteome;Cytoplasm;GTPaseactivation;Nucleus;Phosphoprotein;Polymorphism;Referenceproteome		0.999999	503	A0A1B0GUI1;Q6GYQ0;Q6GYQ0-2;Q6GYQ0-4;Q6GYQ0-5;Q6GYQ0-7;Q6GYQ0-6;Q6GYQ0-3	503;503;503;503;503;503;503;503	A0A1B0GUI1	A0A1B0GUI1	Ral GTPase-activating protein subunit alpha-1	RALGAPA1	NTADHVRNSSWAKNGSYQGALHNASEEATEQ	UID1919	1	500
23.2956	NaN	24.9912	NaN	28.298	28.5128	27.7966	27.772	29.0159	29.8067	28.532	29.4335	29.7108	30.0517	28.1708	28.0559	S	2	___1	biological regulation;cellular component movement;cellular component organization;cellular process;regulation of organelle organization	cell part;cytoplasm;cytoskeleton;intracellular non-membrane-bounded organelle;intracellular organelle;macromolecular complex;organelle;protein complex	Bacterial invasion of epithelial cells;Fc gamma R-mediated phagocytosis;Pathogenic Escherichia coli infection;Regulation of actin cytoskeleton;Shigellosis	structural constituent of cytoskeleton;structural molecule activity	Acetylation;Actin-binding;Completeproteome;Cytoplasm;Cytoskeleton;Directproteinsequencing;Phosphoprotein;Polymorphism;Referenceproteome;Repeat;WDrepeat		0.999896	310	O15143;C9JEY1;C9K057;A0A1W2PNV4	310;310;310;642	O15143	O15143	Actin-related protein 2/3 complex subunit 1B	ARPC1B	GLTARERFQNLDKKASSEGGTAAGAGLDSLH	UID2023	1	524
24.5171	NaN	25.0447	24.8882	26.236	26.4202	26.3355	NaN	26.5174	26.8561	26.0216	26.9709	26.8523	26.8051	25.9776	26.3461	S	2	___1	biological regulation;biosynthetic process;cellular component organization;cellular metabolic process;cellular nitrogen compound metabolic process;cellular process;chromatin modification;chromatin organization;chromosome organization;coagulation;macromolecule metabolic process;metabolic process;multicellular organismal process;nitrogen compound metabolic process;nucleobase-containing compound met…	cell part;nucleoplasm		binding;catalytic activity;cation binding;dioxygenase activity;hormone receptor binding;ion binding;metal ion binding;nuclear hormone receptor binding;oxidoreductase activity;oxidoreductase activity, acting on single donors with incorporation of molecular oxygen;oxidoreductase activity, acting on single donors with incorporation of molecular oxygen, incorporation of two atoms of oxygen;protein bi…	3D-structure;Alternativesplicing;Chromatinregulator;Completeproteome;Dioxygenase;Iron;Metal-binding;Nucleus;Oxidoreductase;Phosphoprotein;Polymorphism;Referenceproteome;Transcription;Transcriptionregulation;Zinc;Zinc-finger		0.999999	317	Q15652;A0A1W2PNZ9;Q15652-3;Q15652-2	317;135;135;98	Q15652	Q15652	Probable JmjC domain-containing histone demethylation protein 2C	JMJD1C	QQQQQRSIRPNKRKGSDSSIPDEEKMKEEKY	UID2034	1;2	528
27.4085	27.9259	26.6269	28.2783	30.2009	29.7746	30.9396	30.544	29.632	29.341	30.1226	30.1859	28.7832	28.7069	29.8623	29.673	S	3	___1	biological regulation;biosynthetic process;cellular metabolic process;cellular nitrogen compound metabolic process;cellular process;macromolecule metabolic process;metabolic process;nitrogen compound metabolic process;nucleobase-containing compound metabolic process;primary metabolic process;RNA metabolic process;RNA processing	cell part;intracellular membrane-bounded organelle;intracellular non-membrane-bounded organelle;intracellular organelle;nucleolus;nucleus;organelle		adenyl nucleotide binding;adenyl ribonucleotide binding;ATP binding;ATPase activity;ATPase activity, coupled;ATP-dependent helicase activity;binding;catalytic activity;estrogen receptor binding;helicase activity;hormone receptor binding;hydrolase activity;hydrolase activity, acting on acid anhydrides;hydrolase activity, acting on acid anhydrides, in phosphorus-containing anhydrides;nuclear hormon…	Alternativeinitiation;Alternativesplicing;ATP-binding;Completeproteome;Helicase;Hydrolase;Isopeptidebond;Nucleotide-binding;Nucleus;Phosphoprotein;Referenceproteome;RNA-binding;Transcription;Transcriptionregulation;Ublconjugation		0.999962	64	Q92841;A0A1X7SBZ2;A0A1W2PQ51	64;64;64	Q92841	Q92841	Probable ATP-dependent RNA helicase DDX17	DDX17	PPPSVVTRPEPQALPSPAIRAPLPDLYPFGT	UID2059	1	537
NaN	24.2128	25.5551	NaN	28.0897	28.4448	27.7698	27.8356	28.8752	28.511	28.3971	28.4838	29.0177	29.3913	26.7699	27.5643	S	2	___1	biological regulation;biosynthetic process;cellular component assembly;cellular component organization;cellular macromolecular complex assembly;cellular metabolic process;cellular nitrogen compound metabolic process;cellular process;chromosome segregation;immune system process;interspecies interaction between organisms;macromolecular complex assembly;macromolecule metabolic process;metabolic proc…	cell part;intracellular membrane-bounded organelle;intracellular non-membrane-bounded organelle;intracellular organelle;macromolecular complex;membrane;nucleus;organelle;ribonucleoprotein complex	RIG-I-like receptor signaling pathway	adenyl nucleotide binding;adenyl ribonucleotide binding;ATP binding;ATPase activity;ATPase activity, coupled;ATP-dependent DNA helicase activity;ATP-dependent helicase activity;ATP-dependent RNA helicase activity;binding;catalytic activity;DNA binding;DNA helicase activity;DNA-dependent ATPase activity;eukaryotic initiation factor 4E binding;helicase activity;hydrolase activity;hydrolase activity…	3D-structure;Acetylation;Alternativesplicing;Apoptosis;ATP-binding;Chromosomepartition;Completeproteome;Cytoplasm;Directproteinsequencing;DNA-binding;Helicase;Host-virusinteraction;Hydrolase;Immunity;Innateimmunity;Membrane;Mitochondrion;Mitochondrionoutermembrane;Nucleotide-binding;Nucleus;Phosphoprotein;Polymorphism;Referenceproteome;Ribosomebiogenesis;RNA-binding;Transcription;Transcriptionreg…		0.999982	605	A0A2R8YFS5;A0A2R8Y4A4;O00571;A0A2R8Y5G6;A0A0D9SFB3;A0A2R8YF78;A0A2R8YCW1;A0A0D9SG12;A0A2R8YFR4;A0A0D9SF53;F6S8Q4;A0A2R8Y645;O00571-2;A0A2R8YDT5;A0A2R8Y7T2;A0A0J9YVQ7;A0A087WVZ1	605;605;606;566;606;606;591;606;604;606;573;660;590;419;420;188;138	A0A2R8YFS5	A0A2R8YFS5	ATP-dependent RNA helicase DDX3X	DDX3X	SRFSGGFGARDYRQSSGASSSSFSSSRASSS	UID2157	1	567
26.429	26.3368	25.5552	26.8623	28.2605	28.0454	29.0046	28.2248	28.5349	27.307	28.6257	28.1907	28.1399	27.437	28.5216	28.7276	S	2	___1	biological regulation;biosynthetic process;cellular component assembly;cellular component organization;cellular macromolecular complex assembly;cellular metabolic process;cellular nitrogen compound metabolic process;cellular process;chromosome segregation;immune system process;interspecies interaction between organisms;macromolecular complex assembly;macromolecule metabolic process;metabolic proc…	cell part;intracellular membrane-bounded organelle;intracellular non-membrane-bounded organelle;intracellular organelle;macromolecular complex;membrane;nucleus;organelle;ribonucleoprotein complex	RIG-I-like receptor signaling pathway	adenyl nucleotide binding;adenyl ribonucleotide binding;ATP binding;ATPase activity;ATPase activity, coupled;ATP-dependent DNA helicase activity;ATP-dependent helicase activity;ATP-dependent RNA helicase activity;binding;catalytic activity;DNA binding;DNA helicase activity;DNA-dependent ATPase activity;eukaryotic initiation factor 4E binding;helicase activity;hydrolase activity;hydrolase activity…	3D-structure;Acetylation;Alternativesplicing;Apoptosis;ATP-binding;Chromosomepartition;Completeproteome;Cytoplasm;Directproteinsequencing;DNA-binding;Helicase;Host-virusinteraction;Hydrolase;Immunity;Innateimmunity;Membrane;Mitochondrion;Mitochondrionoutermembrane;Nucleotide-binding;Nucleus;Phosphoprotein;Polymorphism;Referenceproteome;Ribosomebiogenesis;RNA-binding;Transcription;Transcriptionreg…		1	593	A0A2R8YFS5;A0A2R8Y4A4;O00571;A0A2R8Y5G6;A0A0D9SFB3;A0A2R8YF78;A0A2R8YCW1;A0A0D9SG12;A0A2R8YFR4;A0A0D9SF53;F6S8Q4;A0A2R8Y645;O00571-2;A0A2R8YDT5;A0A2R8Y7T2;A0A0J9YVQ7;A0A087WVZ1	593;593;594;554;594;594;579;594;592;594;561;648;578;407;408;176;126	A0A2R8YFS5	A0A2R8YFS5	ATP-dependent RNA helicase DDX3X	DDX3X	HHYKGSSRGRSKSRFSGGFGARDYRQSSGAS	UID2164	1	567
27.2894	26.6182	28.154	27.578	30.5834	30.959	29.8265	30.612	30.9316	30.9842	29.9997	30.9802	31.4378	31.2923	29.7764	30.7419	S	2	___1	biological regulation;biosynthetic process;cellular component assembly;cellular component organization;cellular macromolecular complex assembly;cellular metabolic process;cellular nitrogen compound metabolic process;cellular process;chromosome segregation;immune system process;interspecies interaction between organisms;macromolecular complex assembly;macromolecule metabolic process;metabolic proc…	cell part;intracellular membrane-bounded organelle;intracellular non-membrane-bounded organelle;intracellular organelle;macromolecular complex;membrane;nucleus;organelle;ribonucleoprotein complex	RIG-I-like receptor signaling pathway	adenyl nucleotide binding;adenyl ribonucleotide binding;ATP binding;ATPase activity;ATPase activity, coupled;ATP-dependent DNA helicase activity;ATP-dependent helicase activity;ATP-dependent RNA helicase activity;binding;catalytic activity;DNA binding;DNA helicase activity;DNA-dependent ATPase activity;eukaryotic initiation factor 4E binding;helicase activity;hydrolase activity;hydrolase activity…	3D-structure;Acetylation;Alternativesplicing;Apoptosis;ATP-binding;Chromosomepartition;Completeproteome;Cytoplasm;Directproteinsequencing;DNA-binding;Helicase;Host-virusinteraction;Hydrolase;Immunity;Innateimmunity;Membrane;Mitochondrion;Mitochondrionoutermembrane;Nucleotide-binding;Nucleus;Phosphoprotein;Polymorphism;Referenceproteome;Ribosomebiogenesis;RNA-binding;Transcription;Transcriptionreg…		0.994574	90	A0A2R8YFS5;A0A2R8Y4A4;O00571;A0A2R8Y5G6;A0A0D9SFB3;A0A2R8YF78;A0A2R8YCW1;A0A0D9SG12;A0A2R8YFR4;A0A0D9SF53;F6S8Q4;A0A2R8Y645;O00571-2;A0A2R8YDH3;A0A2R8YCU0;A0A2R8Y650;A0A2R8YF89;A0A087WX09	90;90;90;51;90;90;76;90;89;90;90;89;74;90;90;90;76;90	A0A2R8YFS5	A0A2R8YFS5	ATP-dependent RNA helicase DDX3X	DDX3X	RSDSRGKSSFFSDRGSGSRGRFDDRGRSDYD	UID2168	1;2	567
25.8436	NaN	25.651	25.9897	27.3361	27.6898	NaN	27.2753	27.4885	27.3626	27.3554	27.1894	27.7045	NaN	27.8703	27.4945	S	3	___1							0.999281	521	A0A2R8Y4Z8	521	A0A2R8Y4Z8	A0A2R8Y4Z8			VELNSPRTTHLAGALSPGGGQSAPAFPESGP	UID2202	1	576
24.6305	24.6046	24.6208	24.8644	27.5659	27.0952	28.2216	27.2517	27.9065	27.0707	28.0704	27.9649	27.639	27.6497	28.0598	27.9098	S	3	___1	anatomical structure development;anatomical structure formation involved in morphogenesis;biological regulation;cellular component assembly;cellular component organization;cellular membrane organization;cellular process;developmental process;endocytosis;establishment of localization;immune system process;locomotion;macromolecular complex assembly;membrane invagination;membrane organization;nuclea…	cell body;cell part;cell projection;Golgi apparatus;intracellular membrane-bounded organelle;intracellular organelle;macromolecular complex;membrane;neuron projection;neuronal cell body;nucleus;organelle;protein complex;site of polarized growth	Insulin signaling pathway;mTOR signaling pathway;p53 signaling pathway	binding;enzyme activator activity;enzyme binding;enzyme regulator activity;GTPase activator activity;GTPase regulator activity;nucleoside-triphosphatase regulator activity;phosphatase binding;protein binding	Alternativesplicing;Completeproteome;Cytoplasm;Diseasemutation;GTPaseactivation;Membrane;Phosphoprotein;Polymorphism;Referenceproteome;Tumorsuppressor;Ublconjugation		0.990537	1341	P49815-4;A0A2R8Y5F1;A0A2R8YGU4;X5D2U8;H3BMQ0;A0A2R8Y7X5;A0A2R8YDR3;A0A2R8Y7C8;P49815-7;P49815-6;P49815-5;P49815;P49815-3;A0A2R8Y6C9;A0A2R8YDZ2;A0A2R8YGD6;P49815-2;H3BQK4;A0A2R8Y670	1341;1297;1298;1298;1308;1297;1338;1341;1249;1261;1297;1364;1320;916;1321;1364;1321;110;112	P49815-4	P49815-4	Tuberin	TSC2	AEELVGRGIPIERVVSSEGGRPSVDLSFQPS	UID2246	1	582
26.0583	26.5861	26.9013	27.075	29.3216	28.8753	30.1364	29.9669	27.8963	28.4598	29.8314	29.9116	28.5519	29.204	29.4142	29.2958	S	3	___1	biological regulation;biosynthetic process;cellular component movement;cellular component organization;cellular localization;cellular membrane organization;cellular process;cytoskeleton-dependent intracellular transport;establishment of localization;immune system process;localization;membrane organization;metabolic process;pigment metabolic process;protein transport;transport;vesicle-mediated tra…	cell part;Golgi apparatus;intracellular membrane-bounded organelle;intracellular organelle;macromolecular complex;membrane;organelle;protein complex	Lysosome	protein transporter activity;substrate-specific transporter activity;transporter activity	3D-structure;Alternativesplicing;Coiledcoil;Completeproteome;Cytoplasm;Golgiapparatus;Membrane;Phosphoprotein;Polymorphism;Proteintransport;Referenceproteome;Repeat;Transport		1	567	O14617-2;O14617-5;A0A2R8Y611;O14617;O14617-3;O14617-4	567;658;400;658;489;658	O14617-2	O14617-2	AP-3 complex subunit delta-1	AP3D1	AVFHEEEQRRPKHRPSEADEEELARRREARK	UID2259	1	587
24.9324	24.9865	24.8607	25.0971	26.8081	26.9301	27.0977	27.326	27.8035	26.9998	27.2669	27.3092	27.3344	27.3737	26.5809	26.9539	S	2	___1	biological regulation;biosynthetic process;cellular metabolic process;cellular nitrogen compound metabolic process;cellular process;macromolecule metabolic process;metabolic process;nitrogen compound metabolic process;nucleobase-containing compound metabolic process;primary metabolic process;RNA metabolic process;transcription from RNA polymerase II promoter	cell part;Golgi apparatus;intracellular membrane-bounded organelle;intracellular organelle;membrane;nucleus;organelle		binding;DNA binding;nucleic acid binding;protein binding transcription factor activity;transcription cofactor activity;transcription factor binding transcription factor activity	Alternativesplicing;Coiledcoil;Completeproteome;Cytoplasm;DNA-binding;Golgiapparatus;Membrane;Nucleus;Phosphoprotein;Polymorphism;Referenceproteome;Repressor;Transcription;Transcriptionregulation		0.999984	77	P82094;A0A2R8Y7M0;P82094-2;F8WF45	77;77;77;77	P82094	P82094	TATA element modulatory factor	TMF1	WGLKSNTEPQSPPIASPKAITKPVRRTVVDE	UID2297	1;2	601
27.5472	27.3319	28.1019	NaN	25.6903	25.3435	25.2543	26.1652	25.5773	26.5369	26.2402	26.8369	26.6786	26.6716	NaN	26.5045	S	3	___1	amine metabolic process;biosynthetic process;cell death;cellular amino acid metabolic process;cellular ketone metabolic process;cellular metabolic process;cellular nitrogen compound metabolic process;cellular process;cofactor metabolic process;death;heterocycle metabolic process;metabolic process;nitrogen compound metabolic process;nucleobase-containing compound metabolic process;nucleobase-conta…	cell part	Pantothenate and CoA biosynthesis	adenyl nucleotide binding;adenyl ribonucleotide binding;ATP binding;binding;catalytic activity;kinase activity;nucleotide binding;pantothenate kinase activity;phosphotransferase activity, alcohol group as acceptor;purine nucleotide binding;purine ribonucleoside triphosphate binding;purine ribonucleotide binding;ribonucleotide binding;transferase activity;transferase activity, transferring phospho…	Alternativeinitiation;Alternativesplicing;ATP-binding;CoenzymeAbiosynthesis;Completeproteome;Cytoplasm;Diseasemutation;Kinase;Mitochondrion;Neurodegeneration;Nucleotide-binding;Phosphoprotein;Polymorphism;Referenceproteome;Transferase;Transitpeptide		0.999174	169	Q9BZ23;A0A2R8YFI4;V9GYZ0;Q9BZ23-3;Q9BZ23-4	169;46;46;46;59	Q9BZ23	Q9BZ23	Pantothenate kinase 2, mitochondrial	PANK2	DPEGRRQEPLRRRASSASVPAVGASAEGTRR	UID2382	1;2	618
26.302	25.6519	24.9025	25.7421	28.0823	27.9963	28.0988	28.1108	27.3758	27.0591	28.2976	27.6845	26.7523	26.1107	26.9981	27.1225	S	2	___1					Alternativesplicing;Completeproteome;Phosphoprotein;Polymorphism;Referenceproteome		0.997133	219	Q5VWN6;A0A2R8YH03;Q5VWN6-2	219;434;219	Q5VWN6	Q5VWN6	Protein FAM208B	FAM208B	TLVKRHFQELYKADRSPSLSVAPQDRMKDPT	UID2409	1	624
25.502	25.6717	26.668	26.7103	23.0404	23.397	24.4091	24.937	24.9527	NaN	24.5302	24.6835	25.1623	NaN	24.0294	NaN	S	2	___1	locomotion;response to chemical stimulus;response to external stimulus;response to stimulus	cell part;cell projection;neuron projection			Alternativesplicing;Cellprojection;Coiledcoil;Completeproteome;Developmentalprotein;Directproteinsequencing;Phosphoprotein;Referenceproteome		0.999998	506	A0MZ66;A0MZ66-7;A0MZ66-5;A0MZ66-6;A0MZ66-3;A0MZ66-4;A0MZ66-8	506;94;446;476;506;506;446	A0MZ66	A0MZ66	Shootin-1	KIAA1598	DSSSPTGILATSESKSMPVLGSVSSVTKTAL	UID2451	1	629
23.6718	23.5361	NaN	NaN	25.6425	25.8374	25.3722	25.9445	26.38	26.1002	25.522	25.9305	26.8854	26.5624	25.2549	25.7833	S	2	___1	cellular component organization;cellular process;cytoskeleton organization;organelle organization	cell part;cytoplasm			Alternativesplicing;Coiledcoil;Completeproteome;Phosphoprotein;Polymorphism;Referenceproteome		0.999998	1475	A6NC98;A6NC98-4;A6NC98-6	1475;1357;138	A6NC98	A6NC98	Coiled-coil domain-containing protein 88B	CCDC88B	PEVQEPEKRPLTPSLSQ______________	UID2530	1;2	659
28.4735	28.3342	28.0945	28.7987	30.111	29.6148	30.2519	30.2301	30.6796	30.0356	30.2147	30.4359	29.1992	28.9088	29.2971	29.4768	S	2	___1	biological regulation;biosynthetic process;cell cycle;cellular component organization;cellular metabolic process;cellular nitrogen compound metabolic process;cellular process;chromatin modification;chromatin organization;chromosome organization;histone modification;macromolecule metabolic process;macromolecule modification;metabolic process;nitrogen compound metabolic process;nucleobase-containin…	cell body;cell part;chromatin remodeling complex;histone methyltransferase complex;intracellular membrane-bounded organelle;intracellular organelle;macromolecular complex;mitochondrion;neuronal cell body;nucleus;organelle;protein complex		binding;chromatin binding;nucleic acid binding transcription factor activity;protein binding transcription factor activity;sequence-specific DNA binding transcription factor activity;transcription coactivator activity;transcription cofactor activity;transcription factor binding transcription factor activity	3D-structure;Acetylation;Alternativesplicing;Autocatalyticcleavage;Cellcycle;Chromatinregulator;Completeproteome;Cytoplasm;Directproteinsequencing;Diseasemutation;Glycoprotein;Host-virusinteraction;Isopeptidebond;Kelchrepeat;Mentalretardation;Nucleus;Phosphoprotein;Polymorphism;Referenceproteome;Repeat;Ublconjugation		0.999994	666	P51610-4;A6NEM2;P51610;P51610-2	666;666;666;597	P51610-4;P51610	P51610	Host cell factor 1;HCF N-terminal chain 1;HCF N-terminal chain 2;HCF N-terminal chain 3;HCF N-terminal chain 4;HCF N-terminal chain 5;HCF N-terminal chain 6;HCF C-terminal chain 1;HCF C-terminal chain 2;HCF C-terminal chain 3;HCF C-terminal chain 4;HCF C-terminal chain 5;HCF C-terminal chain 6	HCFC1	TTVVGGVTKTITLVKSPISVPGGSALISNLG	UID2543	1	664;3088
26.4743	26.3427	26.1405	NaN	27.5293	28.269	28.228	28.9556	28.5208	28.172	28.2263	28.0687	27.4105	27.2215	26.6188	27.1542	S	2	___1	biological regulation;biosynthetic process;cell cycle;cellular component organization;cellular metabolic process;cellular nitrogen compound metabolic process;cellular process;chromatin modification;chromatin organization;chromosome organization;histone modification;macromolecule metabolic process;macromolecule modification;metabolic process;nitrogen compound metabolic process;nucleobase-containin…	cell body;cell part;chromatin remodeling complex;histone methyltransferase complex;intracellular membrane-bounded organelle;intracellular organelle;macromolecular complex;mitochondrion;neuronal cell body;nucleus;organelle;protein complex		binding;chromatin binding;nucleic acid binding transcription factor activity;protein binding transcription factor activity;sequence-specific DNA binding transcription factor activity;transcription coactivator activity;transcription cofactor activity;transcription factor binding transcription factor activity	3D-structure;Acetylation;Alternativesplicing;Autocatalyticcleavage;Cellcycle;Chromatinregulator;Completeproteome;Cytoplasm;Directproteinsequencing;Diseasemutation;Glycoprotein;Host-virusinteraction;Isopeptidebond;Kelchrepeat;Mentalretardation;Nucleus;Phosphoprotein;Polymorphism;Referenceproteome;Repeat;Ublconjugation		0.912698	598	P51610-4;A6NEM2;P51610;P51610-2	598;598;598;529	P51610-4;P51610	P51610	Host cell factor 1;HCF N-terminal chain 1;HCF N-terminal chain 2;HCF N-terminal chain 3;HCF N-terminal chain 4;HCF N-terminal chain 5;HCF N-terminal chain 6;HCF C-terminal chain 1;HCF C-terminal chain 2;HCF C-terminal chain 3;HCF C-terminal chain 4;HCF C-terminal chain 5;HCF C-terminal chain 6	HCFC1	TPGTTTLPATVKVASSPVMVSNPATRMLKTA	UID2544	1	664;3088
24.799	25.0306	24.489	25.2239	26.6619	25.8143	27.4682	26.668	27.1733	26.0469	27.5158	27.2874	26.9864	27.4764	26.9122	27.0928	S	2	___1		cell part;cytoplasm;intracellular membrane-bounded organelle;intracellular organelle;membrane;nucleus;organelle;plasma membrane			Alternativesplicing;Completeproteome;Cytoplasm;Nucleus;Phosphoprotein;Referenceproteome		1	132	Q9H910;A6NGP5;Q9H910-3;H3BU16;Q9H910-2	132;120;160;116;116	Q9H910	Q9H910	Hematological and neurological expressed 1-like protein	HN1L	LCEGEEPKSDLKAARSIPAGAEPGEKGSARK	UID2559	1	668
25.8305	25.9517	24.8052	25.3892	27.1051	26.7389	27.6327	26.9766	27.7719	26.7533	27.7847	28.1265	27.7984	27.4311	28.1746	28.5931	S	2	___1	biological regulation;cellular component organization;cellular process;cytoskeleton organization;developmental process;multicellular organismal development;multicellular organismal process;organelle organization	cell part;intracellular membrane-bounded organelle;intracellular organelle;nucleus;organelle		binding;cation binding;DNA binding;ion binding;metal ion binding;nucleic acid binding;transition metal ion binding;zinc ion binding	Alternativesplicing;Chromosomalrearrangement;Completeproteome;Metal-binding;Nucleus;Phosphoprotein;Referenceproteome;Repeat;Zinc;Zinc-finger		0.99966	464	Q14202;A6NHN7;A6NHB5;Q14202-2;A6NL54;Q14202-3	464;466;466;464;466;464	Q14202	Q14202	Zinc finger MYM-type protein 3	ZMYM3	NCCDQCGAYIYTKTGSPGPELLFHEGQQKRF	UID2579	1	673
25.0627	25.3256	25.1783	25.4844	24.1713	NaN	24.0788	24.4497	25.0569	24.7076	24.0677	24.59	24.5947	NaN	24.027	24.1315	S	2	___1	anatomical structure development;developmental process				Celljunction;Coiledcoil;Completeproteome;Developmentalprotein;Phosphoprotein;Referenceproteome;Tightjunction		0.999832	246	A6NKD9	246	A6NKD9	A6NKD9	Coiled-coil domain-containing protein 85C	CCDC85C	GPHKAPDGKAGATRRSLDDLSAPPHHRSIPN	UID2616	1	687
26.7904	26.8846	27.1283	27.2942	25.4816	25.6868	25.8235	25.9937	26.0358	25.8098	25.9907	26.0025	26.4247	26.0797	25.9944	26.0862	S	3	___1	cell division;cellular component assembly;cellular component organization;cellular process;cytoskeleton organization;microtubule organizing center organization;mitosis;nuclear division;organelle assembly;organelle fission;organelle organization	cell part;centrosome;cytoplasm;intracellular non-membrane-bounded organelle;intracellular organelle;microtubule organizing center;organelle			Alternativesplicing;Cellcycle;Celldivision;Completeproteome;Cytoplasm;Cytoskeleton;Mitosis;Phosphoprotein;Polymorphism;Referenceproteome		1	41	A6NKF1;H0YEW7;A6NKF1-2	41;11;41	A6NKF1	A6NKF1	SAC3 domain-containing protein 1	SAC3D1	AFPQHCRPRDAERPPSPRSPLMPGCELPVGT	UID2617	1	688
23.1309	23.6193	NaN	23.7483	28.3775	27.563	28.4622	28.1241	27.6604	27.5933	28.2352	28.2845	27.6431	28.2192	28.3788	28.4774	S	2	___1	cell division;cellular component organization;cellular process;establishment of localization;mitosis;nuclear division;organelle fission;organelle organization;response to chemical stimulus;response to external stimulus;response to extracellular stimulus;response to stimulus;transport	cell part;cytoplasm;nucleoplasm		binding;channel inhibitor activity;channel regulator activity;enzyme binding;enzyme inhibitor activity;enzyme regulator activity;ion channel inhibitor activity;phosphatase binding;phosphatase inhibitor activity;phosphatase regulator activity;protein binding;protein phosphatase 2A binding;protein phosphatase binding;protein phosphatase inhibitor activity;protein phosphatase regulator activity;prot…	Acetylation;Alternativesplicing;Cellcycle;Celldivision;Completeproteome;Cytoplasm;Mitosis;Phosphoprotein;Proteinphosphataseinhibitor;Referenceproteome		1	43	O43768;O43768-3;A6NMQ3;Q5T5H1;O43768-2;O43768-9;O43768-4;A0A1W2PRU0;O43768-6;O43768-5;O43768-7;O43768-8	43;43;43;43;43;43;43;43;39;39;39;43	O43768	O43768	Alpha-endosulfine	ENSA	LPERAEEAKLKAKYPSLGQKPGGSDFLMKRL	UID2621	1	693
29.6978	29.9489	28.3845	29.1303	32.0394	31.4432	32.9773	30.9921	31.8734	29.7042	32.4081	31.425	31.1684	31.0213	32.5395	31.8118	S	3	___1		cell part;intracellular membrane-bounded organelle;intracellular organelle;membrane;nucleus;organelle		binding;cation binding;ion binding;metal ion binding;nucleic acid binding;nucleotide binding;RNA binding;structural molecule activity;transition metal ion binding;zinc ion binding	Acetylation;Alternativesplicing;Completeproteome;Directproteinsequencing;Diseasemutation;Metal-binding;Nucleus;Phosphoprotein;Referenceproteome;Repeat;RNA-binding;Zinc;Zinc-finger		1	188	A8MXP9;P43243;D6REM6;A0A0R4J2E8;D6R991	188;188;188;188;188	A8MXP9	A8MXP9	Matrin-3	MATR3	VPRDDWEEKRHFRRDSFDDRGPSLNPVLDYD	UID2733	1;2	724
28.5768	28.3389	28.5989	28.9116	29.3604	29.3944	29.7433	29.4773	29.9542	29.4544	30.0212	29.4239	NaN	29.3225	29.8325	29.6589	S	2	___1	cellular component organization;cellular membrane organization;cellular process;membrane fusion;membrane organization;mitochondrion organization;organelle fusion;organelle organization	cell part;membrane			Completeproteome;Membrane;Mitochondrion;Mitochondrionoutermembrane;Phosphoprotein;Polymorphism;Referenceproteome;Transmembrane;Transmembranehelix		0.938042	59	Q9NQG6;B0QY95;Q9NQG6-2	59;59;59	Q9NQG6	Q9NQG6	Mitochondrial dynamics protein MID51	MIEF1	LAVKRMYDRAISAPTSPTRLSHSGKRSWEEP	UID2864	1;2	732
23.628	24.5331	24.2603	24.058	26.0142	25.7138	27.3537	26.6373	26.0256	26.1387	26.8824	25.3102	27.161	27.1423	26.5632	26.7242	S	2	___1	anatomical structure morphogenesis;biological regulation;cellular component assembly;cellular component disassembly;cellular component morphogenesis;cellular component organization;cellular membrane organization;cellular metabolic process;cellular process;developmental process;endocytosis;establishment of localization;macromolecular complex assembly;macromolecule metabolic process;macromolecule m…	cell cortex;cell part;cell projection;cytosol;intracellular;intracellular non-membrane-bounded organelle;intracellular organelle;macromolecular complex;membrane;organelle;plasma membrane;protein complex		actin binding;actin filament binding;binding;cytoskeletal protein binding;enzyme activator activity;enzyme regulator activity;protein binding	3D-structure;Acetylation;Actin-binding;Adaptiveimmunity;Alternativesplicing;Celljunction;Cellmembrane;Cellprojection;Coiledcoil;Completeproteome;Cytoplasm;Cytoplasmicvesicle;Cytoskeleton;Endocytosis;Golgiapparatus;Immunity;Membrane;Phosphoprotein;Referenceproteome;SH3domain;Synapse;Transport		1	141	Q9UJU6-2;Q9UJU6-3;B4DDD6;Q9UJU6-4;Q9UJU6;H0Y5J4;Q9UJU6-5	141;141;116;46;141;70;38	Q9UJU6-2;Q9UJU6	Q9UJU6	Drebrin-like protein	DBNL	ECIMEKVAKASGANYSFHKESGRFQDVGPQA	UID2959	1	778;1627
25.2291	25.2799	25.5508	26.3218	27.0646	26.8433	27.6861	27.3762	26.9363	26.9301	27.7213	27.9567	26.3597	26.4924	27.1645	27.3639	S	2	___1	anatomical structure morphogenesis;biological regulation;cellular component assembly;cellular component disassembly;cellular component morphogenesis;cellular component organization;cellular membrane organization;cellular metabolic process;cellular process;developmental process;endocytosis;establishment of localization;macromolecular complex assembly;macromolecule metabolic process;macromolecule m…	cell cortex;cell part;cell projection;cytosol;intracellular;intracellular non-membrane-bounded organelle;intracellular organelle;macromolecular complex;membrane;organelle;plasma membrane;protein complex		actin binding;actin filament binding;binding;cytoskeletal protein binding;enzyme activator activity;enzyme regulator activity;protein binding	3D-structure;Acetylation;Actin-binding;Adaptiveimmunity;Alternativesplicing;Celljunction;Cellmembrane;Cellprojection;Coiledcoil;Completeproteome;Cytoplasm;Cytoplasmicvesicle;Cytoskeleton;Endocytosis;Golgiapparatus;Immunity;Membrane;Phosphoprotein;Referenceproteome;SH3domain;Synapse;Transport		1	283	Q9UJU6-2;Q9UJU6-3;B4DDD6;Q9UJU6-4;Q9UJU6-6;Q9UJU6;H0Y5J4;Q9UJU6-5	284;292;259;189;235;283;212;180	Q9UJU6-2;Q9UJU6	Q9UJU6	Drebrin-like protein	DBNL	MSTTSISSPQPGKLRSPFLQKQLTQPETHFG	UID2961	1	778;1627
25.5791	25.309	24.5701	25.6579	26.8472	26.1281	27.0822	27.3506	27.1588	26.9702	26.7329	27.4529	26.4699	26.4541	26.83	27.1456	S	2	___1	biological regulation;cellular process;regulation of cell cycle;regulation of organelle organization	cell part;cytosol;intracellular non-membrane-bounded organelle;intracellular organelle;organelle			Alternativesplicing;Completeproteome;Cytoplasm;Cytoskeleton;Phosphoprotein;Referenceproteome		0.870301	83	Q8TAP6;B4DP81;Q8TAP6-2	83;83;83	Q8TAP6	Q8TAP6	Centrosomal protein of 76 kDa	CEP76	ELNFVTDSVEQELPSSPKQPICFDRQSTLKK	UID3004	1	804
25.0537	NaN	25.2858	NaN	27.6635	27.9352	NaN	NaN	28.6273	27.9908	27.8753	28.1076	NaN	28.1052	NaN	27.86	S	2	___1		cell part		binding;catalytic activity;cation binding;ion binding;metal ion binding;transferase activity;transferase activity, transferring acyl groups;transition metal ion binding;zinc ion binding	Acyltransferase;Alternativesplicing;Completeproteome;Membrane;Metal-binding;Phosphoprotein;Referenceproteome;Transferase;Transmembrane;Transmembranehelix;Zinc;Zinc-finger		0.816149	316	Q5W0Z9;B4DRN8	316;253	Q5W0Z9	Q5W0Z9	Probable palmitoyltransferase ZDHHC20;Palmitoyltransferase	ZDHHC20	PEQASVTNQNEYARSSGSNQPFPIKPLSESK	UID3013	1	810
NaN	NaN	24.1972	24.8715	26.0951	26.1405	26.5839	26.6262	27.1468	26.3113	27.1193	27.4459	27.6192	27.3396	27.5883	27.9134	S	3	___1	anatomical structure development;anatomical structure formation involved in morphogenesis;anatomical structure morphogenesis;biological regulation;cell activation;cell differentiation;cell motility;cellular component assembly;cellular component disassembly;cellular component morphogenesis;cellular component movement;cellular component organization;cellular homeostasis;cellular ion homeostasis;cel…	cell cortex;cell part;cell projection;cytoplasm;cytoskeleton;cytosol;intracellular membrane-bounded organelle;intracellular non-membrane-bounded organelle;intracellular organelle;membrane;microtubule organizing center;nucleolus;nucleus;organelle;plasma membrane	Amoebiasis;Axon guidance;Bacterial invasion of epithelial cells;Chemokine signaling pathway;ErbB signaling pathway;Focal adhesion;Leukocyte transendothelial migration;Pathways in cancer;Regulation of actin cytoskeleton;Small cell lung cancer;VEGF signaling pathway	actin binding;adenyl nucleotide binding;adenyl ribonucleotide binding;ATP binding;binding;catalytic activity;cytoskeletal protein binding;enzyme binding;JUN kinase binding;kinase activity;kinase binding;molecular transducer activity;non-membrane spanning protein tyrosine kinase activity;nucleotide binding;phosphotransferase activity, alcohol group as acceptor;protein binding;protein kinase activi…	3D-structure;Acetylation;Alternativepromoterusage;Alternativesplicing;Angiogenesis;ATP-binding;Celljunction;Cellmembrane;Completeproteome;Cytoplasm;Cytoskeleton;Developmentalprotein;Directproteinsequencing;Isopeptidebond;Kinase;Membrane;Nucleotide-binding;Nucleus;Phosphoprotein;Polymorphism;Referenceproteome;Transferase;Tyrosine-proteinkinase;Ublconjugation		0.999773	910	Q05397;B4DWJ1;E9PEI4;H0YB16;H0YBZ1;H0YBP1;E7ESA6;Q05397-6;Q05397-7;Q05397-2;Q05397-5	910;220;538;582;611;875;954;218;864;737;923	Q05397	Q05397	Focal adhesion kinase 1	PTK2	ADSYNEGVKLQPQEISPPPTANLDRSNDKVY	UID3025	1	814
26.4553	NaN	25.5212	26.0618	28.3912	27.808	28.4332	28.0313	29.2737	28.0333	29.1343	28.4993	28.4417	27.9303	28.0219	28.2572	S	2	___1		cell part;cytoplasm;macromolecular complex;protein complex			Alternativesplicing;Completeproteome;Cytoplasm;Cytoskeleton;Microtubule;Phosphoprotein;Polymorphism;Referenceproteome;Repeat;WDrepeat		0.999971	198	Q32P44;B7WPE2;Q32P44-2;G3V1D0;H0Y3M3	198;199;198;170;192	Q32P44	Q32P44	Echinoderm microtubule-associated protein-like 3	EML3	RSGSTESRGGKDPLSSPGGPGSRRSNYNLEG	UID3126	1	849
25.3235	25.5868	25.4658	25.8468	26.8997	27.672	27.7527	27.4942	27.6311	27.3588	27.8415	27.6064	26.834	26.5943	27.0154	26.9959	S	2	___1	anatomical structure development;anatomical structure morphogenesis;biological regulation;developmental process	cell part;cytoplasm;macromolecular complex;protein complex;transcription factor complex		binding;cation binding;chromatin binding;DNA bending activity;DNA binding;double-stranded DNA binding;identical protein binding;ion binding;metal ion binding;nucleic acid binding;nucleic acid binding transcription factor activity;protein binding;protein dimerization activity;protein heterodimerization activity;protein homodimerization activity;sequence-specific distal enhancer binding RNA polymer…	Alternativesplicing;Completeproteome;DNA-binding;Metal-binding;Nucleus;Phosphoprotein;Polymorphism;Referenceproteome;Repressor;Transcription;Transcriptionregulation;Zinc;Zinc-finger		0.998748	554	Q8IVH2;B7ZBM3;Q8IVH2-3;Q8IVH2-2	554;542;541;552	Q8IVH2	Q8IVH2	Forkhead box protein P4	FOXP4	DEREYQKRRPPKMTGSPTLVKNMISGLSYGA	UID3183	1	872
28.3935	28.5263	29.0882	29.7306	24.5258	25.8125	25.2289	NaN	24.8539	25.5116	25.0029	25.4973	26.0164	26.0774	NaN	25.6469	S	2	___1	cellular process;multicellular organismal process;muscle contraction;response to abiotic stimulus;response to osmotic stress;response to stimulus;response to stress	cell part;macromolecular complex;protein complex			Alternativesplicing;Completeproteome;Phosphoprotein;Polymorphism;Referenceproteome		0.999963	120	B7ZKW8;F6T4W9;Q6JBY9	90;96;120	B7ZKW8;Q6JBY9	Q6JBY9	CapZ-interacting protein	RCSD1	SPKSPGLKAMVSPFHSPPSTPSSPGVRSRPS	UID3193	1;2;3;4	874;3979
25.6365	25.334	25.8267	24.7805	27.6896	27.428	26.5147	27.1258	27.667	28.2693	27.4205	27.5582	28.2709	28.2464	27.0929	27.272	S	2	___1					Completeproteome;Referenceproteome		1	38	B7ZKW8	38	B7ZKW8	B7ZKW8		RCSD1	LAGRFREQAAAAKEKSPPNASHPPKFKVKSS	UID3203	1	874
26.0295	25.7058	26.2908	26.6266	29.1914	29.697	29.4866	29.7511	30.1799	30.7096	29.8177	30.3913	30.8595	30.744	29.0487	29.6695	S	2	___1	cellular process;multicellular organismal process;muscle contraction;response to abiotic stimulus;response to osmotic stress;response to stimulus;response to stress	cell part;macromolecular complex;protein complex			Alternativesplicing;Completeproteome;Phosphoprotein;Polymorphism;Referenceproteome		1	177	B7ZKW8;F6T4W9;Q6JBY9	147;153;177	B7ZKW8;Q6JBY9	Q6JBY9	CapZ-interacting protein	RCSD1	RGSIKRRPPSRRFRRSQSDCGELGDFRAVES	UID3205	1;2	874;3979
NaN	NaN	25.8922	26.3164	28.4691	28.6296	29.5421	29.3015	29.0643	29.6927	29.8252	29.3593	29.8661	30.1465	29.1478	29.5708	S	3	___1	biological regulation;cellular process;immune system process;multi-organism process;response to biotic stimulus;response to chemical stimulus;response to stimulus;response to stress	cell part;cytoplasm;Golgi apparatus;intracellular membrane-bounded organelle;intracellular organelle;membrane;nucleus;organelle;plasma membrane		binding;catalytic activity;cation binding;ion binding;metal ion binding;NAD+ ADP-ribosyltransferase activity;nucleic acid binding;RNA binding;transferase activity;transferase activity, transferring glycosyl groups;transferase activity, transferring pentosyl groups;transition metal ion binding;zinc ion binding	3D-structure;Acetylation;Alternativesplicing;Antiviraldefense;Completeproteome;Cytoplasm;Immunity;Innateimmunity;Metal-binding;Nucleus;Phosphoprotein;Polymorphism;Referenceproteome;Repeat;RNA-binding;Zinc;Zinc-finger		1	302	C9J6P4;Q7Z2W4-3;Q7Z2W4;Q7Z2W4-2	302;302;302;302	C9J6P4;Q7Z2W4	C9J6P4	Zinc finger CCCH-type antiviral protein 1	ZC3HAV1	DAPVDDLTRKFTYLGSQDRARPPSGSSKATD	UID3418	1	938;4128
25.8027	25.9362	NaN	26.2261	28.2202	27.7776	28.1817	27.6544	28.4132	27.8753	27.6729	27.9164	27.8681	27.8045	27.6788	27.3736	S	3	___1	biological regulation;cellular process;immune system process;multi-organism process;response to biotic stimulus;response to chemical stimulus;response to stimulus;response to stress	cell part;cytoplasm;Golgi apparatus;intracellular membrane-bounded organelle;intracellular organelle;membrane;nucleus;organelle;plasma membrane		binding;catalytic activity;cation binding;ion binding;metal ion binding;NAD+ ADP-ribosyltransferase activity;nucleic acid binding;RNA binding;transferase activity;transferase activity, transferring glycosyl groups;transferase activity, transferring pentosyl groups;transition metal ion binding;zinc ion binding	3D-structure;Acetylation;Alternativesplicing;Antiviraldefense;Completeproteome;Cytoplasm;Immunity;Innateimmunity;Metal-binding;Nucleus;Phosphoprotein;Polymorphism;Referenceproteome;Repeat;RNA-binding;Zinc;Zinc-finger		0.996531	572	C9J6P4;Q7Z2W4-3	572;572	C9J6P4	C9J6P4	Zinc finger CCCH-type antiviral protein 1	ZC3HAV1	PGESTAPAQVSTLPQSPAALSSSNRAAVWGA	UID3419	1	938
27.6972	27.5176	26.8097	28.4251	30.3127	30.0823	30.6589	30.392	29.0322	29.7906	30.4356	30.5974	30.0656	29.6347	30.6188	30.6329	S	2	___1	biological regulation;cell activation;cell motility;cellular component assembly;cellular component movement;cellular component organization;cellular macromolecular complex assembly;cellular process;cytoskeleton organization;immune system process;locomotion;macromolecular complex assembly;organelle organization;protein complex assembly;regulation of organelle organization;regulation of translation…	cell part;cytosol;endoplasmic reticulum;intracellular membrane-bounded organelle;intracellular organelle;membrane;nucleus;organelle;plasma membrane	ErbB signaling pathway;Pathogenic Escherichia coli infection;T cell receptor signaling pathway	binding;binding, bridging;cytoskeletal adaptor activity;cytoskeletal protein binding;enzyme inhibitor activity;enzyme regulator activity;kinase inhibitor activity;kinase regulator activity;protein binding;protein binding, bridging;protein complex scaffold;protein kinase inhibitor activity;protein kinase regulator activity;receptor signaling complex scaffold activity;structural molecule activity	3D-structure;Alternativesplicing;Completeproteome;Cytoplasm;Directproteinsequencing;Endoplasmicreticulum;Nucleus;Phosphoprotein;Polymorphism;Referenceproteome;Repeat;SH2domain;SH3domain;Translationregulation		1	85	P16333;P16333-2;C9K098;C9JVV5;H7C5C7;C9J869;C9JAB9	85;21;85;85;73;85;21	P16333	P16333	Cytoplasmic protein NCK1	NCK1	NLKDTLGIGKVKRKPSVPDSASPADDSFVDP	UID3434	1;2	941
27.6608	27.6998	27.5113	28.4385	25.9909	NaN	26.6595	26.0783	26.5401	25.1096	26.6637	26.8942	27.311	27.4485	27.7824	27.9245	S	2	___1		cell part;macromolecular complex;protein complex		binding;enzyme binding;protein binding;small conjugating protein binding;ubiquitin binding;ubiquitin protein ligase binding	3D-structure;Acetylation;Completeproteome;Isopeptidebond;Phosphoprotein;Referenceproteome;Ublconjugation		1	288	O94888;C9JAT7	288;126	O94888	O94888	UBX domain-containing protein 7	UBXN7	KKCARSESLIDASEDSQLEAAIRASLQETHF	UID3468	1;2	956
27.2192	26.6199	27.9925	27.8775	28.9514	29.0002	28.768	29.3772	28.6378	29.5939	29.143	29.5063	28.9054	29.3345	28.1128	29.4794	S	2	___1		cell part;cytoplasm;intracellular non-membrane-bounded organelle;intracellular organelle;organelle			Alternativesplicing;Coiledcoil;Completeproteome;Cytoplasm;Cytoskeleton;Isopeptidebond;Phosphoprotein;Polymorphism;Referenceproteome;Ublconjugation		0.991205	113	C9JIR3;E9PLH3;Q3KQU3;Q3KQU3-4;Q3KQU3-2	74;74;113;113;113	C9JIR3;Q3KQU3	Q3KQU3	MAP7 domain-containing protein 1	MAP7D1	PPAMGPRDARPPRRSSQPSPTAVPASDSPPT	UID3527	1;2;3	978;3735
28.3801	28.2283	28.8141	28.8344	26.6141	26.9008	26.343	26.882	27.1483	26.8675	26.4077	26.9922	27.1549	27.0676	25.7217	26.5856	S	2	___1		cell part;cytoplasm;intracellular non-membrane-bounded organelle;intracellular organelle;organelle			Alternativesplicing;Coiledcoil;Completeproteome;Cytoplasm;Cytoskeleton;Isopeptidebond;Phosphoprotein;Polymorphism;Referenceproteome;Ublconjugation		0.995892	116	C9JIR3;E9PLH3;Q3KQU3;Q3KQU3-4;Q3KQU3-2	77;77;116;116;116	C9JIR3;Q3KQU3	Q3KQU3	MAP7 domain-containing protein 1	MAP7D1	MGPRDARPPRRSSQPSPTAVPASDSPPTKQE	UID3528	1;2;3	978;3735
23.2488	23.7881	24.2623	24.2499	26.0342	25.6241	27.1164	26.7661	26.9053	26.3693	27.3156	27.3446	27.0076	26.8894	23.6282	27.4446	S	2	___1	cellular component organization;cellular membrane organization;cellular process;establishment of localization;Golgi vesicle transport;membrane fusion;membrane organization;organelle fusion;organelle organization;protein transport;transport;vesicle organization;vesicle-mediated transport	cell part;membrane	SNARE interactions in vesicular transport		3D-structure;Coiledcoil;Completeproteome;Endoplasmicreticulum;ER-Golgitransport;Golgiapparatus;Membrane;Phosphoprotein;Proteintransport;Referenceproteome;Transmembrane;Transmembranehelix;Transport		0.999999	50	O15155;C9JTT8;Q68DU7;H7C1N3;O15155-2	50;50;50;65;50	O15155	O15155	BET1 homolog	BET1;DKFZp781C0425	LTESLRSKVTAIKSLSIEIGHEVKTQNKLLA	UID3585	1	1004
NaN	24.8304	NaN	24.8492	27.2562	27.057	27.5368	NaN	28.1432	25.3728	28.4034	28.0939	28.6712	27.4178	27.1131	28.0685	S	2	___1	biological adhesion;cell adhesion;cellular process	cell part			Completeproteome;Disulfidebond;Glycoprotein;Immunoglobulindomain;Membrane;Referenceproteome;Repeat;Signal;Transmembrane;Transmembranehelix		1	324	Q6PCB8;D6RDX7;Q6PCB8-2	324;270;274	Q6PCB8	Q6PCB8	Embigin	EMB	SNGIENNVPRHRKNESLGQ____________	UID3719	1	1093
27.0337	26.8416	27.3975	27.5205	25.6898	25.3764	26.28	26.0722	26.4187	26.0323	26.5119	26.5168	26.5346	26.4391	26.4009	26.3177	S	2	___1	biological regulation;cell cycle;cell division;cell motility;cellular component movement;cellular component organization;cellular process;cytoskeleton organization;establishment or maintenance of cell polarity;locomotion;microtubule organizing center organization;mitosis;mitotic cell cycle;nuclear division;organelle fission;organelle organization;regulation of organelle organization;response to c…	cell cortex;cell part;cytosol;Golgi apparatus;intracellular membrane-bounded organelle;intracellular non-membrane-bounded organelle;intracellular organelle;kinetochore;macromolecular complex;microtubule organizing center;organelle;protein complex		alpha(1,2)-fucosyltransferase activity;binding;catalytic activity;cytoskeletal protein binding;fucosyltransferase activity;galactoside 2-alpha-L-fucosyltransferase activity;microtubule binding;microtubule plus-end binding;protein binding;transferase activity;transferase activity, transferring glycosyl groups;transferase activity, transferring hexosyl groups;tubulin binding	Alternativesplicing;Cellcycle;Celldivision;Cellmembrane;Cellprojection;Centromere;Chromosome;Coiledcoil;Completeproteome;Cytoplasm;Cytoskeleton;Golgiapparatus;Kinetochore;Membrane;Microtubule;Mitosis;Phosphoprotein;Referenceproteome;Repeat		0.994705	360	O75122;E3W994;J3KR49;A0A0U1RQI6;B3KR06;E7ENG2;O75122-2;E7ERI8;E7EW49;O75122-3	360;360;360;366;366;370;366;593;594;594	O75122;E7ERI8	O75122	CLIP-associating protein 2	CLASP2	STVAGRVSAGSSKASSLPGSLQRSRSDIDVN	UID3786	1;2	1120;1176
NaN	NaN	24.7403	25.0789	26.4864	27.3535	27.4159	27.6133	26.4002	27.2175	27.5066	28.0081	27.4257	27.3588	26.1738	27.4847	S	2	___1	biological regulation;cell cycle;cell division;cell motility;cellular component movement;cellular component organization;cellular process;cytoskeleton organization;establishment or maintenance of cell polarity;locomotion;microtubule organizing center organization;mitosis;mitotic cell cycle;nuclear division;organelle fission;organelle organization;regulation of organelle organization;response to c…	cell cortex;cell part;cytosol;Golgi apparatus;intracellular membrane-bounded organelle;intracellular non-membrane-bounded organelle;intracellular organelle;kinetochore;macromolecular complex;microtubule organizing center;organelle;protein complex		alpha(1,2)-fucosyltransferase activity;binding;catalytic activity;cytoskeletal protein binding;fucosyltransferase activity;galactoside 2-alpha-L-fucosyltransferase activity;microtubule binding;microtubule plus-end binding;protein binding;transferase activity;transferase activity, transferring glycosyl groups;transferase activity, transferring hexosyl groups;tubulin binding	Alternativesplicing;Cellcycle;Celldivision;Cellmembrane;Cellprojection;Centromere;Chromosome;Coiledcoil;Completeproteome;Cytoplasm;Cytoskeleton;Golgiapparatus;Kinetochore;Membrane;Microtubule;Mitosis;Phosphoprotein;Referenceproteome;Repeat		0.999984	1029	O75122;E3W994;J3KR49;A0A0U1RQI6;H7C4X8;H7C5M8;E7ERI8;E7EW49;O75122-3	1029;1008;1028;1039;51;24;1248;1249;1250	O75122;E7ERI8	O75122	CLIP-associating protein 2	CLASP2	PRSRDYNPYNYSDSISPFNKSALKEAMFDDD	UID3788	1	1120;1176
NaN	27.389	29.0291	27.8869	30.4254	30.2768	30.9773	30.6714	30.6872	30.4348	30.5892	30.6769	29.6509	29.5156	28.9936	29.4758	S	2	___1	biological regulation;cell junction organization;cellular component assembly;cellular component organization;cellular process;response to biotic stimulus;response to chemical stimulus;response to stimulus;signal transduction	cell part;endoplasmic reticulum;intracellular membrane-bounded organelle;intracellular non-membrane-bounded organelle;intracellular organelle;membrane;nucleolus;organelle		protein binding transcription factor activity;transcription coactivator activity;transcription cofactor activity;transcription factor binding transcription factor activity	Celljunction;Completeproteome;Cytoplasm;Endoplasmicreticulum;Membrane;Nucleus;Phosphoprotein;Polymorphism;Referenceproteome;Tightjunction;Transmembrane;Transmembranehelix		1	298	Q86UE4;E5RJU9;H0YB56	298;275;181	Q86UE4	Q86UE4	Protein LYRIC	MTDH	GGGWNEKSVKLSSQISAGEEKWNSVSPASAG	UID3862	1	1147
27.2698	26.9406	26.9703	27.362	30.025	29.8932	30.4848	30.3274	30.7993	30.0739	30.481	30.4148	30.3207	30.1712	29.8409	29.9665	S	2	___1	aging;biological regulation;biosynthetic process;cellular component organization;cellular metabolic process;cellular nitrogen compound metabolic process;cellular process;chromatin modification;chromatin organization;chromosome organization;developmental process;DNA metabolic process;DNA repair;DNA replication;macromolecule metabolic process;macromolecule modification;metabolic process;nitrogen co…	cell part;centrosome;chromosome;cytosol;intracellular non-membrane-bounded organelle;intracellular organelle;microtubule organizing center;nuclear chromosome;nucleoplasm;organelle	Cell cycle;Cell cycle - yeast;Meiosis - yeast;p53 signaling pathway	adenyl nucleotide binding;adenyl ribonucleotide binding;ATP binding;binding;catalytic activity;histone kinase activity;histone kinase activity (H3-T11 specific);histone threonine kinase activity;kinase activity;nucleotide binding;phosphotransferase activity, alcohol group as acceptor;protein kinase activity;protein serine/threonine kinase activity;purine nucleotide binding;purine ribonucleoside t…	3D-structure;Alternativesplicing;ATP-binding;Cellcycle;Completeproteome;Cytoplasm;Cytoskeleton;DNAdamage;DNArepair;Isopeptidebond;Kinase;Nucleotide-binding;Nucleus;Phosphoprotein;Polymorphism;Referenceproteome;Serine/threonine-proteinkinase;Transferase;Ublconjugation		0.999883	280	O14757;J3KN87;E7EPP6;O14757-2;O14757-3	280;280;296;186;280	O14757	O14757	Serine/threonine-protein kinase Chk1	CHEK1	YNKPLKKGAKRPRVTSGGVSESPSGFSKHIQ	UID3961	1;2	1164
26.6309	26.414	27.6412	25.8327	29.1145	27.8429	28.9315	28.4324	28.2464	28.7997	28.5533	27.8155	28.3284	28.8675	28.7617	28.1421	S	2	___1	biological regulation;cell differentiation;cellular component organization;cellular metabolic process;cellular nitrogen compound metabolic process;cellular process;chromosome organization;developmental process;DNA metabolic process;DNA packaging;macromolecule metabolic process;metabolic process;nitrogen compound metabolic process;nucleobase-containing compound metabolic process;organelle organiza…	cell part;cytoplasm;cytosol;intracellular membrane-bounded organelle;intracellular organelle;nucleus;organelle	mRNA surveillance pathway;RNA transport;Spliceosome	ATPase activity;binding;catalytic activity;enzyme binding;hydrolase activity;hydrolase activity, acting on acid anhydrides;hydrolase activity, acting on acid anhydrides, in phosphorus-containing anhydrides;nucleic acid binding;nucleoside-triphosphatase activity;nucleotide binding;protein binding;pyrophosphatase activity	Acetylation;Alternativesplicing;Apoptosis;Completeproteome;Directproteinsequencing;Isopeptidebond;Methylation;Nucleus;Phosphoprotein;Polymorphism;Referenceproteome;Ublconjugation		1	670	E7EQT4;Q9UKV3;S4R3H4;Q9UKV3-5	670;710;652;710	E7EQT4;Q9UKV3;Q9UKV3-5	E7EQT4	Apoptotic chromatin condensation inducer in the nucleus	ACIN1	ERTSTSSSSVQARRLSQPESAEKHVTQRLQP	UID4015	1;2	1173;5551;5552
26.1912	26.4993	26.4627	26.5666	28.7822	28.5748	NaN	29.6128	30.4048	29.5374	30.3546	30.279	30.3257	30.0561	30.2877	30.5371	S	2	___1	biological regulation;cellular component organization;cellular process;organelle organization;response to stimulus;signal transduction;vesicle organization	cell part;chromatin remodeling complex;cytoplasm;endoplasmic reticulum;intracellular membrane-bounded organelle;intracellular organelle;macromolecular complex;nucleus;organelle;protein complex;transcriptional repressor complex		binding;cation binding;chromatin binding;DNA binding;ion binding;metal ion binding;nucleic acid binding;nucleic acid binding transcription factor activity;sequence-specific DNA binding;sequence-specific DNA binding transcription factor activity;transition metal ion binding;zinc ion binding	Alternativesplicing;Completeproteome;Cytoplasm;DNA-binding;Metal-binding;Nucleus;Phosphoprotein;Polymorphism;Referenceproteome;Zinc;Zinc-finger		0.999851	522	Q13330;Q13330-3;H0Y4T7;E7ESY4;F8W9Y9	522;505;314;522;58	Q13330	Q13330	Metastasis-associated protein MTA1	MTA1	AIKAECTARLPEASQSPLVLKQAVRKPLEAV	UID4087	1	1185
31.0617	31.2492	30.9068	31.1737	32.3307	32.3568	32.7991	32.3706	32.6832	31.5003	32.9862	32.9135	32.6616	32.4759	32.8123	NaN	S	2	___1	biological regulation;catabolic process;cell death;cellular metabolic process;cellular nitrogen compound metabolic process;cellular process;death;interspecies interaction between organisms;macromolecule metabolic process;metabolic process;mRNA metabolic process;mRNA processing;multi-organism process;nitrogen compound metabolic process;nucleobase-containing compound metabolic process;primary metab…	cell part;cytosol;macromolecular complex;protein complex	RNA transport;Viral myocarditis	binding;DNA binding;nucleic acid binding;RNA binding;translation factor activity, nucleic acid binding;translation initiation factor activity	3D-structure;Acetylation;Alternativeinitiation;Alternativesplicing;Completeproteome;Diseasemutation;Host-virusinteraction;Initiationfactor;Neurodegeneration;Parkinsondisease;Parkinsonism;Phosphoprotein;Polymorphism;Proteinbiosynthesis;Referenceproteome;RNA-binding;Translationregulation		0.999984	1209	Q04637;Q04637-3;Q04637-8;E7EX73;E9PGM1;E7EUU4;Q04637-6;Q04637-7;Q04637-5;Q04637-4;Q04637-9	1209;1169;1210;1046;1123;1170;1013;1014;1045;1122;1216	Q04637	Q04637	Eukaryotic translation initiation factor 4 gamma 1	EIF4G1	SRERPSQPEGLRKAASLTEDRDRGRDAVKRE	UID4144	1	1194
27.4495	27.636	27.58	28.4849	29.8388	29.5718	30.6901	30.5466	30.5576	29.5818	30.7437	30.5776	30.0661	29.8017	30.875	30.8442	S	2	___1	biological regulation;catabolic process;cell death;cellular metabolic process;cellular nitrogen compound metabolic process;cellular process;death;interspecies interaction between organisms;macromolecule metabolic process;metabolic process;mRNA metabolic process;mRNA processing;multi-organism process;nitrogen compound metabolic process;nucleobase-containing compound metabolic process;primary metab…	cell part;cytosol;macromolecular complex;protein complex	RNA transport;Viral myocarditis	binding;DNA binding;nucleic acid binding;RNA binding;translation factor activity, nucleic acid binding;translation initiation factor activity	3D-structure;Acetylation;Alternativeinitiation;Alternativesplicing;Completeproteome;Diseasemutation;Host-virusinteraction;Initiationfactor;Neurodegeneration;Parkinsondisease;Parkinsonism;Phosphoprotein;Polymorphism;Proteinbiosynthesis;Referenceproteome;RNA-binding;Translationregulation		1	1231	Q04637;Q04637-3;Q04637-8;E7EX73;E9PGM1;E7EUU4;Q04637-6;Q04637-7;Q04637-5;Q04637-4;Q04637-9	1231;1191;1232;1068;1145;1192;1035;1036;1067;1144;1238	Q04637	Q04637	Eukaryotic translation initiation factor 4 gamma 1	EIF4G1	RGRDAVKREAALPPVSPLKAALSEEELEKKS	UID4145	1	1194
30.1184	30.2277	29.4205	30.8021	28.392	27.3792	28.7542	28.5775	28.6875	27.0228	28.7801	28.3748	29.1207	27.8997	28.7972	28.9988	S	2	___1	cell division;cellular component movement;cellular component organization;cellular process;cytoskeleton organization;establishment of localization;organelle organization	cell part;cytoplasm;cytoskeleton;intracellular non-membrane-bounded organelle;intracellular organelle;macromolecular complex;membrane;organelle;plasma membrane;protein complex		structural molecule activity	Acetylation;Alternativesplicing;Completeproteome;Cytoplasm;Cytoskeleton;Directproteinsequencing;Microtubule;Phosphoprotein;Polymorphism;Referenceproteome;Repeat		0.999383	2086	E7EVA0;H0Y2V1;F8W9U4;P27816;P27816-6;P27816-2;P27816-5;H7C4C5	2086;307;672;941;941;768;668;352	E7EVA0;P27816;P27816-5	E7EVA0	Microtubule-associated protein;Microtubule-associated protein 4	MAP4	NTSAPDLKNVRSKVGSTENIKHQPGGGRAKV;NTSAPDLKNVRSKVGSTENIKHQPGGGRVQI	UID4201	1	1197;2834;2835
28.4192	28.5324	28.2132	29.4437	26.4606	25.6255	26.8119	27.1452	26.088	25.5151	26.1135	26.4361	25.8511	25.3481	26.6713	26.8424	S	2	___1	cell division;cellular component movement;cellular component organization;cellular process;cytoskeleton organization;establishment of localization;organelle organization	cell part;cytoplasm;cytoskeleton;intracellular non-membrane-bounded organelle;intracellular organelle;macromolecular complex;membrane;organelle;plasma membrane;protein complex		structural molecule activity	Acetylation;Alternativesplicing;Completeproteome;Cytoplasm;Cytoskeleton;Directproteinsequencing;Microtubule;Phosphoprotein;Polymorphism;Referenceproteome;Repeat		1	2218	E7EVA0;P27816-4;H0Y2V1;F8W9U4;P27816;P27816-6;P27816-2;P27816-5;H7C4C5	2218;793;401;766;1073;1073;900;731;415	E7EVA0;P27816;P27816-5	E7EVA0	Microtubule-associated protein;Microtubule-associated protein 4	MAP4	SQKLNFKEKAQAKVGSLDNVGHLPAGGAVKT	UID4207	1	1197;2834;2835
25.1011	25.484	24.886	25.4481	29.6543	29.476	31.5937	29.9523	29.4675	29.2709	30.8386	30.4872	30.2037	30.0194	30.9834	30.1317	S	2	___1	biological regulation;catabolic process;cellular metabolic process;cellular nitrogen compound metabolic process;cellular process;macromolecule metabolic process;metabolic process;mRNA metabolic process;mRNA processing;nitrogen compound metabolic process;nucleobase-containing compound metabolic process;primary metabolic process;regulation of translation;response to chemical stimulus;response to en…	cell part;cytosol;macromolecular complex;protein complex	mTOR signaling pathway;RNA transport	binding;nucleic acid binding;nucleotide binding;RNA binding;translation factor activity, nucleic acid binding;translation initiation factor activity	3D-structure;Acetylation;Completeproteome;Directproteinsequencing;Initiationfactor;Phosphoprotein;Polymorphism;Proteinbiosynthesis;Referenceproteome;RNA-binding		1	283	P23588;E7EX17;P23588-2;F8VX11;F8VP89	283;283;244;238;237	P23588	P23588	Eukaryotic translation initiation factor 4B	EIF4B	RGYDSRIGSGRRAFGSGYRRDDDYRGGGDRY	UID4280	1	1211
25.9155	26.0925	26.1593	26.4352	27.6763	27.0887	27.84	27.2628	26.6718	25.7791	27.4436	27.6979	27.9939	27.2801	27.8196	27.1177	S	2	___1	biological regulation;catabolic process;cellular metabolic process;cellular nitrogen compound metabolic process;cellular process;macromolecule metabolic process;metabolic process;mRNA metabolic process;mRNA processing;nitrogen compound metabolic process;nucleobase-containing compound metabolic process;primary metabolic process;regulation of translation;response to chemical stimulus;response to en…	cell part;cytosol;macromolecular complex;protein complex	mTOR signaling pathway;RNA transport	binding;nucleic acid binding;nucleotide binding;RNA binding;translation factor activity, nucleic acid binding;translation initiation factor activity	3D-structure;Acetylation;Completeproteome;Directproteinsequencing;Initiationfactor;Phosphoprotein;Polymorphism;Proteinbiosynthesis;Referenceproteome;RNA-binding		1	219	P23588;E7EX17;P23588-2	219;219;180	P23588	P23588	Eukaryotic translation initiation factor 4B	EIF4B	ATDSFDDYPPRRGDDSFGDKYRDRYDSDRYR	UID4291	1	1211
25.6329	25.4486	NaN	NaN	28.4	28.7547	29.4324	27.5259	26.7789	27.6909	28.6089	27.7559	29.1898	29.2343	28.284	27.6064	S	3	___1	biological regulation;catabolic process;cellular metabolic process;cellular nitrogen compound metabolic process;cellular process;macromolecule metabolic process;metabolic process;mRNA metabolic process;mRNA processing;nitrogen compound metabolic process;nucleobase-containing compound metabolic process;primary metabolic process;regulation of translation;response to chemical stimulus;response to en…	cell part;cytosol;macromolecular complex;protein complex	mTOR signaling pathway;RNA transport	binding;nucleic acid binding;nucleotide binding;RNA binding;translation factor activity, nucleic acid binding;translation initiation factor activity	3D-structure;Acetylation;Completeproteome;Directproteinsequencing;Initiationfactor;Phosphoprotein;Polymorphism;Proteinbiosynthesis;Referenceproteome;RNA-binding		1	263	P23588;E7EX17;P23588-2;F8VX11	263;263;224;218	P23588	P23588	Eukaryotic translation initiation factor 4B	EIF4B	DMDRYGGRDRYDDRGSRDYDRGYDSRIGSGR	UID4301	1	1211
24.9509	25.5859	25.1041	25.7072	27.9838	27.4239	28.4752	27.9818	28.4972	26.8523	28.3405	28.5822	28.1115	28.4611	27.8283	28.0609	S	2	___1	biological regulation;cellular component assembly;cellular component movement;cellular component organization;cellular process;cytoskeleton organization;immune system process;macromolecular complex assembly;organelle organization;protein complex assembly;regulation of transport;response to stimulus;response to stress	cell part;cell projection;cytoplasmic membrane-bounded vesicle;cytoskeleton;cytosol;intracellular membrane-bounded organelle;intracellular non-membrane-bounded organelle;intracellular organelle;macromolecular complex;organelle;protein complex;vesicle		actin binding;binding;cytoskeletal protein binding;profilin binding;protein binding	3D-structure;Actin-binding;Alternativesplicing;Cellprojection;Completeproteome;Cytoplasm;Cytoplasmicvesicle;Cytoskeleton;Phosphoprotein;Polymorphism;Referenceproteome;Repeat		0.999972	340	O43516;E9PB87;O43516-2;O43516-3	340;340;340;340	O43516	O43516	WAS/WASL-interacting protein family member 1	WIPF1	SSGNDETPRLPQRNLSLSSSTPPLPSPGRSG	UID4338	1;2	1221
NaN	NaN	23.6524	24.059	25.5372	25.854	25.5285	25.8195	26.4445	25.78	26.0315	25.7709	25.6393	25.2749	25.0201	25.5366	S	2	___1	biological regulation;cellular component assembly;cellular component movement;cellular component organization;cellular process;cytoskeleton organization;immune system process;macromolecular complex assembly;organelle organization;protein complex assembly;regulation of transport;response to stimulus;response to stress	cell part;cell projection;cytoplasmic membrane-bounded vesicle;cytoskeleton;cytosol;intracellular membrane-bounded organelle;intracellular non-membrane-bounded organelle;intracellular organelle;macromolecular complex;organelle;protein complex;vesicle		actin binding;binding;cytoskeletal protein binding;profilin binding;protein binding	3D-structure;Actin-binding;Alternativesplicing;Cellprojection;Completeproteome;Cytoplasm;Cytoplasmicvesicle;Cytoskeleton;Phosphoprotein;Polymorphism;Referenceproteome;Repeat		0.999879	350	O43516;E9PB87;O43516-2;O43516-3	350;350;350;350	O43516	O43516	WAS/WASL-interacting protein family member 1	WIPF1	PQRNLSLSSSTPPLPSPGRSGPLPPPPSERP	UID4341	1;2	1221
25.8735	25.9387	NaN	25.6498	NaN	29.2532	29.2867	29.6438	29.1528	27.7645	NaN	29.1801	NaN	NaN	NaN	29.074	S	4	___1	biological regulation;cellular process;response to stimulus;signal transduction	cell part;cytoplasm;intracellular;membrane;plasma membrane		binding;enzyme binding;enzyme regulator activity;GTPase binding;GTPase regulator activity;GTP-dependent protein binding;guanyl-nucleotide exchange factor activity;nucleoside-triphosphatase regulator activity;protein binding;Ras GTPase binding;small GTPase binding	3D-structure;Alternativesplicing;Cellmembrane;Completeproteome;Cytoplasm;Guanine-nucleotidereleasingfactor;Membrane;Polymorphism;Referenceproteome		0.70071	640	Q8TEU7;E9PCH4;Q8TEU7-2;Q8TEU7-4;Q8TEU7-5;B7Z7Y1;Q8TEU7-3;D6RE77;Q8TEU7-6	640;690;640;640;640;640;640;355;640	Q8TEU7	Q8TEU7	Rap guanine nucleotide exchange factor 6	RAPGEF6	EKSGVPHIPKIAEKKSNRHSIQHVPGDIEQT	UID4391	1	1229
NaN	24.7599	26.1316	25.5417	27.5549	28.1189	28.0581	28.9379	28.2365	27.4765	NaN	28.5481	28.381	NaN	27.2569	28.7858	S	3	___1	biological regulation;cellular process;response to stimulus;signal transduction	cell part;cytoplasm;intracellular;membrane;plasma membrane		binding;enzyme binding;enzyme regulator activity;GTPase binding;GTPase regulator activity;GTP-dependent protein binding;guanyl-nucleotide exchange factor activity;nucleoside-triphosphatase regulator activity;protein binding;Ras GTPase binding;small GTPase binding	3D-structure;Alternativesplicing;Cellmembrane;Completeproteome;Cytoplasm;Guanine-nucleotidereleasingfactor;Membrane;Polymorphism;Referenceproteome		0.901136	644	Q8TEU7;E9PCH4;Q8TEU7-2;Q8TEU7-4;Q8TEU7-5;B7Z7Y1;Q8TEU7-3;D6RE77;Q8TEU7-6	644;694;644;644;644;644;644;359;644	Q8TEU7	Q8TEU7	Rap guanine nucleotide exchange factor 6	RAPGEF6	VPHIPKIAEKKSNRHSIQHVPGDIEQTSQEK	UID4392	1	1229
27.0915	26.8404	NaN	27.0922	28.592	28.2143	28.2688	28.341	29.399	28.6587	28.4358	28.7072	29.6233	29.0881	28.7689	29.1984	S	3	___1		cell part;cytoplasmic membrane-bounded vesicle;endoplasmic reticulum;Golgi apparatus;intracellular membrane-bounded organelle;intracellular organelle;lysosome;membrane;organelle;plasma membrane;vacuole;vesicle			3D-structure;Acetylation;Alternativesplicing;Cellmembrane;Coiledcoil;Completeproteome;Diseasemutation;Endoplasmicreticulum;Golgiapparatus;Lysosome;Membrane;Phosphoprotein;Polymorphism;Referenceproteome;Repeat;Transmembrane;Transmembranehelix;WDrepeat		0.997342	1135	P50851;E9PEM5;P50851-2	1135;1135;1135	P50851	P50851	Lipopolysaccharide-responsive and beige-like anchor protein	LRBA	TEEANLPTELQDNSLSPAASEAGEKLDMFGN	UID4453	1;2	1241
26.2556	26.3284	26.2371	25.8648	25.1974	25.1612	24.8886	24.99	NaN	25.3227	24.7048	NaN	NaN	NaN	24.5329	NaN	S	2	___1	cellular component organization;cellular membrane organization;cellular process;endocytosis;establishment of localization;membrane invagination;membrane organization;protein transport;transport;vesicle-mediated transport	cell part;endosome;intracellular membrane-bounded organelle;intracellular organelle;organelle		binding;cation binding;DNA binding;enzyme regulator activity;GTPase regulator activity;guanyl-nucleotide exchange factor activity;ion binding;metal ion binding;nucleic acid binding;nucleoside-triphosphatase regulator activity;Rab guanyl-nucleotide exchange factor activity;Ras guanyl-nucleotide exchange factor activity;small GTPase regulator activity;transition metal ion binding;zinc ion binding	3D-structure;Alternativesplicing;Coiledcoil;Completeproteome;Cytoplasm;Endocytosis;Endosome;Metal-binding;Proteintransport;Referenceproteome;Transport;Ublconjugation;Ublconjugationpathway;Zinc;Zinc-finger		0.999992	302	Q9UJ41;E9PFK9;Q9UJ41-2;Q9UJ41-4;Q9UJ41-3	302;137;124;138;164	Q9UJ41	Q9UJ41	Rab5 GDP/GTP exchange factor	RABGEF1	SRVGSKKEIQEAKAPSPSINRQTSIETDRVS	UID4479	1	1252
28.2032	27.9433	27.6428	28.0521	29.4313	29.1246	29.5546	29.321	30.1268	27.2217	29.8897	29.6268	29.784	30.1727	29.2301	29.5915	S	2	___1	cellular component organization;cellular membrane organization;cellular process;endocytosis;establishment of localization;membrane invagination;membrane organization;protein transport;transport;vesicle-mediated transport	cell part;endosome;intracellular membrane-bounded organelle;intracellular organelle;organelle		binding;cation binding;DNA binding;enzyme regulator activity;GTPase regulator activity;guanyl-nucleotide exchange factor activity;ion binding;metal ion binding;nucleic acid binding;nucleoside-triphosphatase regulator activity;Rab guanyl-nucleotide exchange factor activity;Ras guanyl-nucleotide exchange factor activity;small GTPase regulator activity;transition metal ion binding;zinc ion binding	3D-structure;Alternativesplicing;Coiledcoil;Completeproteome;Cytoplasm;Endocytosis;Endosome;Metal-binding;Proteintransport;Referenceproteome;Transport;Ublconjugation;Ublconjugationpathway;Zinc;Zinc-finger		0.999975	310	Q9UJ41;E9PFK9;Q9UJ41-2;Q9UJ41-4;Q9UJ41-3	310;145;132;146;172	Q9UJ41	Q9UJ41	Rab5 GDP/GTP exchange factor	RABGEF1	IQEAKAPSPSINRQTSIETDRVSKEFIEFLK	UID4483	1	1252
27.1184	26.9389	26.8392	27.0767	28.0096	27.846	28.1792	28.0324	22.9224	27.7947	28.4363	28.2853	28.4749	28.0649	28.3432	28.0044	S	2	___1					3D-structure;Alternativesplicing;Coiledcoil;Completeproteome;Phosphoprotein;Referenceproteome;Repeat;SH3domain		0.99578	644	O94868;E9PG19;E7ENZ2;O94868-2	644;668;508;588	O94868	O94868	F-BAR and double SH3 domains protein 2	FCHSD2	ASENGDTPWMREIQISPSPKPHASLPPLPLY	UID4491	1	1256
25.6574	25.929	26.5094	26.4098	24.0824	24.2461	24.2175	NaN	25.4938	25.0388	24.8454	24.2828	24.8809	24.5253	24.4073	24.903	S	1	___1	cellular component organization;cellular process;cytoskeleton organization;multicellular organismal process;neurological system process;organelle organization	cell part;cytosol;macromolecular complex;protein complex		catalytic activity;hydrolase activity;structural molecule activity	Alternativesplicing;Completeproteome;Cytoplasm;Cytoskeleton;Microtubule;Phosphoprotein;Polymorphism;Referenceproteome;Repeat		0.999077	2019	P78559;E9PGC8;P78559-2	2019;2257;2019	P78559	P78559	Microtubule-associated protein 1A;MAP1A heavy chain;MAP1 light chain LC2	MAP1A	EAAAGRNTSAEKELSSPISPKSLQSDTPTFS	UID4552	1;2	1260
30.067	30.2294	30.1387	30.5756	27.7547	27.8638	28.3689	28.1401	27.9341	27.4594	28.058	27.6837	28.2121	27.9802	28.6544	28.4921	S	1	___1	cellular component organization;cellular process;cytoskeleton organization;multicellular organismal process;neurological system process;organelle organization	cell part;cytosol;macromolecular complex;protein complex		catalytic activity;hydrolase activity;structural molecule activity	Alternativesplicing;Completeproteome;Cytoplasm;Cytoskeleton;Microtubule;Phosphoprotein;Polymorphism;Referenceproteome;Repeat		1	2022	P78559;E9PGC8;P78559-2	2022;2260;2022	P78559	P78559	Microtubule-associated protein 1A;MAP1A heavy chain;MAP1 light chain LC2	MAP1A	AGRNTSAEKELSSPISPKSLQSDTPTFSYAA	UID4553	1;2	1260
NaN	23.5329	24.0815	25.1279	27.0277	26.9248	27.6557	28.225	25.5917	26.3907	27.472	28.6878	27.105	28.2007	27.3817	28.2694	S	2	___1	biological adhesion;cell adhesion;cell junction organization;cellular component organization;cellular process	cell part;centrosome;cytoplasm;intracellular membrane-bounded organelle;intracellular non-membrane-bounded organelle;intracellular organelle;microtubule organizing center;nucleus;organelle		binding;delta-catenin binding;lipid binding;phospholipid binding;protein binding	Alternativesplicing;Celljunction;Coiledcoil;Completeproteome;Cytoplasm;Cytoskeleton;Phosphoprotein;Polymorphism;Referenceproteome;Repeat		1	680	E9PKC0;Q6IQ23;Q6IQ23-2;A0A1B0GTN9;H0YDE2;Q6IQ23-3;A0A1B0GUN0;E9PL74	680;680;680;619;311;254;85;11	E9PKC0	E9PKC0	Pleckstrin homology domain-containing family A member 7	PLEKHA7	YLDLKMTGRDLLKDRSLKPVKIAESDTDVKL	UID4723	1	1301
27.7155	28.2379	27.5441	27.6813	26.0017	26.2945	26.7035	24.9842	26.8066	26.2078	NaN	25.404	27.6484	27.1382	27.0158	26.9006	S	3	___1	anatomical structure development;biological regulation;biosynthetic process;cellular metabolic process;cellular nitrogen compound metabolic process;cellular process;developmental process;macromolecule metabolic process;macromolecule modification;meiosis;metabolic process;multicellular organismal process;nitrogen compound metabolic process;nucleobase-containing compound metabolic process;phosphoru…	cell part;cytoplasm;intracellular membrane-bounded organelle;intracellular organelle;macromolecular complex;nucleus;organelle;protein complex		binding;chromatin binding;DNA binding;intronic transcription regulatory region DNA binding;intronic transcription regulatory region sequence-specific DNA binding;nucleic acid binding;nucleic acid binding transcription factor activity;regulatory region DNA binding;regulatory region nucleic acid binding;RNA polymerase II intronic transcription regulatory region sequence-specific DNA binding;RNA pol…	3D-structure;Acetylation;Activator;Alternativesplicing;Completeproteome;Cytoplasm;Directproteinsequencing;DNA-binding;Isopeptidebond;Nucleus;Phosphoprotein;Referenceproteome;Stressresponse;Transcription;Transcriptionregulation;Ublconjugation		1	303	Q00613;E9PMQ6;Q00613-2	303;303;303	Q00613	Q00613	Heat shock factor protein 1	HSF1	PLSSSPLVRVKEEPPSPPQSPRVEEASPGRP	UID4812	1;2;3;4;5	1327
25.6709	26.0526	25.6765	26.1482	27.1692	26.9473	27.3434	27.405	24.964	26.7069	27.5177	27.3833	26.6938	26.9197	26.5251	26.102	S	2	___1		cell part;cytoplasm;intracellular membrane-bounded organelle;intracellular organelle;macromolecular complex;nucleus;organelle;protein complex;ubiquitin ligase complex	Adherens junction	acid-amino acid ligase activity;binding;catalytic activity;cation binding;ion binding;ligase activity;ligase activity, forming carbon-nitrogen bonds;metal ion binding;small conjugating protein ligase activity;transition metal ion binding;ubiquitin-protein ligase activity;zinc ion binding	3D-structure;Alternativesplicing;Completeproteome;LIMdomain;Metal-binding;Phosphoprotein;Polymorphism;Referenceproteome;Zinc		0.990865	991	Q8WWI1;Q8WWI1-3;Q8WWI1-2;Q8WWI1-4;E9PMS6;F8WD26;J3KP06;A0A0A0MTE2;E9PMT2;Q8WWI1-5;E9PMP7;H0Y424;H0YDG6	991;657;991;991;556;939;976;706;706;706;605;615;11	Q8WWI1	Q8WWI1	LIM domain only protein 7	LMO7	VAATEEDVTRLPSPTSPFSSLSQDQAATSKA	UID4826	1;2	1328
25.5179	25.612	25.898	26.0991	23.5686	NaN	24.7611	23.7322	24.2205	NaN	24.6903	24.9634	24.6665	24.5168	24.7598	24.9671	S	2	___1		cell part;cytoplasm;intracellular membrane-bounded organelle;intracellular organelle;macromolecular complex;nucleus;organelle;protein complex;ubiquitin ligase complex	Adherens junction	acid-amino acid ligase activity;binding;catalytic activity;cation binding;ion binding;ligase activity;ligase activity, forming carbon-nitrogen bonds;metal ion binding;small conjugating protein ligase activity;transition metal ion binding;ubiquitin-protein ligase activity;zinc ion binding	3D-structure;Alternativesplicing;Completeproteome;LIMdomain;Metal-binding;Phosphoprotein;Polymorphism;Referenceproteome;Zinc		0.998517	926	Q8WWI1;Q8WWI1-3;Q8WWI1-2;Q8WWI1-4;E9PMS6;F8WD26;J3KP06;A0A0A0MTE2;E9PMT2;Q8WWI1-5;E9PMP7;H0Y424	926;592;926;926;491;874;911;641;641;641;540;550	Q8WWI1	Q8WWI1	LIM domain only protein 7	LMO7	VVTPRPFGSQTRGISSLPRSYTMDDAWKYNG	UID4829	1	1328
27.5099	27.4936	NaN	27.1765	29.0655	NaN	29.4594	28.6805	29.8594	29.0635	25.7962	NaN	29.9429	29.5284	29.7356	NaN	S	2	___1		cell part;cytoplasm;intracellular membrane-bounded organelle;intracellular organelle;macromolecular complex;nucleus;organelle;protein complex;ubiquitin ligase complex	Adherens junction	acid-amino acid ligase activity;binding;catalytic activity;cation binding;ion binding;ligase activity;ligase activity, forming carbon-nitrogen bonds;metal ion binding;small conjugating protein ligase activity;transition metal ion binding;ubiquitin-protein ligase activity;zinc ion binding	3D-structure;Alternativesplicing;Completeproteome;LIMdomain;Metal-binding;Phosphoprotein;Polymorphism;Referenceproteome;Zinc		1	867	Q8WWI1;Q8WWI1-3;Q8WWI1-2;Q8WWI1-4;E9PMS6;F8WD26;J3KP06;A0A0A0MTE2;E9PMT2;Q8WWI1-5;E9PMP7;H0Y424	867;533;867;867;432;815;852;582;582;582;481;491	Q8WWI1	Q8WWI1	LIM domain only protein 7	LMO7	KREDRVTTEIQLPSQSPVEEQSPASLSSLRS	UID4836	1;2	1328
28.2907	27.4809	29.5258	28.8831	25.9448	26.5195	25.6734	26.6585	26.1629	26.9423	26.263	26.9786	27.3935	28.1719	NaN	NaN	S	2	___1		cell part;cytoplasm;intracellular membrane-bounded organelle;intracellular organelle;macromolecular complex;nucleus;organelle;protein complex;ubiquitin ligase complex	Adherens junction	acid-amino acid ligase activity;binding;catalytic activity;cation binding;ion binding;ligase activity;ligase activity, forming carbon-nitrogen bonds;metal ion binding;small conjugating protein ligase activity;transition metal ion binding;ubiquitin-protein ligase activity;zinc ion binding	3D-structure;Alternativesplicing;Completeproteome;LIMdomain;Metal-binding;Phosphoprotein;Polymorphism;Referenceproteome;Zinc		0.980805	1423	Q8WWI1;Q8WWI1-3;Q8WWI1-2;Q8WWI1-4;E9PMS6;F8WD26;J3KP06;A0A0A0MTE2;E9PMT2;Q8WWI1-5	1423;1089;1423;1423;1015;1371;1408;1138;1138;1138	Q8WWI1	Q8WWI1	LIM domain only protein 7	LMO7	EASSGFLPGDRNKSRSTTELDDYSTNKNGNN	UID4845	1	1328
28.2514	28.5438	28.2359	29.1125	27.0371	26.5871	27.1077	27.4882	27.7681	26.7046	27.448	26.9347	26.7642	26.4538	27.3674	27.3947	S	2	___1	biological regulation;coagulation;detection of stimulus;establishment of localization;ion transport;multicellular organismal process;regulation of body fluid levels;regulation of transport;response to chemical stimulus;response to stimulus;transport	cell part;endoplasmic reticulum;intracellular membrane-bounded organelle;intracellular organelle;macromolecular complex;organelle;protein complex		binding;calcium ion binding;cation binding;cytoskeletal protein binding;ion binding;metal ion binding;microtubule binding;microtubule plus-end binding;protein binding;tubulin binding	3D-structure;Calcium;Calciumtransport;Cellmembrane;Coiledcoil;Completeproteome;Cytoplasm;Cytoskeleton;Endoplasmicreticulum;Glycoprotein;Iontransport;Membrane;Metal-binding;Microtubule;Phosphoprotein;Polymorphism;Referenceproteome;Signal;Transmembrane;Transmembranehelix;Transport		1	575	Q13586;E9PNJ4;G0XQ39;H0YDB2	575;402;681;337	Q13586	Q13586	Stromal interaction molecule 1	STIM1	IEGVHPGSLVEKLPDSPALAKKALLALNHGL	UID4873	1	1335
23.9713	24.7097	26.0137	25.705	27.6649	27.4275	28.5531	28.0731	27.9254	27.1731	27.7686	27.9287	26.0424	25.9582	25.7147	26.6295	S	2	___1	biological regulation;biosynthetic process;cellular component organization;cellular metabolic process;cellular nitrogen compound metabolic process;cellular process;chromatin modification;chromatin organization;chromosome organization;histone modification;macromolecule metabolic process;macromolecule modification;metabolic process;nitrogen compound metabolic process;nucleobase-containing compound …	cell part;intracellular membrane-bounded organelle;intracellular organelle;macromolecular complex;nucleus;organelle;protein complex;transcription factor complex		catalytic activity;phosphotransferase activity, alcohol group as acceptor;protein binding transcription factor activity;transcription coactivator activity;transcription cofactor activity;transcription factor binding transcription factor activity;transferase activity;transferase activity, transferring phosphorus-containing groups	Acetylation;Activator;Alternativesplicing;Chromatinregulator;Completeproteome;Directproteinsequencing;Nucleus;Phosphoprotein;Polymorphism;Referenceproteome;Transcription;Transcriptionregulation		0.999322	2077	Q9Y4A5;H0Y4W2;F2Z2U4;Q9Y4A5-2	2077;1799;2058;2059	Q9Y4A5	Q9Y4A5	Transformation/transcription domain-associated protein	TRRAP	RTATGAISAVFGRSQSLPGADSLLAKPIDKQ	UID4970	1	1365
NaN	24.4345	NaN	25.0618	26.7447	NaN	27.3444	27.2205	26.2585	NaN	27.1262	27.2789	26.9121	NaN	26.0241	26.9938	S	3	___1	anatomical structure morphogenesis;biological regulation;cell cycle;cell division;cell junction organization;cell motility;cellular component assembly;cellular component morphogenesis;cellular component movement;cellular component organization;cellular localization;cellular process;cytoskeleton organization;developmental process;establishment of localization;establishment or maintenance of cell p…	apical part of cell;cell body;cell cortex;cell part;cytosol;endomembrane system;intracellular non-membrane-bounded organelle;intracellular organelle;membrane;neuronal cell body;organelle;plasma membrane;site of polarized growth	Adherens junction;Chemokine signaling pathway;Endocytosis;Neuroactive ligand-receptor interaction;Tight junction	binding;lipid binding;phosphatidylinositol binding;phosphatidylinositol-3,4,5-trisphosphate binding;phosphatidylinositol-3-phosphate binding;phosphatidylinositol-4,5-bisphosphate binding;phospholipid binding	3D-structure;Alternativesplicing;Cellcycle;Celldivision;Celljunction;Cellmembrane;Coiledcoil;Completeproteome;Cytoplasm;Cytoskeleton;Lipid-binding;Membrane;Phosphoprotein;Polymorphism;Referenceproteome;Repeat;Tightjunction		0.899239	962	F5GZI3;Q8TEW0;Q8TEW0-11;Q8TEW0-2;Q8TEW0-6;Q8TEW0-4;Q8TEW0-8;Q8TEW0-7;Q8TEW0-10;Q5VWU8;Q8TEW0-9;Q5VWV2;Q8TEW0-3;Q8TEW0-5	675;962;946;959;916;962;959;916;928;929;916;902;872;887	F5GZI3;Q8TEW0	Q8TEW0	Partitioning defective 3 homolog	PARD3	TLEEDTEESSRSGRESVSTASDQPSHSLERQ	UID5047	1	1387;4507
26.8582	26.5813	27.2062	27.0567	28.2288	27.7953	27.7863	28.295	28.1868	28.1705	28.0964	28.6903	28.282	28.3849	28.4485	28.5632	S	3	___1	anatomical structure morphogenesis;biological regulation;cell cycle;cell division;cell junction organization;cell motility;cellular component assembly;cellular component morphogenesis;cellular component movement;cellular component organization;cellular localization;cellular process;cytoskeleton organization;developmental process;establishment of localization;establishment or maintenance of cell p…	apical part of cell;cell body;cell cortex;cell part;cytosol;endomembrane system;intracellular non-membrane-bounded organelle;intracellular organelle;membrane;neuronal cell body;organelle;plasma membrane;site of polarized growth	Adherens junction;Chemokine signaling pathway;Endocytosis;Neuroactive ligand-receptor interaction;Tight junction	binding;lipid binding;phosphatidylinositol binding;phosphatidylinositol-3,4,5-trisphosphate binding;phosphatidylinositol-3-phosphate binding;phosphatidylinositol-4,5-bisphosphate binding;phospholipid binding	3D-structure;Alternativesplicing;Cellcycle;Celldivision;Celljunction;Cellmembrane;Coiledcoil;Completeproteome;Cytoplasm;Cytoskeleton;Lipid-binding;Membrane;Phosphoprotein;Polymorphism;Referenceproteome;Repeat;Tightjunction		1	695	F5GZI3;B1AP52;Q8TEW0;Q8TEW0-11;Q8TEW0-2;Q8TEW0-6;Q8TEW0-4;Q8TEW0-8;Q8TEW0-7;Q8TEW0-10;Q5VWU8;Q8TEW0-9;Q5VWV2;Q8TEW0-3;Q8TEW0-5	412;133;695;682;695;682;695;695;682;695;695;682;638;638;638	F5GZI3;Q8TEW0	Q8TEW0	Partitioning defective 3 homolog	PARD3	VARRISKCNELKSPGSPPGPELPIETALDDR	UID5060	1;2	1387;4507
26.2864	26.2616	25.9831	26.8307	24.1468	NaN	24.4548	NaN	NaN	NaN	NaN	NaN	NaN	NaN	NaN	NaN	S	3	___1	biosynthetic process;cellular aromatic compound metabolic process;cellular component organization;cellular metabolic process;cellular nitrogen compound metabolic process;cellular process;cofactor metabolic process;heterocycle metabolic process;metabolic process;nitrogen compound metabolic process;prosthetic group metabolic process;small molecule metabolic process;vitamin metabolic process	cell part;cytoplasm;cytoskeleton;intracellular non-membrane-bounded organelle;intracellular organelle;membrane;organelle;plasma membrane		adenyl nucleotide binding;adenyl ribonucleotide binding;ATP binding;binding;catalytic activity;cation binding;ion binding;metal ion binding;nucleotide binding;purine nucleotide binding;purine ribonucleoside triphosphate binding;purine ribonucleotide binding;ribonucleotide binding;transferase activity	3D-structure;Alternativesplicing;ATP-binding;Celljunction;Cellmembrane;Completeproteome;Cytoplasm;Cytoskeleton;Magnesium;Membrane;Metal-binding;Molybdenum;Molybdenumcofactorbiosynthesis;Multifunctionalenzyme;Nucleotide-binding;Phosphoprotein;Polymorphism;Postsynapticcellmembrane;Referenceproteome;Synapse;Transferase		0.999449	194	Q9NQX3;Q9NQX3-2;F5H039;H0YJ30;G3V582	194;194;207;127;176	Q9NQX3	Q9NQX3	Gephyrin;Molybdopterin adenylyltransferase;Molybdopterin molybdenumtransferase	GPHN	VHDELEDLPSPPPPLSPPPTTSPHKQTEDKG	UID5069	1;2;3	1389
24.3601	23.8407	24.7856	NaN	27.0646	27.2374	26.7031	26.9391	28.0702	27.3831	27.0911	NaN	26.8682	27.237	25.7223	26.1706	S	2	___1	biological regulation;biosynthetic process;cellular aldehyde metabolic process;cellular component organization;cellular metabolic process;cellular nitrogen compound metabolic process;cellular process;chromatin modification;chromatin organization;chromosome organization;histone modification;macromolecule metabolic process;macromolecule modification;metabolic process;nitrogen compound metabolic pro…	cell part;cytoplasm;intracellular membrane-bounded organelle;intracellular organelle;nucleus;organelle		androgen receptor binding;binding;catalytic activity;cation binding;core promoter binding;dioxygenase activity;DNA binding;hormone receptor binding;ion binding;iron ion binding;metal ion binding;nuclear hormone receptor binding;nucleic acid binding;nucleic acid binding transcription factor activity;oxidoreductase activity;oxidoreductase activity, acting on single donors with incorporation of mole…	Acetylation;Activator;Chromatinregulator;Completeproteome;Cytoplasm;Differentiation;Dioxygenase;Iron;Metal-binding;Nucleus;Oxidoreductase;Phosphoprotein;Polymorphism;Referenceproteome;Spermatogenesis;Transcription;Transcriptionregulation;Zinc;Zinc-finger		0.923075	264	Q9Y4C1;F8WE62;F5H070	264;264;264	Q9Y4C1	Q9Y4C1	Lysine-specific demethylase 3A	KDM3A	VTCGNSARIGAVKRKSSENNGTLVSKQAKSC	UID5072	1	1390
23.8195	24.0283	NaN	NaN	24.8096	24.6304	24.8276	24.738	25.0013	25.3133	NaN	25.1416	24.8193	25.2321	24.082	25.0295	S	2	___1					Completeproteome;Phosphoprotein;Polymorphism;Referenceproteome;Repeat;WDrepeat		0.82399	1908	Q9Y485;F5H269	1908;1908	Q9Y485	Q9Y485	DmX-like protein 1	DMXL1	RASSFLDTSKDCSPSSPLKLDAREDKSSAVD	UID5131	1	1405
27.043	27.0428	NaN	NaN	29.6914	30.2297	30.2771	29.2849	28.7808	29.2709	29.5447	NaN	29.1894	30.3339	28.6681	NaN	S	2	___1	anatomical structure morphogenesis;cellular metabolic process;cellular nitrogen compound metabolic process;cellular process;developmental process;macromolecule metabolic process;metabolic process;mRNA metabolic process;mRNA processing;nitrogen compound metabolic process;nucleobase-containing compound metabolic process;primary metabolic process;RNA metabolic process;RNA processing	cell part;intracellular membrane-bounded organelle;intracellular organelle;mitochondrion;organelle		binding;mRNA binding;nucleic acid binding;nucleotide binding;RNA binding	3D-structure;Alternativesplicing;Completeproteome;Cytoplasm;Directproteinsequencing;Mitochondrion;Mitochondrionnucleoid;mRNAprocessing;Phosphoprotein;Polymorphism;Referenceproteome;Repeat;RNA-binding;Transitpeptide;tRNAprocessing		0.999991	335	Q12849;H0Y8R1;F5H5I6;H0YAK1;Q12849-5	335;272;279;308;173	Q12849	Q12849	G-rich sequence factor 1	GRSF1	EIFPSRRNEVRTHVGSYKGKKIASFPTAKYI	UID5200	1	1421
24.7355	24.1683	24.9888	25.4725	26.1897	26.1192	26.7862	27.1569	27.4545	27.0687	27.2031	27.311	26.9005	26.8018	26.3345	27.1155	S	2	___1	anatomical structure development;biological regulation;cellular process;developmental process;establishment of localization;locomotion;protein transport;response to chemical stimulus;response to external stimulus;response to stimulus;signal transduction;transport	cell part;intracellular;intracellular membrane-bounded organelle;intracellular non-membrane-bounded organelle;intracellular organelle;mitochondrion;nucleolus;organelle	Endocytosis	ARF GTPase activator activity;binding;cation binding;enzyme activator activity;enzyme regulator activity;GTP binding;GTPase activator activity;GTPase regulator activity;guanyl nucleotide binding;guanyl ribonucleotide binding;ion binding;kinase activator activity;kinase regulator activity;lipid binding;metal ion binding;nucleoside-triphosphatase regulator activity;nucleotide binding;phospholipid b…	3D-structure;Alternativesplicing;ANKrepeat;Completeproteome;Cytoplasm;GTPaseactivation;GTP-binding;Metal-binding;Nucleotide-binding;Nucleus;Phosphoprotein;Polymorphism;Proteintransport;Referenceproteome;Repeat;Transport;Tumorsuppressor;Zinc;Zinc-finger		0.999072	927	Q99490;Q99490-2;J3KNM6;F8VVT9	927;571;771;927	Q99490	Q99490	Arf-GAP with GTPase, ANK repeat and PH domain-containing protein 2	AGAP2	SLQCCESSKVKLRTDSQSEAVAIQAIRNAKG	UID5379	1	1471
23.9425	24.2702	NaN	25.1567	28.539	28.2074	29.3036	28.9402	28.3304	28.1204	28.9292	27.8128	29.0841	29.3462	29.033	28.795	S	2	___1	cellular process;endosome transport;establishment of localization;transport;vesicle-mediated transport	cell part;endosome;intracellular membrane-bounded organelle;intracellular organelle;macromolecular complex;membrane;organelle;protein complex			Alternativesplicing;Completeproteome;Endosome;Membrane;Referenceproteome;Transport		1	909	Q641Q2;F8W7U3;Q641Q2-2;A0A087WYF6;B1AP61	909;821;909;834;123	Q641Q2	Q641Q2	WASH complex subunit FAM21A	FAM21A	QPLVQEKKRVVKKDHSVDSFKNQKHPESIQG	UID5520	1;2	1503
NaN	25.7623	NaN	25.9202	28.0751	27.8303	29.0127	28.8385	28.918	28.2674	29.0324	28.8451	28.5026	29.2006	28.7014	28.9399	S	4	___1	anatomical structure morphogenesis;biological adhesion;biological regulation;cell adhesion;cell morphogenesis;cellular component assembly;cellular component morphogenesis;cellular component organization;cellular membrane organization;cellular metabolic process;cellular process;developmental process;endosome transport;energy reserve metabolic process;establishment of localization;exocytosis;genera…	cell part;cell projection;cytoplasmic membrane-bounded vesicle;endosome;intracellular membrane-bounded organelle;intracellular organelle;macromolecular complex;membrane;neuron projection;organelle;plasma membrane;protein complex;synapse;vesicle	Phagosome;Salivary secretion;SNARE interactions in vesicular transport;Vasopressin-regulated water reabsorption	binding;lipid binding;phospholipid binding	3D-structure;Acetylation;Alternativesplicing;Celljunction;Coiledcoil;Completeproteome;Cytoplasmicvesicle;Directproteinsequencing;Membrane;Mitochondrion;Mitochondrionoutermembrane;Phosphoprotein;Proteintransport;Referenceproteome;Synapse;Synaptosome;Transmembrane;Transmembranehelix;Transport		1	44	P63027;J3QRU4;F8WCA0;L7N2F9;Q15836;K7ENK9;K7EKX0;P23763;F5GZV7;P23763-2;P23763-3	61;61;63;61;44;16;16;63;63;63;63	P63027;Q15836	Q15836	Vesicle-associated membrane protein 2;Vesicle-associated membrane protein 3;Vesicle-associated membrane protein 1	VAMP2;VAMP3;VAMP1	MRVNVDKVLERDQKLSELDDRADALQAGASQ	UID5586	1	1527;3679
26.8422	27.0515	27.1152	27.3465	25.7853	25.7602	26.0717	26.1229	25.9731	25.7113	NaN	25.8328	25.9173	24.9368	25.6311	25.8972	S	3	___1	cell death;cellular metabolic process;cellular nitrogen compound metabolic process;cellular process;cytokinesis;death;DNA metabolic process;DNA recombination;DNA repair;macromolecule metabolic process;metabolic process;nitrogen compound metabolic process;nucleobase-containing compound metabolic process;primary metabolic process;response to DNA damage stimulus;response to stimulus;response to stre…	cell part;centrosome;cytoplasm;intracellular non-membrane-bounded organelle;intracellular organelle;microtubule organizing center;midbody;organelle		binding;cation binding;ion binding;lipid binding;metal ion binding;phosphatidylinositol binding;phosphatidylinositol-3-phosphate binding;phospholipid binding	Alternativesplicing;Cellcycle;Celldivision;Coiledcoil;Completeproteome;Cytoplasm;Cytoskeleton;DNAdamage;DNArepair;Hereditaryspasticparaplegia;Lipid-binding;Metal-binding;Neurodegeneration;Polymorphism;Referenceproteome;Zinc;Zinc-finger		0.981993	1764	Q68DK2;G3V2D8;Q68DK2-5;Q68DK2-2	1764;1764;1764;1743	Q68DK2	Q68DK2	Zinc finger FYVE domain-containing protein 26	ZFYVE26	IVHQAADPETLPRSPSAEFSPAAPPGISSIH	UID5648	1	1555
24.1331	23.953	NaN	24.1507	26.6885	26.3448	26.942	26.4533	27.7818	27.0604	27.2423	27.1625	27.4239	26.7987	27.0365	27.0602	S	2	___1	biological regulation;cell motility;cellular component movement;cellular component organization;cellular process;extracellular matrix organization;extracellular structure organization;locomotion;regulation of cell cycle;response to chemical stimulus;response to external stimulus;response to stimulus;signal transduction	cell part;cell projection;cytoplasm;intracellular membrane-bounded organelle;intracellular organelle;membrane;nucleus;organelle;site of polarized growth;synapse		beta-amyloid binding;binding;protein binding;transcription factor binding	Alternativesplicing;Completeproteome;Phosphoprotein;Polymorphism;Referenceproteome;Repeat		1	123	Q92870-2;H0YAJ5;G5E9Y1;Q92870;Q92870-4;D6RB55	123;113;123;123;123;106	Q92870-2	Q92870-2	Amyloid beta A4 precursor protein-binding family B member 2	APBB2	RKAAEQGQQDPNKNLSPTAVINITSEKLEGK	UID5789	1	1594
25.2459	25.3541	25.5043	25.543	26.7027	26.6756	26.9752	26.6098	27.9319	27.0891	27.3523	27.3205	28.0576	27.6162	26.6164	26.7487	S	2	___1		cell part;cytoplasm		adenyl nucleotide binding;adenyl ribonucleotide binding;ATP binding;binding;catalytic activity;cation binding;ion binding;kinase activity;magnesium ion binding;metal ion binding;nucleotide binding;phosphotransferase activity, alcohol group as acceptor;protein kinase activity;protein serine/threonine kinase activity;purine nucleotide binding;purine ribonucleoside triphosphate binding;purine ribonu…	Alternativesplicing;ATP-binding;Completeproteome;Cytoplasm;Kinase;Magnesium;Metal-binding;Nucleotide-binding;Phosphoprotein;Polymorphism;Referenceproteome;Serine/threonine-proteinkinase;Transferase		1	908	H0Y4E8;Q9Y2K2;Q9Y2K2-7	908;866;866	H0Y4E8	H0Y4E8	Serine/threonine-protein kinase SIK3	SIK3	MATLSYGHRPLSKQLSADSAEAHSLNVNRFS	UID5897	1	1620
25.4425	25.2216	25.6085	25.6405	26.4771	26.3434	26.7819	26.572	27.2004	26.8454	26.9847	26.9937	27.1066	26.9135	26.2455	26.628	S	2	___1	cell communication;cellular metabolic process;cellular process;metabolic process	cell part;cell projection;cytoplasm;intracellular non-membrane-bounded organelle;intracellular organelle;macromolecular complex;organelle;protein complex		binding;lipid binding;phosphatidylinositol binding;phospholipid binding	3D-structure;Alternativesplicing;Celljunction;Cellprojection;Coiledcoil;Completeproteome;Cytoplasm;Phosphoprotein;Polymorphism;Referenceproteome;Repeat;SH3domain		0.999991	1038	Q5TCZ1;H0Y507;Q5TCZ1-2;Q5TCZ1-3	1038;965;845;1010	Q5TCZ1	Q5TCZ1	SH3 and PX domain-containing protein 2A	SH3PXD2A	SAAAEAKGRLAERAASQGSDSPLLPAQRNSI	UID5912	1	1624
27.2087	26.9953	27.3556	27.4633	25.9157	25.5255	25.8685	25.9578	26.8405	26.0605	25.8399	26.1357	26.2458	26.3164	25.2568	NaN	S	2	___1	cell communication;cellular metabolic process;cellular process;metabolic process	cell part;cell projection;cytoplasm;intracellular non-membrane-bounded organelle;intracellular organelle;macromolecular complex;organelle;protein complex		binding;lipid binding;phosphatidylinositol binding;phospholipid binding	3D-structure;Alternativesplicing;Celljunction;Cellprojection;Coiledcoil;Completeproteome;Cytoplasm;Phosphoprotein;Polymorphism;Referenceproteome;Repeat;SH3domain		0.999579	421	Q5TCZ1;H0Y507;Q5TCZ1-2;Q5TCZ1-3	421;348;228;393	Q5TCZ1	Q5TCZ1	SH3 and PX domain-containing protein 2A	SH3PXD2A	SPAVARIAPQRAQISSPNLRTRPPPRRESSL	UID5915	1	1624
25.9349	26.1345	NaN	26.4179	23.7709	23.9849	24.1898	NaN	24.5349	24.3529	NaN	NaN	24.3478	23.9388	24.3838	24.5629	S	2	___1	cell communication;cellular metabolic process;cellular process;metabolic process	cell part;cell projection;cytoplasm;intracellular non-membrane-bounded organelle;intracellular organelle;macromolecular complex;organelle;protein complex		binding;lipid binding;phosphatidylinositol binding;phospholipid binding	3D-structure;Alternativesplicing;Celljunction;Cellprojection;Coiledcoil;Completeproteome;Cytoplasm;Phosphoprotein;Polymorphism;Referenceproteome;Repeat;SH3domain		1	406	Q5TCZ1;H0Y507;Q5TCZ1-2;Q5TCZ1-3	406;333;213;378	Q5TCZ1	Q5TCZ1	SH3 and PX domain-containing protein 2A	SH3PXD2A	AVGVPDRTVSRLAQGSPAVARIAPQRAQISS	UID5918	1	1624
27.7351	27.753	27.4113	28.3961	26.5012	26.378	26.8606	26.8891	26.7498	26.0379	26.5909	27.3984	26.5689	26.4705	27.1097	27.3193	S	2	___1	biological regulation;cell division;cellular component organization;cellular process;cytoskeleton organization;establishment of localization;locomotion;microtubule organizing center organization;organelle organization;regulation of organelle organization;response to chemical stimulus;response to external stimulus;response to stimulus	cell part;cytoskeleton;cytosol;Golgi apparatus;intracellular membrane-bounded organelle;intracellular non-membrane-bounded organelle;intracellular organelle;kinetochore;macromolecular complex;organelle;protein complex		binding;cytoskeletal protein binding;kinetochore binding;microtubule binding;microtubule plus-end binding;protein binding;tubulin binding	3D-structure;Alternativesplicing;Cellcycle;Celldivision;Centromere;Chromosome;Coiledcoil;Completeproteome;Cytoplasm;Cytoskeleton;Golgiapparatus;Kinetochore;Microtubule;Mitosis;Phosphoprotein;Polymorphism;Referenceproteome;Repeat		1	1135	Q7Z460-3;Q7Z460-2;H0Y5T1;F8WA11;Q7Z460-5;Q7Z460;Q7Z460-4	1152;1129;933;1136;1137;1196;1135	Q7Z460-3;Q7Z460;Q7Z460-4	Q7Z460-4	CLIP-associating protein 1	CLASP1	SLRGVTEAIEKFSFRSQEDLNEPIKRDGKKE	UID5934	1	1629;4144;4145
27.8107	27.4895	27.2633	27.5748	NaN	25.7272	26.1818	25.4436	27.0872	26.6294	26.4199	NaN	26.7175	26.916	25.7501	25.8511	S	2	___1	biological regulation;cell division;cellular component organization;cellular process;cytoskeleton organization;establishment of localization;locomotion;microtubule organizing center organization;organelle organization;regulation of organelle organization;response to chemical stimulus;response to external stimulus;response to stimulus	cell part;cytoskeleton;cytosol;Golgi apparatus;intracellular membrane-bounded organelle;intracellular non-membrane-bounded organelle;intracellular organelle;kinetochore;macromolecular complex;organelle;protein complex		binding;cytoskeletal protein binding;kinetochore binding;microtubule binding;microtubule plus-end binding;protein binding;tubulin binding	3D-structure;Alternativesplicing;Cellcycle;Celldivision;Centromere;Chromosome;Coiledcoil;Completeproteome;Cytoplasm;Cytoskeleton;Golgiapparatus;Kinetochore;Microtubule;Mitosis;Phosphoprotein;Polymorphism;Referenceproteome;Repeat		0.997554	594	Q7Z460-3;Q7Z460-2;H0Y5T1;F8WA11;Q7Z460-5;Q7Z460;Q7Z460-4	594;594;375;594;594;594;594	Q7Z460-3;Q7Z460;Q7Z460-4	Q7Z460-4	CLIP-associating protein 1	CLASP1	SRASTVSTKSVSTTGSLQRSRSDIDVNAAAS	UID5956	1	1629;4144;4145
26.2171	27.0755	26.6703	27.2557	24.0059	NaN	NaN	24.6326	NaN	NaN	NaN	NaN	NaN	NaN	NaN	NaN	S	3	___1	biological regulation	cell part;intracellular membrane-bounded organelle;intracellular organelle;membrane;nucleus;organelle			Alternativesplicing;Completeproteome;Membrane;Phosphoprotein;Polymorphism;Referenceproteome;Transmembrane;Transmembranehelix		0.5	4612	H0Y781;Q2LD37;Q2LD37-4;H3BLT5	1281;4612;4611;988	H0Y781;Q2LD37	Q2LD37	Uncharacterized protein KIAA1109	KIAA1109	VPYLPPKTMTSNLEKSSQEQLLDAAHHRHWP	UID6007	1	1639;3720
26.2171	27.0755	26.6703	27.2557	24.0059	NaN	NaN	24.6326	NaN	NaN	NaN	NaN	NaN	NaN	NaN	NaN	S	3	___1	biological regulation	cell part;intracellular membrane-bounded organelle;intracellular organelle;membrane;nucleus;organelle			Alternativesplicing;Completeproteome;Membrane;Phosphoprotein;Polymorphism;Referenceproteome;Transmembrane;Transmembranehelix		0.5	4613	H0Y781;Q2LD37;Q2LD37-4;H3BLT5	1282;4613;4612;989	H0Y781;Q2LD37	Q2LD37	Uncharacterized protein KIAA1109	KIAA1109	PYLPPKTMTSNLEKSSQEQLLDAAHHRHWPG	UID6008	1	1639;3720
23.6154	23.2383	NaN	NaN	25.8136	25.3995	26.368	25.8063	26.4455	25.4256	26.4468	25.7394	26.036	25.6186	26.231	26.2053	S	2	___1	biological regulation	cell part;intracellular membrane-bounded organelle;intracellular organelle;membrane;nucleus;organelle			Alternativesplicing;Completeproteome;Membrane;Phosphoprotein;Polymorphism;Referenceproteome;Transmembrane;Transmembranehelix		1	3653	H0Y781;Q2LD37;Q2LD37-4;Q2LD37-7;Q2LD37-6;H3BLT5;H7C070	336;3653;3652;3653;3653;43;1611	H0Y781;Q2LD37	Q2LD37	Uncharacterized protein KIAA1109	KIAA1109	VGETEELPEIRVDAASPGPRVTFNIQDTFPE;VGETEELPEIRVDAASPGPRVTFNIQDTLKN	UID6009	1	1639;3720
NaN	25.5778	26.2581	NaN	NaN	28.5455	28.7622	28.6065	27.2257	28.907	28.4788	28.8067	28.6047	29.4222	27.7122	28.8141	S	2	___1	cellular component organization;cellular membrane organization;cellular process;endocytosis;establishment of localization;membrane invagination;membrane organization;transport;vesicle-mediated transport	cell cortex;cell part;cytoplasmic membrane-bounded vesicle;cytoskeleton;intracellular membrane-bounded organelle;intracellular non-membrane-bounded organelle;intracellular organelle;lysosome;membrane;organelle;plasma membrane;vacuole;vesicle		binding;lipid binding	3D-structure;Acetylation;Alternativesplicing;Cellmembrane;Chromosomalrearrangement;Coatedpit;Coiledcoil;Completeproteome;Cytoplasm;Cytoplasmicvesicle;Cytoskeleton;Endocytosis;Lipid-binding;Lysosome;Membrane;Phosphoprotein;Polymorphism;Referenceproteome;SH3domain		1	444	H0Y7W6;B7ZL14;Q96RU3-4;Q96RU3-3;Q96RU3;Q96RU3-2;Q96RU3-5	444;431;431;468;497;492;492	H0Y7W6;Q96RU3	H0Y7W6	Formin-binding protein 1	FNBP1	VEGRLPARSEQARRQSGLYDSQNPPTVNNCA	UID6017	1	1643;4860
24.2898	23.9917	24.8552	25.3845	26.7357	27.0517	27.662	28.3022	28.5802	28.3634	27.807	29.2713	28.337	28.4651	27.0906	28.4256	S	2	___1	biological regulation	cell part;intracellular membrane-bounded organelle;intracellular organelle;nucleus;organelle		adenyl nucleotide binding;adenyl ribonucleotide binding;ATP binding;binding;catalytic activity;enzyme regulator activity;kinase activity;nucleotide binding;phosphatase regulator activity;phosphotransferase activity, alcohol group as acceptor;protein kinase activity;protein serine/threonine kinase activity;purine nucleotide binding;purine ribonucleoside triphosphate binding;purine ribonucleotide b…	Alternativesplicing;ATP-binding;Completeproteome;Kinase;Nucleotide-binding;Nucleus;Phosphoprotein;Polymorphism;Referenceproteome;Serine/threonine-proteinkinase;Transferase		0.999555	728	Q9NSY1;H0Y9P1	728;421	Q9NSY1	Q9NSY1	BMP-2-inducible protein kinase	BMP2K	KTSPASKDQRTGKKTSVQGQVQKGNDESESD	UID6045	1	1653
28.1459	28.303	28.4822	28.3162	29.1657	29.1073	29.4177	29.2916	29.7012	29.3489	29.6159	30.032	29.4259	29.3462	29.127	29.1226	S	2	___1				binding;DNA binding;nucleic acid binding	Acetylation;Completeproteome;Isopeptidebond;Phosphoprotein;Polymorphism;Referenceproteome;Ublconjugation		0.99943	2973	H0Y9Y2;Q8NFC6	82;2973	H0Y9Y2;Q8NFC6	Q8NFC6	Biorientation of chromosomes in cell division protein 1-like 1	BOD1L1	SDDAESSEPERKRQKSVSDPVEDKKEQESDE	UID6064	1	1657;4430
25.5924	25.0507	26.1951	25.5271	27.7135	28.1065	28.9204	27.6617	NaN	27.8536	NaN	28.7139	27.722	27.4658	27.1299	27.8967	S	2	___1	anatomical structure morphogenesis;cell activation;cell differentiation;cellular process;developmental process;establishment of localization;immune system process;secretion;transport	cell part;endoplasmic reticulum;intracellular membrane-bounded organelle;intracellular organelle;organelle		binding;calcium ion binding;cation binding;identical protein binding;ion binding;metal ion binding;protein binding;protein dimerization activity;protein heterodimerization activity;protein homodimerization activity	Alternativesplicing;Coiledcoil;Completeproteome;Phosphoprotein;Polymorphism;Referenceproteome		0.98569	171	P55327;H0YC42;P55327-2;P55327-3	171;171;131;195	P55327	P55327	Tumor protein D52	TPD52	SVGSVITKKLEDVKNSPTFKSFEEKVENLKS	UID6106	1	1669
24.4023	24.7716	24.6655	25.2088	26.4156	26.0911	26.1544	26.8729	27.3204	27.0335	26.9162	23.5432	27.6431	27.6689	27.1373	27.3777	S	2	___1	anatomical structure formation involved in morphogenesis;cellular component assembly;cellular component organization;cellular localization;cellular process;developmental process;establishment of localization;Golgi vesicle transport;localization;protein transport;transport;vesicle-mediated transport	cell part;cell projection;centrosome;cytoskeleton;cytosol;intracellular membrane-bounded organelle;intracellular non-membrane-bounded organelle;intracellular organelle;microtubule organizing center;nucleus;organelle		enzyme regulator activity;GTPase regulator activity;guanyl-nucleotide exchange factor activity;nucleoside-triphosphatase regulator activity;Rab guanyl-nucleotide exchange factor activity;Ras guanyl-nucleotide exchange factor activity;small GTPase regulator activity	Alternativesplicing;Cellprojection;Coiledcoil;Completeproteome;Cytoplasm;Cytoskeleton;Guanine-nucleotidereleasingfactor;Nucleus;Phosphoprotein;Proteintransport;Referenceproteome;Transport		0.976338	266	Q96QF0;H0YI02;J3KPG1;Q96QF0-8;Q96QF0-5;Q96QF0-7;Q96QF0-6;Q96QF0-3;Q96QF0-4;Q96QF0-2	266;140;266;44;250;250;266;250;266;250	Q96QF0	Q96QF0	Rab-3A-interacting protein	RAB3IP	EVAALKTLVLSSSPTSPTQEPLPGGKTPFKK	UID6201	1;2	1708
24.9227	25.2779	25.47	NaN	27.1287	27.3301	27.5313	26.1814	27.7648	27.3438	27.4209	28.2725	28.1285	28.2643	26.9013	26.2579	S	2	___1	biological adhesion;cell adhesion;cell death;cellular component organization;cellular metabolic process;cellular process;cytoskeleton organization;death;macromolecule metabolic process;macromolecule modification;metabolic process;organelle organization;phosphorus metabolic process;primary metabolic process;protein metabolic process;protein modification process;protein phosphorylation	cell part;cell projection;membrane;plasma membrane	Mineral absorption	adenyl nucleotide binding;adenyl ribonucleotide binding;ATP binding;binding;calcium channel activity;catalytic activity;cation binding;cation channel activity;cation transmembrane transporter activity;channel activity;ion binding;ion channel activity;ion transmembrane transporter activity;kinase activity;metal ion binding;nucleotide binding;passive transmembrane transporter activity;phosphotransf…	Acetylation;Amyotrophiclateralsclerosis;ATP-binding;Calcium;Calciumchannel;Calciumtransport;Coiledcoil;Completeproteome;Ionchannel;Iontransport;Kinase;Membrane;Metal-binding;Neurodegeneration;Nucleotide-binding;Parkinsonism;Phosphoprotein;Polymorphism;Receptor;Referenceproteome;Serine/threonine-proteinkinase;Transferase;Transmembrane;Transmembranehelix;Transport;Zinc		0.999964	564	Q96QT4;H0YLN8;A0A0C4DGL2	564;564;101	Q96QT4	Q96QT4	Transient receptor potential cation channel subfamily M member 7	TRPM7	RNTSSSTPQLRKSHESFGNRADKKEKMRHNH	UID6280	1	1740
NaN	22.2497	NaN	23.4111	26.5424	26.3286	27.9982	27.0456	27.2748	26.5612	26.9163	27.5064	27.3046	27.3752	27.3301	27.4825	S	2	___1	anatomical structure development;biological regulation;biosynthetic process;cell death;cellular metabolic process;cellular process;cofactor metabolic process;death;developmental process;metabolic process;small molecule metabolic process	cell part;cytoplasm;intracellular non-membrane-bounded organelle;intracellular organelle;nucleolus;organelle		binding;iron-sulfur cluster binding;metal cluster binding	3D-structure;Alternativesplicing;Apoptosis;Completeproteome;Cytoplasm;Nucleus;Phosphoprotein;Polymorphism;Referenceproteome		0.999999	177	Q6FI81;H3BV90;Q6FI81-3;H3BT65;H3BUG4;H3BPG7	177;177;164;177;177;150	Q6FI81	Q6FI81	Anamorsin	CIAPIN1	KKPNFEVGSSRQLKLSITKKSSPSVKPAVDP	UID6457	1	1819
25.9268	26.0633	25.5757	26.3255	29.4186	29.0429	29.9852	29.5715	29.8968	29.11	30.0025	30.8906	29.9174	29.5188	29.908	29.873	S	3	___1	biological adhesion;biological regulation;cell adhesion;cell motility;cellular component movement;cellular process;coagulation;immune system process;locomotion;multicellular organismal process;multi-organism process;regulation of body fluid levels;regulation of transport;response to biotic stimulus;response to stimulus;signal transduction	cell part;extracellular organelle;organelle;vesicle	ECM-receptor interaction	molecular transducer activity;receptor activity;signal transducer activity;signaling receptor activity;thrombospondin receptor activity	3D-structure;Alternativesplicing;Celladhesion;Cellmembrane;Completeproteome;Directproteinsequencing;Disulfidebond;Glycoprotein;Immunoglobulindomain;Membrane;Pyrrolidonecarboxylicacid;Referenceproteome;Signal;Transmembrane;Transmembranehelix		1	316	Q08722;H7BYS8	316;79	Q08722	Q08722	Leukocyte surface antigen CD47	CD47	PPRKAVEEPLNAFKESKGMMNDE________	UID6490	1	1829
28.7309	28.1714	28.985	28.8268	26.7515	25.9014	NaN	26.2476	27.3239	26.5722	27.0038	27.4131	28.6517	28.7034	27.829	28.5895	S	4	___1	cell death;cellular process;death				Alternativesplicing;Apoptosis;Completeproteome;Phosphoprotein;Referenceproteome		0.996743	97	Q8WUZ0;I3L1Q2;Q8WUZ0-2	97;97;97	Q8WUZ0	Q8WUZ0	B-cell CLL/lymphoma 7 protein family member C	BCL7C	RGGGPLILLDLNDENSNQSFHSEGSLQKGTE	UID6743	1;2	1894
23.3875	24.3804	NaN	NaN	26.1321	25.5456	26.0446	26.0989	25.9371	NaN	NaN	25.7342	25.0674	NaN	26.479	NaN	S	2	___1		cell part;intracellular membrane-bounded organelle;intracellular organelle;nucleus;organelle		binding;cation binding;ion binding;metal ion binding;nucleic acid binding;transition metal ion binding;zinc ion binding	3D-structure;Alternativesplicing;Coiledcoil;Completeproteome;Metal-binding;Nucleus;Polymorphism;Referenceproteome;Repeat;TPRrepeat;Zinc;Zinc-finger		0.943068	316	Q8IWR0;I3L282;I3L323	316;34;144	Q8IWR0	Q8IWR0	Zinc finger CCCH domain-containing protein 7A	ZC3H7A	MPSALVRGPLQTASVSPSMPFSASLLGTLPI	UID6757	1	1898
23.5419	23.5718	23.8507	NaN	25.769	25.3817	26.3883	26.8983	NaN	25.0469	26.3901	26.6711	NaN	25.0259	25.7024	26.1675	S	3	___1	biological regulation;biosynthetic process;cellular metabolic process;cellular nitrogen compound metabolic process;cellular process;macromolecule metabolic process;metabolic process;nitrogen compound metabolic process;nucleobase-containing compound metabolic process;primary metabolic process;RNA metabolic process	cell part;intracellular membrane-bounded organelle;intracellular organelle;nucleus;organelle		binding;DNA binding;nucleic acid binding	3D-structure;Completeproteome;DNA-binding;Nucleus;Phosphoprotein;Polymorphism;Referenceproteome;Repressor;Transcription;Transcriptionregulation		0.964289	1648	I3L2J0;Q96RK0;A0A0A0MQR4	1648;739;739	I3L2J0	I3L2J0	Protein capicua homolog	CIC	GVSLVYSDKKSAAATSPAPHLVAGPLLGTVG	UID6789	1	1903
26.4043	24.6479	26.106	25.7326	28.1643	28.6527	28.8489	28.5865	27.2337	27.9757	28.7403	28.7517	28.1333	28.5132	28.7079	27.8201	S	3	___1	cell differentiation;cellular process;developmental process;multicellular organismal development;multicellular organismal process	cell part;centrosome;cytosol;intracellular membrane-bounded organelle;intracellular non-membrane-bounded organelle;intracellular organelle;microtubule organizing center;organelle			Alternativesplicing;Completeproteome;Cytoplasm;Cytoskeleton;Developmentalprotein;Differentiation;Phosphoprotein;Polymorphism;Referenceproteome;Spermatogenesis		0.999511	114	Q9UPN4;Q9UPN4-2;I3L2J8;Q9UPN4-3	114;114;114;114	Q9UPN4	Q9UPN4	Centrosomal protein of 131 kDa	CEP131	LMLFEGSPSGKKRPASLSTAPSEKGATWNVL	UID6804	1	1905
27.9732	27.6728	27.8476	28.0628	NaN	25.3228	24.2437	24.9435	25.6108	NaN	25.2643	24.7868	25.7786	25.7401	24.7453	25.6005	S	2	___1	catabolic process;cellular alkene metabolic process;cellular ketone metabolic process;cellular lipid metabolic process;cellular metabolic process;cellular nitrogen compound metabolic process;cellular process;heterocycle metabolic process;lipid metabolic process;metabolic process;nitrogen compound metabolic process;nucleobase-containing compound catabolic process;nucleobase-containing compound met…	cell part;Golgi apparatus;intracellular membrane-bounded organelle;intracellular organelle;nucleus;organelle	ABC transporters;Vitamin digestion and absorption	active transmembrane transporter activity;adenyl nucleotide binding;adenyl ribonucleotide binding;ATP binding;ATPase activity;ATPase activity, coupled;ATPase activity, coupled to movement of substances;ATPase activity, coupled to transmembrane movement of substances;binding;catalytic activity;hydrolase activity;hydrolase activity, acting on acid anhydrides;hydrolase activity, acting on acid anhyd…	3D-structure;Alternativesplicing;ATP-binding;Cellmembrane;Completeproteome;Glycoprotein;Hydrolase;Membrane;Nucleotide-binding;Phosphoprotein;Polymorphism;Referenceproteome;Repeat;Transmembrane;Transmembranehelix;Transport		0.959134	919	P33527;I3L4X2;P33527-8;P33527-6;P33527-7;P33527-5;P33527-4;P33527-2;P33527-3;P33527-9;A0A0A0MS99	919;828;804;860;863;804;919;860;863;929;603	P33527	P33527	Multidrug resistance-associated protein 1	ABCC1	DSAGKQLQRQLSSSSSYSGDISRHHNSTAEL	UID6846	1;2	1915
27.8151	27.9101	28.0024	28.5742	24.7121	NaN	25.4986	NaN	26.5208	24.6969	25.7232	26.4177	26.8406	26.7981	25.2139	26.646	S	2	___1					Completeproteome;Referenceproteome		0.998486	72	J3KP75	72	J3KP75	J3KP75	Phosphatase and actin regulator	PHACTR2	SSSSRGRPLRVHISGSVDGLDKASIANSDGP	UID6994	1	1939
29.7449	29.8851	29.9499	29.8179	27.9334	28.0211	27.8146	27.5874	28.7731	27.7454	28.3953	27.6556	27.9869	28.3219	27.8416	27.5992	S	2	___1	biological regulation;biosynthetic process;cell differentiation;cell junction organization;cellular component assembly;cellular component organization;cellular metabolic process;cellular nitrogen compound metabolic process;cellular process;chromatin modification;chromatin organization;chromosome organization;developmental process;histone modification;macromolecule metabolic process;macromolecule …	cell part;chromatin remodeling complex;cytoplasm;macromolecular complex;nucleoplasm;protein complex		14-3-3 protein binding;binding;catalytic activity;cation binding;chromatin binding;deacetylase activity;histone deacetylase activity;histone deacetylase activity (H3-K14 specific);histone deacetylase activity (H3-K9 specific);hydrolase activity;hydrolase activity, acting on carbon-nitrogen (but not peptide) bonds;hydrolase activity, acting on carbon-nitrogen (but not peptide) bonds, in linear ami…	3D-structure;Alternativesplicing;Chromatinregulator;Completeproteome;Cytoplasm;Hydrolase;Metal-binding;Nucleus;Phosphoprotein;Polymorphism;Referenceproteome;Repeat;Repressor;Transcription;Transcriptionregulation;Zinc		0.999987	155	Q8WUI4;Q8WUI4-7;Q8WUI4-5;J3KPH8;Q8WUI4-3;Q8WUI4-4;Q8WUI4-6;Q8WUI4-8;H0YI41;F8VWY3;C9JEB6;C9JF80;C9JAH2	155;194;194;211;155;155;177;211;38;155;170;131;153	Q8WUI4	Q8WUI4	Histone deacetylase 7;Histone deacetylase	HDAC7	LPSDPPEHFPLRKTVSEPNLKLRYKPKKSLE	UID7006	1	1942
26.2828	26.6188	NaN	25.7918	29.2558	28.4798	29.6278	28.7897	29.6656	28.7907	29.8949	29.9045	30.4161	30.5108	30.3551	30.3775	S	2	___1	alcohol metabolic process;biological regulation;biosynthetic process;carbohydrate metabolic process;catabolic process;cell activation;cellular component assembly;cellular component organization;cellular homeostasis;cellular metabolic process;cellular nitrogen compound metabolic process;cellular process;cytoskeleton organization;establishment of localization;exocytosis;generation of precursor meta…	cell part;cytoskeleton;cytosol;extracellular organelle;intracellular non-membrane-bounded organelle;intracellular organelle;organelle;vesicle	Carbon fixation in photosynthetic organisms;Fructose and mannose metabolism;Glycolysis / Gluconeogenesis;Pentose phosphate pathway	actin binding;aldehyde-lyase activity;binding;carbohydrate binding;carbon-carbon lyase activity;catalytic activity;cytoskeletal protein binding;fructose binding;fructose-bisphosphate aldolase activity;identical protein binding;lyase activity;monosaccharide binding;protein binding;sugar binding;tubulin binding	3D-structure;Acetylation;Alternativesplicing;Completeproteome;Directproteinsequencing;Diseasemutation;Glycogenstoragedisease;Glycolysis;Hereditaryhemolyticanemia;Lyase;Nitration;Phosphoprotein;Polymorphism;Referenceproteome;Schiffbase		1	46	P04075;J3KPS3;H3BQN4;P04075-2;H3BUH7;H3BPS8;H3BMQ8;H3BR04	46;46;46;100;46;100;35;35	P04075	P04075	Fructose-bisphosphate aldolase A;Fructose-bisphosphate aldolase	ALDOA	LAADESTGSIAKRLQSIGTENTEENRRFYRQ	UID7018	1	1946
25.4214	25.2957	NaN	NaN	28.3368	28.8028	28.8107	28.6072	27.3999	26.1124	27.7586	26.0061	25.7393	27.1572	26.8608	NaN	S	2	___1	cell communication;cellular process;developmental process;multicellular organismal development;multicellular organismal process;response to chemical stimulus;response to external stimulus;response to extracellular stimulus;response to stimulus	cell part;intracellular membrane-bounded organelle;intracellular organelle;macromolecular complex;nucleus;organelle;PcG protein complex;protein complex		binding;cation binding;chromatin binding;DNA binding;ion binding;metal ion binding;nucleic acid binding;transition metal ion binding;zinc ion binding	3D-structure;Completeproteome;Developmentalprotein;DNA-binding;Metal-binding;Nucleus;Phosphoprotein;Polymorphism;Referenceproteome;Zinc;Zinc-finger		0.970666	862	P78364;J3KQH6	862;817	P78364	P78364	Polyhomeotic-like protein 1	PHC1	EANYARVRRRGPRRSSSDIARAKIQGKCHRG	UID7039	1	1954
26.8525	26.6738	NaN	NaN	29.303	29.0116	29.5359	29.8004	29.8425	29.6212	29.4021	29.4912	29.1732	29.2015	28.89	NaN	S	2	___1	biological regulation;biosynthetic process;cellular metabolic process;cellular nitrogen compound metabolic process;cellular process;macromolecule metabolic process;metabolic process;nitrogen compound metabolic process;nucleobase-containing compound metabolic process;primary metabolic process;regulation of cell cycle;RNA metabolic process;transcription elongation, DNA-dependent;transcription initi…	cell part;cytoplasm;histone methyltransferase complex;intracellular membrane-bounded organelle;intracellular organelle;macromolecular complex;nucleus;organelle;protein complex;transcription factor complex	Basal transcription factors	binding;DNA binding;nucleic acid binding;nucleic acid binding transcription factor activity;sequence-specific DNA binding transcription factor activity	Alternativesplicing;Completeproteome;Directproteinsequencing;Nucleus;Phosphoprotein;Polymorphism;Referenceproteome;Transcription;Transcriptionregulation		0.998553	532	P49848;P49848-3;J3KR72;P49848-2	532;569;589;522	P49848	P49848	Transcription initiation factor TFIID subunit 6	TAF6	VQTLVSARAAAPPQPSPPPTKFIVMSSSSSA	UID7068	1	1962
27.2871	27.7216	NaN	28.0214	26.2572	26.3545	26.3313	26.4702	23.4516	26.0769	26.0774	26.1436	26.0105	26.0451	25.2597	25.6583	S	2	___1					Completeproteome;Referenceproteome		1	38	J3KTA3;J3KRG8	38;38	J3KTA3	J3KTA3		FDXR	GSTPSRSRAPLGLDGSAGRPASAE_______	UID7082	1	1967
26.6442	26.669	26.8208	27.3819	28.077	27.7667	28.3528	28.3658	29.1507	28.471	28.9308	28.9924	28.7795	28.8108	28.7933	29.0355	S	2	___1	biological regulation;cellular component organization;cellular membrane organization;cellular process;establishment of localization;homeostatic process;membrane organization;protein transport;regulation of transport;transport	cell part;cytosol;membrane			Alternativesplicing;Chromosomalrearrangement;Completeproteome;Cytoplasm;Membrane;Nucleus;Phosphoprotein;Polymorphism;Proto-oncogene;Referenceproteome		1	500	Q9BZE9;Q9BZE9-2;J3KRY8;Q9BZE9-3;J3KRF7	500;594;329;448;107	Q9BZE9	Q9BZE9	Tether containing UBX domain for GLUT4	ASPSCR1	AADVLVARYMSRAAGSPSPLPAPDPAPKSEP	UID7086	1;2	1970
27.7551	NaN	27.981	28.4811	25.9394	26.5269	26.6235	26.2498	26.4839	26.9698	26.3542	26.6728	27.0022	26.969	26.4168	26.8132	S	3	___1		cell part;intracellular membrane-bounded organelle;intracellular organelle;nucleus;organelle		adenyl nucleotide binding;adenyl ribonucleotide binding;ATP binding;binding;catalytic activity;cation binding;helicase activity;hydrolase activity;hydrolase activity, acting on acid anhydrides;hydrolase activity, acting on acid anhydrides, in phosphorus-containing anhydrides;ion binding;metal ion binding;nucleic acid binding;nucleoside-triphosphatase activity;nucleotide binding;purine nucleotide …	ATP-binding;Completeproteome;Helicase;Hydrolase;Metal-binding;Nucleotide-binding;Nucleus;Phosphoprotein;Polymorphism;Referenceproteome;Zinc;Zinc-finger		1	1614	P42694;J3QS41	1614;1615	P42694	P42694	Probable helicase with zinc finger domain	HELZ	PPQSRLLQYRQVQSRSPPAVPSPPSSTDHSS	UID7212	1;2	2010
24.8225	25.0191	25.4995	25.0912	26.1629	26.2453	26.856	26.2556	27.5546	26.8873	26.8526	26.7492	27.4495	27.3846	27.1542	27.6509	S	2	___1	cellular process;endosome transport;establishment of localization;Golgi vesicle transport;protein transport;transport;vesicle-mediated transport	cell part;membrane	SNARE interactions in vesicular transport		3D-structure;Alternativesplicing;Coiledcoil;Completeproteome;Golgiapparatus;Membrane;Phosphoprotein;Proteintransport;Referenceproteome;Transmembrane;Transmembranehelix;Transport		0.999977	134	O60499;K7EJ05;K7EQ84;K7EPP9;K7ELY2;X6R2W0;K7EIY4;Q5U8S2;O60499-2	134;40;20;40;103;134;119;134;85	O60499	O60499	Syntaxin-10	STX10	NREILAGKPAAQKSPSDLLDASAVSATSRYI	UID7264	1	2025
24.4396	NaN	24.5653	NaN	26.6619	NaN	27.3036	26.6827	27.3787	NaN	27.1704	27.1537	27.2549	27.2156	NaN	26.9726	S	2	___1	biological regulation;biosynthetic process;cellular metabolic process;cellular nitrogen compound metabolic process;cellular process;DNA metabolic process;DNA replication;macromolecule metabolic process;metabolic process;nitrogen compound metabolic process;nucleobase-containing compound metabolic process;primary metabolic process;RNA metabolic process	cell part;intracellular membrane-bounded organelle;intracellular organelle;nucleus;organelle		binding;DNA binding;nucleic acid binding;nucleic acid binding transcription factor activity;sequence-specific distal enhancer binding RNA polymerase II transcription factor activity;sequence-specific DNA binding RNA polymerase II transcription factor activity;sequence-specific DNA binding transcription factor activity	Activator;Alternativesplicing;Completeproteome;Diseasemutation;DNA-binding;DNAreplication;Nucleus;Phosphoprotein;Referenceproteome;Transcription;Transcriptionregulation		0.997998	265	Q14938;K7EN08;Q14938-6;Q14938-5;Q14938-3;Q14938-4;C9JWJ8;Q14938-2	265;218;257;264;265;257;268;265	Q14938	Q14938	Nuclear factor 1 X-type;Nuclear factor 1	NFIX	SPSYYNINQVTLGRRSITSPPSTSTTKRPKS	UID7325	1;2	2060
26.3418	24.4305	25.8486	26.6661	28.6764	29.3281	28.3604	29.2359	28.2587	27.333	26.2336	28.7927	28.8138	25.7358	27.1407	27.5505	S	2	___1	biological regulation;biosynthetic process;cellular component organization;cellular metabolic process;cellular nitrogen compound metabolic process;cellular process;chromatin modification;chromatin organization;chromosome organization;DNA metabolic process;DNA modification;gene silencing;macromolecule metabolic process;macromolecule modification;metabolic process;nitrogen compound metabolic proces…	cell part;intracellular membrane-bounded organelle;intracellular organelle;nucleus;organelle	Cysteine and methionine metabolism	binding;catalytic activity;cation binding;DNA (cytosine-5-)-methyltransferase activity;DNA binding;DNA-methyltransferase activity;ion binding;metal ion binding;methyl-CpG binding;methyltransferase activity;nucleic acid binding;nucleotide binding;RNA binding;S-adenosylmethionine-dependent methyltransferase activity;sequence-specific DNA binding;transferase activity;transferase activity, transferri…	3D-structure;Acetylation;Activator;Alternativesplicing;Chromatinregulator;Completeproteome;Diseasemutation;DNA-binding;Metal-binding;Methylation;Methyltransferase;Neuropathy;Nucleus;Phosphoprotein;Polymorphism;Referenceproteome;Repeat;Repressor;S-adenosyl-L-methionine;Transcription;Transcriptionregulation;Transferase;Ublconjugation;Zinc;Zinc-finger		1	143	K7ENQ6;K7ERQ1;P26358;K7EJL0	22;22;143;198	K7ENQ6;P26358	P26358	DNA (cytosine-5)-methyltransferase 1	DNMT1	PPKPLSKPRTPRRSKSDGEAKPEPSPSPRIT	UID7336	1;2	2064;2824
24.358	24.1703	24.9824	24.7885	25.8485	25.7601	NaN	26.2713	26.6644	26.313	NaN	26.435	26.6665	NaN	26.2592	NaN	S	2	___1	catabolic process;cellular metabolic process;cellular process;macromolecule metabolic process;macromolecule modification;metabolic process;primary metabolic process;protein metabolic process;protein modification by small protein conjugation or removal;protein modification process;proteolysis;proteolysis involved in cellular protein catabolic process	cell part;Golgi apparatus;intracellular membrane-bounded organelle;intracellular organelle;membrane;organelle		binding;calcium ion binding;catalytic activity;cation binding;cysteine-type peptidase activity;hydrolase activity;hydrolase activity, acting on ester bonds;ion binding;metal ion binding;peptidase activity;peptidase activity, acting on L-amino acid peptides;thiolester hydrolase activity;ubiquitin thiolesterase activity	Calcium;Completeproteome;Golgiapparatus;Hydrolase;Lipoprotein;Membrane;Metal-binding;Methylation;Phosphoprotein;Polymorphism;Prenylation;Protease;Referenceproteome;Repeat;Thiolprotease;Ublconjugationpathway		0.990773	1361	Q8NFA0;K7EQL6	1361;1031	Q8NFA0	Q8NFA0	Ubiquitin carboxyl-terminal hydrolase 32;Ubiquitin carboxyl-terminal hydrolase	USP32	DAQSSAGEEDVLLSKSPSSLSANIISSPKGS	UID7365	1;2;3	2077
NaN	NaN	23.4994	23.5301	NaN	24.7149	24.5647	24.7361	24.3911	25.0279	25.0576	NaN	24.6969	24.5963	NaN	NaN	S	3	___1	alcohol metabolic process;catabolic process;cellular lipid metabolic process;cellular metabolic process;cellular process;glycerol ether metabolic process;lipid metabolic process;macromolecule metabolic process;macromolecule modification;metabolic process;phosphorus metabolic process;primary metabolic process;protein metabolic process;protein modification process;protein phosphorylation;small mole…	cell part;cytosol;lipid particle	Insulin signaling pathway	carboxylic ester hydrolase activity;catalytic activity;hormone-sensitive lipase activity;hydrolase activity;hydrolase activity, acting on ester bonds;lipase activity;triglyceride lipase activity	Alternativesplicing;Cellmembrane;Cholesterolmetabolism;Completeproteome;Cytoplasm;Hydrolase;Lipiddegradation;Lipidmetabolism;Membrane;Phosphoprotein;Polymorphism;Referenceproteome;Steroidmetabolism;Sterolmetabolism		0.565177	950	Q05469;Q05469-2;M0R201;M0QY29	950;649;223;180	Q05469	Q05469	Hormone-sensitive lipase	LIPE	LGVRAAFPEGFHPRRSSQGATQMPLYSSPIV	UID7431	1	2101
25.2694	25.359	25.1824	25.7421	26.8548	26.7667	27.647	27.1158	27.0748	26.6393	27.3383	27.142	27.1466	27.0894	27.2736	27.4751	S	2	___1	cellular component assembly;cellular component organization;macromolecular complex assembly;protein complex assembly				Alternativesplicing;Completeproteome;Phosphoprotein;Polymorphism;Referenceproteome;Repeat;WDrepeat		1	662	Q8TBC3;M0R1G0;M0QZE8;M0R0K4;M0QYB1;M0R0E3;M0R0S2;M0QZF4;M0R0S1;M0R2P6	662;98;119;130;205;217;232;263;565;637	Q8TBC3	Q8TBC3	SH3KBP1-binding protein 1	SHKBP1	SPSPPQAEARRRGGGSFVERCQELVRSGPDL	UID7441	1	2103
28.2042	28.329	28.4314	28.7285	29.4267	29.664	29.6555	29.7157	30.0034	29.1891	29.566	29.8127	29.7095	29.3878	28.8464	29.2115	S	3	___1	biological regulation;biosynthetic process;cellular metabolic process;cellular nitrogen compound metabolic process;cellular process;macromolecule metabolic process;metabolic process;nitrogen compound metabolic process;nucleobase-containing compound metabolic process;primary metabolic process;RNA metabolic process	cell part;cytoplasm;intracellular membrane-bounded organelle;intracellular organelle;nucleus;organelle			Completeproteome;Cytoplasm;Nucleus;Phosphoprotein;Referenceproteome;Repressor;Transcription;Transcriptionregulation		0.999717	271	Q5PRF9;M0QZ22;M0R0X3;A0A087WZT0	271;271;271;271	Q5PRF9	Q5PRF9	Protein Smaug homolog 2	SAMD4B	LGARAAFTTPDHAPLSPQSSVASSGSEQTEE	UID7451	1;2	2106
25.759	25.2976	25.0041	26.1812	26.8901	26.8076	27.154	27.3175	27.7762	27.1918	27.2	27.7046	27.6907	27.6693	27.2625	27.8503	S	2	___1	biological regulation;cellular component organization;cellular process;cytoskeleton organization;organelle organization;response to stimulus;signal transduction	apical part of cell;cell part;cytosol;intracellular;membrane;plasma membrane		binding;enzyme regulator activity;GTPase regulator activity;guanyl-nucleotide exchange factor activity;lipid binding;nucleoside-triphosphatase regulator activity;phospholipid binding;Ras guanyl-nucleotide exchange factor activity;Rho guanyl-nucleotide exchange factor activity;small GTPase regulator activity	Alternativesplicing;Coiledcoil;Completeproteome;Cytoplasm;Guanine-nucleotidereleasingfactor;Polymorphism;Referenceproteome		1	760	Q6ZSZ5;M0QZS0;Q6ZSZ5-2;A0A087WZG4	760;405;602;694	Q6ZSZ5	Q6ZSZ5	Rho guanine nucleotide exchange factor 18	ARHGEF18	SSTDPRPRDWRGPPNSPDLKLSDSDIPGSSE	UID7468	1	2112
26.4771	26.834	26.8154	27.1248	28.7149	28.4097	29.8186	29.6002	29.1812	28.3621	29.7851	29.6843	29.1631	29.9886	29.591	29.8775	S	2	___1	biological regulation;cellular component movement;cellular process;response to stimulus;signal transduction	cell cortex;cell part;cytosol;intracellular;macromolecular complex;protein complex		actin binding;adenyl nucleotide binding;adenyl ribonucleotide binding;ADP binding;ATP binding;ATPase activity;binding;calmodulin binding;catalytic activity;cation binding;cytoskeletal protein binding;enzyme activator activity;enzyme regulator activity;GTPase activator activity;GTPase regulator activity;hydrolase activity;hydrolase activity, acting on acid anhydrides;hydrolase activity, acting on …	Actin-binding;Alternativesplicing;ATP-binding;Calmodulin-binding;Coiledcoil;Completeproteome;Cytoplasm;Cytoskeleton;GTPaseactivation;Metal-binding;Motorprotein;Myosin;Nucleotide-binding;Phosphoprotein;Referenceproteome;Repeat;Zinc;Zinc-finger		1	1972	Q13459;M0R300;Q13459-2;M0R0P8;M0R240;M0QXP0;M0R332	1972;1956;1972;1972;108;145;158	Q13459	Q13459	Unconventional myosin-IXb	MYO9B	GDEDREKEILIERIQSIKEEKEDITYRLPEL	UID7507	1	2133
28.9189	28.8107	29.5284	29.2485	30.1311	29.9309	30.1923	30.1975	30.9255	31.1581	30.5335	31.1148	31.1092	31.0566	30.1263	30.9003	S	2	___1	biological regulation;cellular component movement;cellular process;response to stimulus;signal transduction	cell cortex;cell part;cytosol;macromolecular complex;protein complex		actin binding;adenyl nucleotide binding;adenyl ribonucleotide binding;ADP binding;ATP binding;ATPase activity;binding;calmodulin binding;catalytic activity;cation binding;cytoskeletal protein binding;enzyme activator activity;enzyme regulator activity;GTPase activator activity;GTPase regulator activity;hydrolase activity;hydrolase activity, acting on acid anhydrides;hydrolase activity, acting on …	Actin-binding;Alternativesplicing;ATP-binding;Calmodulin-binding;Coiledcoil;Completeproteome;Cytoplasm;Cytoskeleton;GTPaseactivation;Metal-binding;Motorprotein;Myosin;Nucleotide-binding;Phosphoprotein;Referenceproteome;Repeat;Zinc;Zinc-finger		0.999998	1290	Q13459;M0R300;Q13459-2;M0R0P8	1290;1290;1290;1290	Q13459	Q13459	Unconventional myosin-IXb	MYO9B	KSKPCGSPRVQEKPDSPGGSTQIQRYLDAER	UID7509	1	2133
NaN	24.9776	24.5222	24.8338	NaN	25.99	26.4134	26.2328	26.1332	24.9516	26.1613	25.8004	25.2743	26.1603	24.9962	24.5798	S	3	___1					Acetylation;Completeproteome;Phosphoprotein;Referenceproteome		0.982853	93	O00193;E9PM92;E9PRZ9	93;93;65	O00193	O00193	Small acidic protein	SMAP;C11orf58	EELESQYQQSMDSKLSGRYRRHCGLGFSEVE	UID7549	1	2148
27.1446	26.9692	26.7932	27.2807	28.021	28.0728	28.2049	28.1863	28.6853	28.3896	28.2438	28.6062	28.4438	28.4799	28.1416	28.1308	S	3	___1	biological regulation;biosynthetic process;cellular metabolic process;cellular nitrogen compound metabolic process;cellular process;interspecies interaction between organisms;macromolecule metabolic process;metabolic process;multi-organism process;nitrogen compound metabolic process;nucleobase-containing compound metabolic process;primary metabolic process;rhythmic process;RNA metabolic process;t…	cell part;cytoplasm;histone methyltransferase complex;macromolecular complex;protein complex;transcription factor complex	Basal transcription factors;Huntington's disease	binding;DNA binding;nucleic acid binding;nucleic acid binding transcription factor activity;protein binding transcription factor activity;sequence-specific DNA binding transcription factor activity;transcription coactivator activity;transcription cofactor activity;transcription factor binding transcription factor activity	3D-structure;Completeproteome;Directproteinsequencing;Host-virusinteraction;Nucleus;Polymorphism;Referenceproteome;Transcription;Transcriptionregulation		1	543	O00268	543	O00268	O00268	Transcription initiation factor TFIID subunit 4	TAF4	SQAQTTVQPSATLQRSPGVQPQLVLGGAAQT	UID7570	1	2154
25.637	25.3256	25.8737	NaN	28.3618	28.3428	28.5408	28.9178	29.5696	29.07	29.3276	29.1856	29.5183	29.1828	28.4524	29.1706	S	2	___1	biological regulation;cellular component assembly;cellular component organization;cellular macromolecular complex assembly;cellular membrane organization;cellular process;circulatory system process;endocytosis;establishment of localization;exocytosis;macromolecular complex assembly;membrane invagination;membrane organization;metabolic process;multicellular organismal process;muscle contraction;or…	cell part;cytoplasmic membrane-bounded vesicle;Golgi apparatus;intracellular membrane-bounded organelle;intracellular organelle;macromolecular complex;membrane;nucleus;organelle;phosphatidylinositol 3-kinase complex;plasma membrane;protein complex;vesicle	Inositol phosphate metabolism;Phosphatidylinositol signaling system	1-phosphatidylinositol-3-kinase activity;adenyl nucleotide binding;adenyl ribonucleotide binding;ATP binding;binding;catalytic activity;inositol or phosphatidylinositol kinase activity;kinase activity;lipid binding;lipid kinase activity;nucleotide binding;phosphatidylinositol 3-kinase activity;phosphatidylinositol binding;phosphatidylinositol kinase activity;phosphatidylinositol phosphate kinase …	3D-structure;Acetylation;ATP-binding;Cellmembrane;Completeproteome;Cytoplasm;Cytoplasmicvesicle;Endocytosis;Exocytosis;Golgiapparatus;Kinase;Membrane;Nucleotide-binding;Nucleus;Phosphoprotein;Polymorphism;Referenceproteome;Transferase		1	259	O00443;A0A0C4DGF9;O00443-2	259;259;259	O00443	O00443	Phosphatidylinositol 4-phosphate 3-kinase C2 domain-containing subunit alpha	PIK3C2A	TDLEITDSKVSNLQVSPKSEDISKFDWLDLD	UID7604	1	2164
25.5009	25.6819	26.089	26.1433	NaN	23.4891	23.3616	NaN	NaN	NaN	NaN	NaN	NaN	NaN	23.0815	NaN	S	2	___1	anatomical structure morphogenesis;cellular component organization;cellular process;cytoskeleton organization;developmental process;locomotion;multicellular organismal process;neurological system process;organelle organization;response to chemical stimulus;response to external stimulus;response to stimulus	cell part;cytoplasm;cytoskeleton;intracellular non-membrane-bounded organelle;intracellular organelle;organelle	Axon guidance	actin binding;binding;cation binding;cytoskeletal protein binding;ion binding;metal ion binding;protein binding;transition metal ion binding;zinc ion binding	Actin-binding;Alternativesplicing;Coiledcoil;Completeproteome;Cytoplasm;Cytoskeleton;LIMdomain;Metal-binding;Phosphoprotein;Polymorphism;Referenceproteome;Repeat;Zinc		0.936971	217	O14639-5;O14639-3;O14639;F8W8M4;A0A0A0MRL6;O14639-2;O14639-6;J3QSX6;O14639-4	217;189;540;480;508;480;510;163;163	O14639-5	O14639-5	Actin-binding LIM protein 1	ABLIM1	PPIYKQHAALAAQSKSSEDIIKFSKFPAAQA	UID7722	1	2187
25.2431	25.24	NaN	NaN	28.3325	27.5279	29.3456	28.7043	28.9941	27.6016	29.1735	29.3871	28.7274	28.4483	28.9831	NaN	S	2	___1	biological regulation;cellular component organization;cellular metabolic process;cellular process;macromolecule metabolic process;macromolecule modification;metabolic process;microtubule organizing center organization;mitosis;nuclear division;organelle fission;organelle organization;phosphorus metabolic process;primary metabolic process;protein dephosphorylation;protein metabolic process;protein …	cell part;centrosome;intracellular non-membrane-bounded organelle;intracellular organelle;kinetochore;macromolecular complex;microtubule organizing center;nucleoplasm;organelle;protein complex;protein serine/threonine phosphatase complex	Focal adhesion;Long-term potentiation;Regulation of actin cytoskeleton;Vascular smooth muscle contraction	14-3-3 protein binding;binding;enzyme inhibitor activity;enzyme regulator activity;molecular transducer activity;phosphatase regulator activity;protein binding;signal transducer activity	3D-structure;Alternativesplicing;ANKrepeat;Completeproteome;Cytoplasm;Directproteinsequencing;Hydroxylation;Phosphoprotein;Polymorphism;Referenceproteome;Repeat		0.998828	507	O14974;O14974-4;O14974-5;O14974-3;O14974-2;F8VZN8;H0YIS4;H0YHI8	507;507;420;507;507;507;202;111	O14974	O14974	Protein phosphatase 1 regulatory subunit 12A	PPP1R12A	TRLAYVAPTIPRRLASTSDIEEKENRDSSSL	UID7825	1;2	2206
26.1831	26.3617	27.1758	26.2611	29.1553	28.2524	27.9567	28.0233	25.5062	29.1432	28.1398	28.3275	27.3399	28.5062	28.2501	28.9109	S	3	___1		cell part;intracellular membrane-bounded organelle;intracellular organelle;nucleus;organelle		binding;cation binding;ion binding;metal ion binding;transition metal ion binding;zinc ion binding	Completeproteome;Metal-binding;Nucleus;Phosphoprotein;Referenceproteome;Zinc;Zinc-finger		0.999589	413	O15014	413	O15014	O15014	Zinc finger protein 609	ZNF609	SSKTRAGANSKGRRGSQNSSEHRPPASSTSE	UID7852	1	2211
26.429	26.3368	25.5552	26.8623	28.2605	28.0454	29.0046	28.2248	28.5349	27.307	28.6257	28.1907	28.1399	27.437	28.5216	28.7276	S	2	___1		cell part;cytoplasm;intracellular membrane-bounded organelle;intracellular organelle;nucleus;organelle	RIG-I-like receptor signaling pathway	adenyl nucleotide binding;adenyl ribonucleotide binding;ATP binding;ATPase activity;ATPase activity, coupled;ATP-dependent helicase activity;binding;catalytic activity;DNA binding;helicase activity;hydrolase activity;hydrolase activity, acting on acid anhydrides;hydrolase activity, acting on acid anhydrides, in phosphorus-containing anhydrides;nucleic acid binding;nucleoside-triphosphatase activi…	Acetylation;ATP-binding;Completeproteome;Cytoplasm;DNA-binding;Helicase;Hydrolase;Nucleotide-binding;Nucleus;Phosphoprotein;Referenceproteome;RNA-binding		1	592	O15523;O15523-2	592;589	O15523	O15523	ATP-dependent RNA helicase DDX3Y	DDX3Y	HYKGGSRGRSKSNRFSGGFGARDYRQSSGSS	UID8007	1	2251
28.5893	28.9535	28.9307	29.8991	31.1287	30.6428	31.0906	31.566	27.6759	30.0955	30.2849	31.7431	29.3028	NaN	31.4663	31.7084	S	2	___1	biological regulation;cellular component assembly;cellular component organization;cellular macromolecular complex assembly;cellular process;macromolecular complex assembly;regulation of cell cycle;ribonucleoprotein complex assembly	cell part;cytosol;Golgi apparatus;intracellular membrane-bounded organelle;intracellular organelle;macromolecular complex;organelle;ribonucleoprotein complex;spliceosomal complex	Spliceosome		Allergen;Alternativesplicing;Coiledcoil;Completeproteome;mRNAprocessing;mRNAsplicing;Nucleus;Phosphoprotein;Polymorphism;Referenceproteome;Spliceosome;Ublconjugation		1	448	O43290	448	O43290	O43290	U4/U6.U5 tri-snRNP-associated protein 1	SART1	GDFGSRLRGRGRRRVSEVEEEKEPVPQPLPS	UID8085	1	2266
25.4038	25.5342	25.8608	26.383	27.9234	27.7596	28.7131	28.4473	28.604	27.9803	28.8145	29.0079	28.3674	28.2645	28.8019	28.56	S	3	___1	biological regulation;catabolic process;cellular metabolic process;cellular nitrogen compound metabolic process;cellular process;macromolecule metabolic process;metabolic process;mRNA metabolic process;nitrogen compound metabolic process;nucleobase-containing compound metabolic process;primary metabolic process;regulation of translation;RNA catabolic process;RNA metabolic process	cell part		binding;DNA binding;nucleic acid binding;RNA binding	Acetylation;Alternativesplicing;Completeproteome;Cytoplasm;Nonsense-mediatedmRNAdecay;Phosphoprotein;Polymorphism;Referenceproteome;Translationregulation		0.999996	299	O43310;O43310-2	299;299	O43310	O43310	CBP80/20-dependent translation initiation factor	CTIF	DTAGDTGHSSLEAPRSPDTLAPVASERLPPQ	UID8098	1	2269
25.4981	25.8192	24.6795	25.7633	28.0362	27.2549	29.2316	27.2743	NaN	26.9865	28.2157	27.8901	27.1828	27.4151	28.8703	28.5153	S	3	___1	anatomical structure development;cell differentiation;cellular process;developmental process	cell part;cytoplasm;intracellular membrane-bounded organelle;intracellular organelle;nucleus;organelle			Acetylation;Alternativesplicing;Completeproteome;Cytoplasm;Cytoskeleton;Diseasemutation;Mentalretardation;Neurogenesis;Nucleus;Phosphoprotein;Polymorphism;Primarymicrocephaly;Referenceproteome;Repeat;WDrepeat		0.999998	1348	O43379;O43379-4	1348;1353	O43379	O43379	WD repeat-containing protein 62	WDR62	RLHGSAFRPSLPAPESPGLPAHPSNPQLPEA	UID8112	1	2271
23.8435	24.6976	24.0219	25.0629	27.5022	27.3752	27.5743	27.8737	27.7848	NaN	27.7416	27.6359	26.8008	27.5441	25.9494	26.2902	S	3	___1	biological regulation	cell body;cell part;cell projection;cytoplasm;intracellular membrane-bounded organelle;intracellular organelle;membrane;neuron projection;neuronal cell body;nucleus;organelle;plasma membrane		enzyme activator activity;enzyme regulator activity;GTPase activator activity;GTPase regulator activity;nucleoside-triphosphatase regulator activity	3D-structure;Alternativesplicing;Completeproteome;Lipoprotein;Palmitate;Phosphoprotein;Polymorphism;Referenceproteome;Signaltransductioninhibitor		0.999994	16	O43665-3	16	O43665-3	O43665-3			MFNRAVSRLSRKRPPSDIHDSDGSSSSSHQS	UID8192	1	2292
27.5243	27.734	28.1984	28.3636	29.3731	29.1696	29.8753	29.8381	29.9909	29.8932	29.8276	29.917	29.8191	29.6476	29.7931	29.8679	S	2	___1	biological regulation;cell cycle;cell death;cell division;cell proliferation;cellular component organization;cellular process;chromosome segregation;death;interspecies interaction between organisms;mitosis;mitotic cell cycle;multi-organism process;nuclear division;organelle fission;organelle organization;regulation of cell cycle;regulation of mitotic cell cycle;regulation of organelle organization	cell part;cytosol;intracellular non-membrane-bounded organelle;intracellular organelle;kinetochore;macromolecular complex;organelle;protein complex	Cell cycle;Cell cycle - yeast;Meiosis - yeast;Oocyte meiosis;Progesterone-mediated oocyte maturation	adenyl nucleotide binding;adenyl ribonucleotide binding;ATP binding;binding;catalytic activity;kinase activity;nucleotide binding;phosphotransferase activity, alcohol group as acceptor;protein kinase activity;protein serine/threonine kinase activity;purine nucleotide binding;purine ribonucleoside triphosphate binding;purine ribonucleotide binding;ribonucleotide binding;transferase activity;transf…	3D-structure;Apoptosis;ATP-binding;Cellcycle;Celldivision;Centromere;Chromosome;Chromosomepartition;Completeproteome;Host-virusinteraction;Kinase;Kinetochore;Mitosis;Nucleotide-binding;Nucleus;Phosphoprotein;Polymorphism;Referenceproteome;Serine/threonine-proteinkinase;Transferase;Ublconjugation		1	596	O43683;O43683-2;O43683-3	596;596;576	O43683	O43683	Mitotic checkpoint serine/threonine-protein kinase BUB1	BUB1	VWGIRCNKTLAPSPKSPGDFTSAAQLASTPF	UID8204	1;2	2293
24.9567	25.1349	25.3338	25.4395	26.1961	26.2218	NaN	26.5881	26.7641	26.2281	26.6471	26.8377	26.1879	26.4094	26.2418	NaN	S	2	___1	biological regulation;cellular component disassembly;cellular component organization;cellular process;regulation of cell cycle	cell part;cytosol;macromolecular complex;membrane;protein complex			Apoptosis;Cellcycle;Cellshape;Completeproteome;Cytoplasm;Cytoskeleton;Growtharrest;Membrane;Phosphoprotein;Referenceproteome		0.967311	183	O43903;E9PRR5	183;183	O43903	O43903	Growth arrest-specific protein 2	GAS2	KLEKEIEQEETLSAPSPSPSPSSKSSGKKST	UID8274	1;2	2308
25.2709	25.9058	26.0078	26.8897	27.759	27.5217	28.6074	28.5197	28.2785	27.643	28.1339	28.3742	27.6089	27.5797	28.0893	28.2855	S	2	___1	cellular metabolic process;cellular nitrogen compound metabolic process;cellular process;macromolecule metabolic process;metabolic process;nitrogen compound metabolic process;nucleobase-containing compound metabolic process;primary metabolic process;RNA metabolic process;RNA processing	cell part;intracellular		binding;cation binding;ion binding;metal ion binding	Acetylation;Alternativesplicing;Coiledcoil;Completeproteome;Metal-binding;Phosphoprotein;Polymorphism;Referenceproteome;Repeat;TPRrepeat;Zinc;Zinc-finger		0.979007	352	O60293;O60293-2	352;352	O60293	O60293	Zinc finger C3H1 domain-containing protein	ZFC3H1	SQGLQDKEQNLTRRISTSDILSEKKLGEDEE	UID8329	1	2318
26.8506	26.711	NaN	27.3867	28.7978	28.7066	29.2347	29.028	29.7711	29.0403	29.6751	29.511	29.6381	29.6845	29.5588	29.7747	S	3	___1	biosynthetic process;cellular metabolic process;cellular nitrogen compound metabolic process;cellular process;DNA metabolic process;DNA replication;establishment of localization;macromolecule metabolic process;metabolic process;nitrogen compound metabolic process;nuclear transport;nucleobase-containing compound metabolic process;nucleocytoplasmic transport;primary metabolic process;protein target…	cell part;cytosol;intracellular membrane-bounded organelle;intracellular organelle;nucleus;organelle		binding;DNA binding;nucleic acid binding	3D-structure;Completeproteome;Cytoplasm;Nucleus;Phosphoprotein;Polymorphism;Referenceproteome		0.99909	527	O60318	527	O60318	O60318	Germinal-center associated nuclear protein	MCM3AP	KPFSLKEKKPGDGEVSPSTEDAPFQHSPLGK	UID8363	1;2	2323
28.4524	28.3122	28.6672	29.048	26.9235	27.2279	27.5014	27.802	26.6106	26.5013	26.3893	26.5497	26.5702	25.9891	26.134	NaN	S	3	___1	biosynthetic process;cellular metabolic process;cellular nitrogen compound metabolic process;cellular process;DNA metabolic process;DNA replication;establishment of localization;macromolecule metabolic process;metabolic process;nitrogen compound metabolic process;nuclear transport;nucleobase-containing compound metabolic process;nucleocytoplasmic transport;primary metabolic process;protein target…	cell part;cytosol;intracellular membrane-bounded organelle;intracellular organelle;nucleus;organelle		binding;DNA binding;nucleic acid binding	3D-structure;Completeproteome;Cytoplasm;Nucleus;Phosphoprotein;Polymorphism;Referenceproteome		1	538	O60318	538	O60318	O60318	Germinal-center associated nuclear protein	MCM3AP	DGEVSPSTEDAPFQHSPLGKAAGRTGASSLL	UID8364	1;2	2323
27.2392	27.053	26.8124	27.4289	24.3307	NaN	NaN	25.4387	NaN	25.0337	25.0883	25.1993	24.972	NaN	25.1003	NaN	S	2	___1	biological regulation;cellular component organization;cellular membrane organization;cellular process;establishment of localization;membrane organization;response to chemical stimulus;response to endogenous stimulus;response to stimulus;transport;vesicle-mediated transport	cell part;membrane		enzyme activator activity;enzyme regulator activity;GTPase activator activity;GTPase regulator activity;nucleoside-triphosphatase regulator activity;Rab GTPase activator activity;Ras GTPase activator activity;small GTPase regulator activity	3D-structure;Acetylation;Alternativesplicing;Completeproteome;Cytoplasm;GTPaseactivation;Phosphoprotein;Polymorphism;Referenceproteome;Repeat		0.960852	569	O60343-2;O60343;O60343-3;Q5JU47	569;569;569;81	O60343-2	O60343-2	TBC1 domain family member 4	TBC1D4	FKLDILKNKAKRSLTSSLENIFSRGANRMRG	UID8396	1	2327
26.2113	NaN	26.11	25.9738	27.6536	28.0745	27.7607	28.1705	29.1123	29.1483	28.3953	28.5179	28.7776	NaN	27.7697	28.3147	S	2	___1		cell part		active transmembrane transporter activity;carboxylic acid transmembrane transporter activity;monocarboxylic acid transmembrane transporter activity;organic acid transmembrane transporter activity;pyruvate secondary active transmembrane transporter activity;pyruvate transmembrane transporter activity;secondary active monocarboxylate transmembrane transporter activity;secondary active transmembrane…	Cellmembrane;Completeproteome;Membrane;Polymorphism;Referenceproteome;Symport;Transmembrane;Transmembranehelix;Transport		0.99954	448	O60669	448	O60669	O60669	Monocarboxylate transporter 2	SLC16A7	AKERKEENARQKTRESEPLSKSKHSEDVNVK	UID8443	1;2	2344
27.4495	27.0635	28.1565	NaN	29.7439	30.0558	30.0505	30.7813	29.7226	30.3626	30.4226	31.2283	30.1354	30.3057	30.1556	30.1032	S	2	___1	cellular component organization;cellular membrane organization;cellular process;endocytosis;endosome transport;establishment of localization;membrane invagination;membrane organization;protein transport;transport;vesicle-mediated transport	cell part;cytosol;endosome;intracellular membrane-bounded organelle;intracellular organelle;membrane;organelle			3D-structure;Acetylation;Alternativesplicing;Completeproteome;Cytoplasm;Membrane;Phosphoprotein;Polymorphism;Proteintransport;Referenceproteome;Transport		0.991602	462	O60784;O60784-4;O60784-2;O60784-3	462;430;463;417	O60784	O60784	Target of Myb protein 1	TOM1	LEERAKAADRLPNLSSPSAEGPPGPPSGPAP	UID8466	1	2351
27.2583	27.2596	27.3845	27.7754	28.1649	28.3751	28.1401	28.5922	29.0513	28.963	28.3037	29.0094	NaN	28.3012	26.9538	NaN	S	2	___1	biological regulation;biosynthetic process;cell differentiation;cell proliferation;cellular metabolic process;cellular nitrogen compound metabolic process;cellular process;developmental process;macromolecule metabolic process;metabolic process;nitrogen compound metabolic process;nucleobase-containing compound metabolic process;primary metabolic process;RNA metabolic process	cell part;intracellular non-membrane-bounded organelle;intracellular organelle;membrane;nucleolus;nucleoplasm;organelle		binding;cation binding;chromatin binding;ion binding;metal ion binding;nucleic acid binding transcription factor activity;sequence-specific DNA binding transcription factor activity;transition metal ion binding;zinc ion binding	Alternativesplicing;Chromosomalrearrangement;Coiledcoil;Completeproteome;Differentiation;Golgiapparatus;Isopeptidebond;Membrane;Metal-binding;Nucleus;Polymorphism;Referenceproteome;Repressor;Transcription;Transcriptionregulation;Ublconjugation;Zinc;Zinc-finger		0.996486	373	O75081-2;O75081;O75081-4	373;459;383	O75081-2	O75081-2	Protein CBFA2T3	CBFA2T3	TKKGPAPAAARPRSSSAGPEGPQLDVPREFL	UID8547	1	2370
25.7364	25.8167	25.2108	25.5477	27.5397	27.5374	27.5873	27.2474	28.4198	28.087	27.5633	27.4144	27.148	27.3876	26.3963	26.2053	S	2	___1		cell part;cytoplasm;intracellular membrane-bounded organelle;intracellular organelle;nucleus;organelle		binding;cation binding;DNA binding;ion binding;metal ion binding;nucleic acid binding	Completeproteome;Cytoplasm;Metal-binding;Nucleus;Polymorphism;Referenceproteome;Repeat;Zinc;Zinc-finger		1	437	O75132	437	O75132	O75132	Zinc finger BED domain-containing protein 4	ZBED4	EASASSPEKQQADGLSPRLFESGAIFQQNKK	UID8554	1	2372
24.8101	25.2437	25.315	24.998	28.0742	27.5717	28.9422	28.3969	27.8132	27.9699	28.499	28.6697	27.7268	27.7879	27.6022	27.8483	S	3	___1				binding;cation binding;ion binding;metal ion binding;nucleic acid binding;transition metal ion binding;zinc ion binding	Acetylation;Coiledcoil;Completeproteome;Metal-binding;Phosphoprotein;Polymorphism;Referenceproteome;Repeat;Zinc;Zinc-finger		1	290	O75152;E9PQ61;E9PBY7	290;290;290	O75152	O75152	Zinc finger CCCH domain-containing protein 11A	ZC3H11A	LVRLSLTERLGKRKFSAGGDSDPPLKRSLAQ	UID8591	1	2376
22.9042	23.2509	NaN	23.3442	NaN	25.3843	25.3244	25.3991	26.1746	25.5489	25.7941	25.8497	25.4803	25.7064	25.5908	25.7328	S	3	___1	biological regulation;cellular component assembly;cellular component organization;cellular process;cytoskeleton organization;establishment of localization;macromolecular complex assembly;organelle organization;protein complex assembly;protein transport;transmembrane transport;transport	cell part;intracellular membrane-bounded organelle;intracellular organelle;macromolecular complex;membrane;microbody;nucleus;organelle;protein complex	Peroxisome	binding;cytoskeletal protein binding;microtubule binding;protein binding;protein binding transcription factor activity;transcription cofactor activity;transcription corepressor activity;transcription factor binding transcription factor activity;tubulin binding	3D-structure;Acetylation;Alternativesplicing;Completeproteome;Directproteinsequencing;Membrane;Peroxisome;Peroxisomebiogenesisdisorder;Phosphoprotein;Polymorphism;Proteintransport;Referenceproteome;Translocation;Transport;Zellwegersyndrome		0.998155	232	O75381;O75381-2	232;189	O75381	O75381	Peroxisomal membrane protein PEX14	PEX14	NSLKGLLLNRRQFPPSPSAPKIPSWQIPVKS	UID8694	1	2393
NaN	25.7695	26.159	25.9939	27.8677	27.76	28.3142	27.7891	NaN	NaN	NaN	28.2951	NaN	NaN	27.9622	NaN	S	2	___1	cellular process;establishment of localization;Golgi vesicle transport;protein transport;transport;vesicle-mediated transport	cell part;cytoplasmic membrane-bounded vesicle;intracellular membrane-bounded organelle;intracellular organelle;membrane;organelle;vesicle	Phagosome;SNARE interactions in vesicular transport		3D-structure;Acetylation;Coiledcoil;Completeproteome;Directproteinsequencing;Endoplasmicreticulum;ER-Golgitransport;Golgiapparatus;Membrane;Phosphoprotein;Polymorphism;Proteintransport;Referenceproteome;Transmembrane;Transmembranehelix;Transport		1	137	O75396;A0A087X1A9	137;12	O75396	O75396	Vesicle-trafficking protein SEC22b	SEC22B	TKKLYIDSCARRNLGSINTELQDVQRIMVAN	UID8732	1	2396
24.9367	24.8967	NaN	NaN	27.2191	27.0774	27.959	NaN	27.6158	NaN	NaN	NaN	27.6158	27.804	NaN	NaN	S	3	___1	anatomical structure development;developmental process	cell part			Completeproteome;Leucine-richrepeat;Phosphoprotein;Polymorphism;Referenceproteome;Repeat		0.999998	380	O75427	380	O75427	O75427	Leucine-rich repeat and calponin homology domain-containing protein 4	LRCH4	DEERGTVEEQRPPELSPGAGDRERAPSSRRE	UID8760	1	2401
25.697	24.8203	25.0265	26.2413	27.0254	26.9483	27.2331	27.8884	27.252	27.4458	27.9227	27.7818	27.7191	27.2573	27.551	27.7134	S	2	___1	anatomical structure morphogenesis;biological regulation;biosynthetic process;cellular component morphogenesis;cellular component organization;cellular metabolic process;cellular nitrogen compound metabolic process;cellular process;developmental process;locomotion;macromolecule metabolic process;metabolic process;nitrogen compound metabolic process;nucleobase-containing compound metabolic process…	cell part;cell projection;cytoskeleton;intracellular membrane-bounded organelle;intracellular non-membrane-bounded organelle;intracellular organelle;neuron projection;nucleus;organelle		acid-amino acid ligase activity;binding;catalytic activity;cation binding;ion binding;ligase activity;ligase activity, forming carbon-nitrogen bonds;metal ion binding;small conjugating protein ligase activity;transition metal ion binding;ubiquitin-protein ligase activity;zinc ion binding	Alternativesplicing;Completeproteome;Disulfidebond;Ligase;Metal-binding;Nucleus;Phosphoprotein;Polymorphism;Referenceproteome;Repeat;Transcription;Transcriptionregulation;Ublconjugationpathway;Zinc;Zinc-finger		1	3505	O75592;O75592-2	3505;3505	O75592	O75592	E3 ubiquitin-protein ligase MYCBP2	MYCBP2	ILPARVKAIPRRRVNSGDTEVGSSLLRHPSP	UID8847	1	2417
25.8812	25.6799	26.0224	26.4793	NaN	23.9549	24.1279	24.4366	24.0605	23.9796	24.7172	NaN	NaN	24.3663	24.0146	24.9369	S	3	___1	biological regulation;cellular component movement;cellular component organization;cellular process;cytoskeleton organization;developmental maturation;developmental process;establishment of localization;organelle organization;protein targeting;protein transport;response to abiotic stimulus;response to stimulus;transport	cell part;cell projection;cytoplasmic membrane-bounded vesicle;intracellular membrane-bounded organelle;intracellular organelle;neuron projection;organelle;vesicle			Alternativesplicing;Cellmembrane;Cellprojection;Cellshape;Coiledcoil;Completeproteome;Lipoprotein;Membrane;Methylation;Palmitate;Phosphoprotein;Polymorphism;Prenylation;Referenceproteome		1	116	O75781;O75781-2	116;116	O75781	O75781	Paralemmin-1	PALM	GDSAPATAKENAAAPSPVRAPAPSPAKEERK	UID8875	1;2	2426
27.0442	27.0673	26.9776	27.1942	25.7801	25.8328	NaN	26.0594	NaN	25.6591	26.1654	25.8286	26.2213	25.8741	NaN	26.1103	S	2	___1	biological regulation			binding;enzyme binding;enzyme inhibitor activity;enzyme regulator activity;phosphatase binding;phosphatase inhibitor activity;phosphatase regulator activity;protein binding;protein phosphatase inhibitor activity;protein phosphatase regulator activity	Alternativesplicing;Completeproteome;Leucine-richrepeat;Phosphoprotein;Proteinphosphataseinhibitor;Referenceproteome;Repeat		0.9952	561	O75864;O75864-2	561;88	O75864	O75864	Protein phosphatase 1 regulatory subunit 37	PPP1R37	PGSPSTPTEQRISVSSPGRGHKVFVVTRVES	UID8890	1	2432
28.3339	27.1434	26.8086	27.2908	29.6067	29.1291	29.8094	29.4691	30.2061	29.3954	31.1347	29.3038	29.7594	29.8178	NaN	30.4869	S	2	___1	biological regulation;cellular metabolic process;cellular process;macromolecule metabolic process;metabolic process;multi-organism process;primary metabolic process;protein folding;protein metabolic process;response to biotic stimulus;response to chemical stimulus;response to endogenous stimulus;response to stimulus	cell part;cell projection;cytoplasm;intracellular membrane-bounded organelle;intracellular organelle;macromolecular complex;mitochondrion;neuron projection;organelle;protein complex;RNA polymerase complex		binding;chromatin binding;enzyme inhibitor activity;enzyme regulator activity;phosphatase inhibitor activity;phosphatase regulator activity;protein binding transcription factor activity;protein phosphatase inhibitor activity;protein phosphatase regulator activity;RNA polymerase II transcription cofactor activity;RNA polymerase II transcription corepressor activity;RNA polymerase II transcription …	Alternativesplicing;Cellprojection;Completeproteome;Cytoplasm;Mitochondrion;Nucleus;Oncogene;Phosphoprotein;Polymorphism;Proteinphosphataseinhibitor;Referenceproteome;Repressor;Transcription;Transcriptionregulation		0.999283	372	O94763;O94763-2;O94763-3;O94763-4;I3L280	372;296;346;354;119	O94763	O94763	Unconventional prefoldin RPB5 interactor 1	URI1	KFSEKKEEAKRKRKNSTGSGHSAQELPTIRT	UID8954	1	2452
29.247	28.8182	29.4305	29.1128	27.3512	27.4356	27.2062	27.6921	28.0801	27.9009	27.4315	27.5067	27.1297	27.4008	NaN	26.6195	S	2	___1	biological adhesion;biological regulation;cell adhesion;cell cycle;cellular metabolic process;cellular process;macromolecule metabolic process;macromolecule modification;metabolic process;phosphorus metabolic process;primary metabolic process;protein metabolic process;protein modification process;protein phosphorylation	cell part;membrane;plasma membrane		adenyl nucleotide binding;adenyl ribonucleotide binding;ATP binding;binding;catalytic activity;identical protein binding;kinase activity;molecular transducer activity;nucleotide binding;phosphotransferase activity, alcohol group as acceptor;polo kinase kinase activity;protein binding;protein dimerization activity;protein homodimerization activity;protein kinase activity;protein serine/threonine k…	3D-structure;ATP-binding;Cellcycle;Cellmembrane;Coiledcoil;Completeproteome;Kinase;Membrane;Nucleotide-binding;Phosphoprotein;Polymorphism;Referenceproteome;Serine/threonine-proteinkinase;Transferase		1	438	O94804	438	O94804	O94804	Serine/threonine-protein kinase 10	STK10	QVAQEKQVAEQGGDLSPAANRSQKASQSRPN	UID8978	1	2455
32.4707	32.2952	31.7634	NaN	30.13	30.8759	29.8752	30.0612	30.64	30.5749	30.3311	29.9632	31.9621	31.9408	30.7584	30.882	S	2	___1	biological regulation;biosynthetic process;cellular component organization;cellular metabolic process;cellular nitrogen compound metabolic process;cellular process;chromatin modification;chromatin organization;chromosome organization;DNA metabolic process;DNA replication;histone modification;macromolecule metabolic process;macromolecule modification;metabolic process;nitrogen compound metabolic p…	cell part;macromolecular complex;protein complex		acetyltransferase activity;binding;catalytic activity;cation binding;histone acetyltransferase activity;ion binding;lysine N-acetyltransferase activity;metal ion binding;N-acetyltransferase activity;N-acyltransferase activity;nucleic acid binding transcription factor activity;sequence-specific DNA binding transcription factor activity;transferase activity;transferase activity, transferring acyl g…	Acetylation;Acyltransferase;Alternativesplicing;Chromatinregulator;Completeproteome;DNAreplication;Metal-binding;Nucleus;Phosphoprotein;Referenceproteome;Transcription;Transcriptionregulation;Transferase;Zinc;Zinc-finger		0.99568	57	O95251;O95251-4;O95251-2	57;57;57	O95251	O95251	Histone acetyltransferase KAT7	KAT7	VTRSSARLSQSSQDSSPVRNLQSFGTEEPAY	UID9126	1;2;3	2491
26.6276	27.0763	27.1287	26.8032	30.6439	30.103	31.7997	30.6987	31.9698	NaN	31.36	31.2102	31.2426	31.8499	31.059	NaN	S	2	___1	biological regulation;cell motility;cellular component movement;cellular component organization;cellular process;cytoskeleton organization;locomotion;organelle organization	bleb;cell cortex;cell part;cell projection;cytoplasmic membrane-bounded vesicle;cytosol;intracellular membrane-bounded organelle;intracellular organelle;membrane;organelle;plasma membrane;vesicle		actin binding;actin filament binding;binding;cytoskeletal protein binding;enzyme binding;GTPase activating protein binding;GTPase binding;protein binding;Rac GTPase binding;Ras GTPase binding;Rho GTPase binding;small GTPase binding	Alternativesplicing;Cellmembrane;Cellprojection;Completeproteome;Cytoplasm;Cytoplasmicvesicle;Lipoprotein;Membrane;Myristate;Phosphoprotein;Referenceproteome		1	211	O95466-2;O95466;O95466-3	211;211;211	O95466-2	O95466-2	Formin-like protein 1	FMNL1	VPKSRHLTIKLTPAHSRKALRNSRIVSQKDD	UID9194	1;2	2508
29.989	29.5356	29.8187	29.6134	24.7934	24.4474	24.4072	24.5659	25.6348	25.2953	24.4995	NaN	25.8428	25.0019	24.0132	24.3059	S	2	___1	biological regulation;cell motility;cellular component movement;cellular component organization;cellular process;cytoskeleton organization;locomotion;organelle organization	bleb;cell cortex;cell part;cell projection;cytoplasmic membrane-bounded vesicle;cytosol;intracellular membrane-bounded organelle;intracellular organelle;membrane;organelle;plasma membrane;vesicle		actin binding;actin filament binding;binding;cytoskeletal protein binding;enzyme binding;GTPase activating protein binding;GTPase binding;protein binding;Rac GTPase binding;Ras GTPase binding;Rho GTPase binding;small GTPase binding	Alternativesplicing;Cellmembrane;Cellprojection;Completeproteome;Cytoplasm;Cytoplasmicvesicle;Lipoprotein;Membrane;Myristate;Phosphoprotein;Referenceproteome		1	184	O95466-2;O95466;O95466-3	184;184;184	O95466-2	O95466-2	Formin-like protein 1	FMNL1	DNGASNSEKNKPLEQSVEDLSKGPPSSVPKS	UID9195	1	2508
NaN	23.8045	25.5709	24.6702	27.3162	27.7206	27.9135	27.6409	27.857	27.9479	27.4727	27.8415	27.9886	28.2498	27.361	27.3445	S	2	___1	cellular process;establishment of localization;protein transport;transport;vesicle-mediated transport	cell part			Completeproteome;Membrane;Phosphoprotein;Proteintransport;Referenceproteome;Transmembrane;Transmembranehelix;Transport		1	9	O95562;Q5TIH2	9;9	O95562	O95562	Vesicle transport protein SFT2B	SFT2D2	_______MDKLKKVLSGQDTEDRSGLSEVVE	UID9217	1	2515
24.1395	24.7346	NaN	NaN	26.6369	26.3892	27.1821	27.143	25.8469	26.5731	26.9765	26.9677	26.5018	NaN	26.8697	26.8258	S	2	___1	anatomical structure development;anatomical structure formation involved in morphogenesis;anatomical structure morphogenesis;cell death;cell motility;cell proliferation;cellular component assembly;cellular component movement;cellular component organization;cellular process;cytoskeleton organization;death;developmental process;embryo development;growth;locomotion;multicellular organismal process;o…	cell part;centrosome;cytosol;intracellular non-membrane-bounded organelle;intracellular organelle;macromolecular complex;microtubule organizing center;organelle;protein complex			Alternativesplicing;Calmodulin-binding;Coiledcoil;Completeproteome;Cytoplasm;Cytoskeleton;Dwarfism;Microtubule;Phosphoprotein;Polymorphism;Referenceproteome		1	44	O95613	44	O95613	O95613	Pericentrin	PCNT	GDSSHSEKKTAKRKGSAVDASVQEESPVTKE	UID9220	1	2516
26.5042	26.046	25.4902	26.8006	27.698	28.2298	28.2933	27.7166	28.9833	28.5303	28.4918	27.8255	28.6292	28.8081	28.0469	28.4206	S	2	___1	biological regulation;cell cycle;cell death;cell growth;cell motility;cell proliferation;cellular component movement;cellular component organization;cellular process;cytoskeleton organization;death;growth;locomotion;organelle organization;response to stimulus;signal transduction	cell part;Golgi apparatus;intracellular membrane-bounded organelle;intracellular organelle;organelle	Axon guidance;ErbB signaling pathway;Focal adhesion;Regulation of actin cytoskeleton;Renal cell carcinoma;T cell receptor signaling pathway	adenyl nucleotide binding;adenyl ribonucleotide binding;ATP binding;binding;catalytic activity;kinase activity;nucleotide binding;phosphotransferase activity, alcohol group as acceptor;protein kinase activity;protein serine/threonine kinase activity;purine nucleotide binding;purine ribonucleoside triphosphate binding;purine ribonucleotide binding;ribonucleotide binding;transferase activity;transf…	3D-structure;Alternativesplicing;Apoptosis;ATP-binding;Cellcycle;Completeproteome;Cytoplasm;Kinase;Nucleotide-binding;Phosphoprotein;Polymorphism;Referenceproteome;Serine/threonine-proteinkinase;Transferase		1	148	O96013	148	O96013	O96013	Serine/threonine-protein kinase PAK 4	PAK4	GSRGRFAGHSEAGGGSGDRRRAGPEKRPKSS	UID9323	1	2548
25.4539	25.5151	NaN	25.6451	27.4462	27.1715	28.1412	27.4461	27.5622	26.66	27.6444	27.2332	NaN	26.9192	27.7244	27.5118	S	2	___1	establishment of localization;ion transport;transport	cell part;membrane;plasma membrane	Bile secretion;Gastric acid secretion;Pancreatic secretion;Salivary secretion	active transmembrane transporter activity;anion transmembrane transporter activity;anion:anion antiporter activity;antiporter activity;chloride transmembrane transporter activity;inorganic anion exchanger activity;inorganic anion transmembrane transporter activity;ion transmembrane transporter activity;secondary active transmembrane transporter activity;solute:solute antiporter activity;substrate…	Alternativesplicing;Anionexchange;Antiport;Completeproteome;Glycoprotein;Iontransport;Lipoprotein;Membrane;Palmitate;Phosphoprotein;Polymorphism;Referenceproteome;Transmembrane;Transmembranehelix;Transport		0.999832	144	P04920;P04920-2;P04920-3;C9J9M9	144;130;135;144	P04920	P04920	Anion exchange protein 2	SLC4A2	DEASEAEGARALTQPSPVSTPSSVQFFLQED	UID9415	1	2576
27.5309	27.5378	27.2097	28.3643	29.7756	28.7054	30.5756	30.3455	30.4903	29.4408	30.7448	28.5556	28.535	30.044	30.0734	30.472	S	3	___1		cell part;cytoskeleton;intracellular non-membrane-bounded organelle;intracellular organelle;organelle	Malaria		3D-structure;Alternativesplicing;Bloodgroupantigen;Cellmembrane;Completeproteome;Directproteinsequencing;Glycoprotein;Membrane;Phosphoprotein;Polymorphism;Referenceproteome;Sialicacid;Transmembrane;Transmembranehelix		0.830516	121	P04921;P04921-2;P04921-3	121;100;102	P04921	P04921	Glycophorin-C	GYPC	DAALQGDPALQDAGDSSRKEYFI________	UID9424	1	2577
25.5002	24.7267	25.5715	25.8208	27.4954	27.8427	28.9846	28.1754	28.1113	27.2915	28.7641	29.0173	28.9324	29.3065	27.9053	28.8168	S	2	___1	biological regulation;biosynthetic process;cellular metabolic process;cellular nitrogen compound metabolic process;cellular process;heterocycle metabolic process;metabolic process;nitrogen compound metabolic process;nucleobase-containing compound metabolic process;nucleobase-containing small molecule metabolic process;nucleotide metabolic process;primary metabolic process;regulation of transport;…	cell part;cytoplasmic membrane-bounded vesicle;endoplasmic reticulum;Golgi apparatus;intracellular membrane-bounded organelle;intracellular organelle;macromolecular complex;organelle;protein complex;vesicle	Aldosterone-regulated sodium reabsorption;Bile secretion;Carbohydrate digestion and absorption;Cardiac muscle contraction;Endocrine and other factor-regulated calcium reabsorption;Gastric acid secretion;Mineral absorption;Pancreatic secretion;Protein digestion and absorption;Proximal tubule bicarbonate reclamation;Salivary secretion	active transmembrane transporter activity;adenyl nucleotide binding;adenyl ribonucleotide binding;ATP binding;ATPase activity;ATPase activity, coupled;ATPase activity, coupled to movement of substances;ATPase activity, coupled to transmembrane movement of ions;ATPase activity, coupled to transmembrane movement of ions, phosphorylative mechanism;ATPase activity, coupled to transmembrane movement o…	Alternativesplicing;ATP-binding;Cellmembrane;Completeproteome;Directproteinsequencing;Hydrolase;Iontransport;Magnesium;Membrane;Metal-binding;Nucleotide-binding;Phosphoprotein;Polymorphism;Potassium;Potassiumtransport;Referenceproteome;Sodium;Sodium/potassiumtransport;Sodiumtransport;Transmembrane;Transmembranehelix;Transport		1	16	P05023;P05023-4;P05023-2	16;16;16	P05023	P05023	Sodium/potassium-transporting ATPase subunit alpha-1	ATP1A1	MGKGVGRDKYEPAAVSEQGDKKGKKGKKDRD	UID9426	1	2578
24.7491	24.5182	24.1058	25.513	27.5549	27.1393	28.2043	27.9854	28.4826	28.0228	28.5068	28.7097	28.8866	28.821	29.3918	29.3607	S	2	___1	aging;anatomical structure development;anatomical structure formation involved in morphogenesis;anatomical structure morphogenesis;behavior;biological regulation;biosynthetic process;cell activation;cell communication;cell development;cell differentiation;cellular component morphogenesis;cellular component organization;cellular homeostasis;cellular ion homeostasis;cellular metabolic process;cellu…	cell part;cytosol;intracellular membrane-bounded organelle;intracellular organelle;macromolecular complex;nucleoplasm;nucleus;organelle;protein complex;transcription factor complex;transcriptional repressor complex	B cell receptor signaling pathway;Chagas disease (American trypanosomiasis);Colorectal cancer;Epithelial cell signaling in Helicobacter pylori infection;ErbB signaling pathway;Focal adhesion;GnRH signaling pathway;Leishmaniasis;MAPK signaling pathway;Neurotrophin signaling pathway;Osteoclast differentiation;Pathways in cancer;Renal cell carcinoma;Rheumatoid arthritis;T cell receptor signaling pat…	binding;cAMP response element binding;DNA binding;double-stranded DNA binding;enhancer binding;enhancer sequence-specific DNA binding;enzyme activator activity;enzyme regulator activity;GTPase activator activity;GTPase regulator activity;nucleic acid binding;nucleic acid binding transcription factor activity;nucleoside-triphosphatase regulator activity;protein binding transcription factor activit…	3D-structure;Acetylation;Activator;Completeproteome;Directproteinsequencing;DNA-binding;Nucleus;Phosphoprotein;Polymorphism;Proto-oncogene;Referenceproteome;Transcription;Transcriptionregulation		1	100	P05412;P17535	73;100	P05412;P17535	P17535	Transcription factor AP-1;Transcription factor jun-D	JUN;JUND	DGLLASPDLGLLKLASPELERLIIQSNGLVT;SDLLTSPDVGLLKLASPELERLIIQSSNGHI	UID9445	1	2584;2727
NaN	24.3237	23.3233	NaN	29.3129	27.7277	29.5089	NaN	NaN	29.8478	28.3474	29.8632	28.3198	28.8155	29.5666	29.3067	S	2	___1	biological regulation;biosynthetic process;cell activation;cell communication;cell death;cell-cell signaling;cellular homeostasis;cellular ion homeostasis;cellular metabolic process;cellular nitrogen compound metabolic process;cellular process;death;establishment of localization;homeostatic process;immune system process;ion transport;macromolecule metabolic process;metabolic process;nitrogen comp…	cell part;cytosol;intracellular membrane-bounded organelle;intracellular organelle;membrane;nucleus;organelle;plasma membrane	African trypanosomiasis;Aldosterone-regulated sodium reabsorption;Amoebiasis;Calcium signaling pathway;Endocrine and other factor-regulated calcium reabsorption;ErbB signaling pathway;Fc gamma R-mediated phagocytosis;Focal adhesion;Gap junction;Gastric acid secretion;Glioma;Leukocyte transendothelial migration;Long-term depression;Long-term potentiation;MAPK signaling pathway;MAPK signaling pathw…	adenyl nucleotide binding;adenyl ribonucleotide binding;androgen receptor binding;ATP binding;binding;calcium channel regulator activity;catalytic activity;cation binding;channel regulator activity;chromatin binding;histone binding;histone kinase activity;histone kinase activity (H3-T6 specific);histone threonine kinase activity;hormone receptor binding;ion binding;kinase activity;ligand-dependen…	3D-structure;Acetylation;Adaptiveimmunity;Alternativesplicing;Apoptosis;ATP-binding;Calcium;Chromatinregulator;Completeproteome;Cytoplasm;Directproteinsequencing;Immunity;Kinase;Membrane;Metal-binding;Nucleotide-binding;Nucleus;Phosphoprotein;Polymorphism;Referenceproteome;Repeat;Serine/threonine-proteinkinase;Transcription;Transcriptionregulation;Transferase;Zinc;Zinc-finger		1	311	P05771-2;P05771	311;311	P05771-2	P05771-2	Protein kinase C beta type	PRKCB	EANEELRQKFERAKISQGTKVPEEKTTNTVS	UID9452	1;2	2587
26.7742	26.302	26.5551	26.3114	28.3091	28.7162	28.5857	28.7122	30.04	29.32	29.2832	29.0903	29.6959	29.5755	28.1682	28.42	S	2	___1	anatomical structure development;biological adhesion;biological regulation;biosynthetic process;cell activation;cell adhesion;cell development;cell differentiation;cell proliferation;cellular homeostasis;cellular ion homeostasis;cellular metabolic process;cellular process;developmental process;establishment of localization;homeostatic process;immune system process;ion transport;locomotion;macromo…	cell part	Cell adhesion molecules (CAMs);Fc gamma R-mediated phagocytosis;Primary immunodeficiency;T cell receptor signaling pathway	binding;carbohydrate binding;catalytic activity;glycosaminoglycan binding;heparin binding;hydrolase activity;hydrolase activity, acting on ester bonds;molecular transducer activity;pattern binding;phosphatase activity;phosphoprotein phosphatase activity;phosphoric ester hydrolase activity;polysaccharide binding;protein tyrosine phosphatase activity;receptor activity;signal transducer activity;sig…	3D-structure;Alternativesplicing;Completeproteome;Diseasemutation;Glycoprotein;Hydrolase;Membrane;Phosphoprotein;Polymorphism;Proteinphosphatase;Referenceproteome;Repeat;SCID;Signal;Transmembrane;Transmembranehelix		1	1299	P08575;P08575-4	1299;1138	P08575	P08575	Receptor-type tyrosine-protein phosphatase C	PTPRC	TSGTEGPEHSVNGPASPALNQGS________	UID9559	1;2	2619
24.8328	23.9336	24.8273	NaN	27.8681	27.3588	28.6818	28.5042	28.2682	28.6741	28.3707	28.9799	28.976	28.7787	28.4248	28.6351	S	2	___1	aging;anatomical structure development;anatomical structure morphogenesis;behavior;biological regulation;catabolic process;cell communication;cell-cell signaling;cellular component morphogenesis;cellular component organization;cellular membrane organization;cellular metabolic process;cellular nitrogen compound metabolic process;cellular process;cytoskeleton organization;developmental process;macr…	cell part;cell projection;cytoplasm;cytoplasmic membrane-bounded vesicle;extracellular space;intracellular membrane-bounded organelle;intracellular organelle;macromolecular complex;membrane;microvillus;organelle;plasma membrane;protein complex;pseudopodium;vesicle		2',3'-cyclic-nucleotide 3'-phosphodiesterase activity;binding;catalytic activity;cyclic nucleotide binding;cyclic-nucleotide phosphodiesterase activity;hydrolase activity;hydrolase activity, acting on ester bonds;nucleic acid binding;nucleotide binding;phosphoric diester hydrolase activity;phosphoric ester hydrolase activity;RNA binding	3D-structure;Alternativesplicing;Completeproteome;Directproteinsequencing;Hydrolase;Lipoprotein;Membrane;Methylation;Phosphoprotein;Polymorphism;Prenylation;Referenceproteome;RNA-binding		0.962753	9	P09543	9	P09543	P09543	2',3'-cyclic-nucleotide 3'-phosphodiesterase	CNP	_______MNRGFSRKSHTFLPKIFFRKMSSS	UID9588	1	2629
NaN	24.6474	25.0039	NaN	26.6927	26.6947	26.5422	NaN	26.6672	26.6241	NaN	27.1116	26.3643	26.1559	26.3237	26.3822	S	3	___1	biological regulation;regulation of protein modification process	cell part;cytosol;intracellular membrane-bounded organelle;intracellular organelle;mitochondrion;organelle	Acute myeloid leukemia;Bladder cancer;Chronic myeloid leukemia;Colorectal cancer;Endometrial cancer;ErbB signaling pathway;Glioma;Hepatitis C;Insulin signaling pathway;Long-term depression;Long-term potentiation;Melanoma;Natural killer cell mediated cytotoxicity;Non-small cell lung cancer;Pancreatic cancer;Pathways in cancer;Progesterone-mediated oocyte maturation;Prostate cancer;Regulation of ac…	adenyl nucleotide binding;adenyl ribonucleotide binding;ATP binding;binding;catalytic activity;cation binding;ion binding;kinase activity;MAP kinase kinase kinase activity;metal ion binding;molecular transducer activity;nucleotide binding;phosphotransferase activity, alcohol group as acceptor;protein kinase activity;protein serine/threonine kinase activity;purine nucleotide binding;purine ribonuc…	3D-structure;Alternativesplicing;ATP-binding;Completeproteome;Kinase;Metal-binding;Nucleotide-binding;Phosphoprotein;Polymorphism;Proto-oncogene;Referenceproteome;Serine/threonine-proteinkinase;Transferase;Zinc;Zinc-finger		0.997867	186	P10398;Q96II5	186;189	P10398	P10398	Serine/threonine-protein kinase A-Raf	ARAF	PSNRPLNELLTPQGPSPRTQHCDPEHFPFPA	UID9657	1;2	2648
28.0681	27.8763	27.4605	28.917	31.2091	32.4912	31.6788	33.0627	33.2133	33.1328	32.9546	33.0496	33.1562	32.4852	31.5373	31.9099	S	2	___1	anatomical structure morphogenesis;biological regulation;cell activation;cellular component assembly;cellular component organization;cellular process;cytoskeleton organization;developmental process;immune system process;organelle organization;regulation of transport	cell part;cell projection;cytoplasm;cytoskeleton;cytosol;intracellular non-membrane-bounded organelle;intracellular organelle;macromolecular complex;membrane;organelle;plasma membrane;protein complex		actin binding;binding;calcium ion binding;cation binding;cytoskeletal protein binding;ion binding;metal ion binding;protein binding	3D-structure;Acetylation;Actin-binding;Calcium;Celljunction;Cellmembrane;Cellprojection;Completeproteome;Cytoplasm;Cytoskeleton;Directproteinsequencing;Membrane;Metal-binding;Phosphoprotein;Polymorphism;Referenceproteome;Repeat		1	5	P13796;Q5TBN3;Q5TBN5	5;5;5	P13796	P13796	Plastin-2	LCP1	___________MARGSVSDEEMMELREAFAK	UID9801	1;2	2685
27.8462	28.2642	27.734	28.0641	29.3198	29.6427	29.0677	NaN	30.0219	29.2844	29.3687	29.2604	29.6254	29.2658	28.8784	NaN	S	2	___1	alcohol metabolic process;anatomical structure development;biosynthetic process;carbohydrate metabolic process;cellular metabolic process;cellular process;developmental process;energy reserve metabolic process;generation of precursor metabolites and energy;macromolecule metabolic process;metabolic process;polysaccharide metabolic process;primary metabolic process;small molecule metabolic process	cell part;cytosol	Insulin signaling pathway;Starch and sucrose metabolism	binding;carbohydrate binding;catalytic activity;glucose binding;glucosyltransferase activity;glycogen (starch) synthase activity;monosaccharide binding;sugar binding;transferase activity;transferase activity, transferring glycosyl groups;transferase activity, transferring hexosyl groups;UDP-glucosyltransferase activity;UDP-glycosyltransferase activity	Allostericenzyme;Alternativesplicing;Completeproteome;Diabetesmellitus;Diseasemutation;Glycogenbiosynthesis;Glycosyltransferase;Phosphoprotein;Polymorphism;Referenceproteome;Transferase		0.999486	727	P13807;P13807-2	727;663	P13807	P13807	Glycogen [starch] synthase, muscle	GYS1	DTATSSSLSTPSEPLSPTSSLGEERN_____	UID9809	1;2	2686
26.302	26.0542	28.0092	27.9253	29.0318	30.1509	30.2711	30.5028	30.0484	30.4342	30.8058	31.647	30.6784	26.1912	29.8789	30.903	S	3	___1	biological adhesion;cell adhesion;cellular process	cell part;cytoplasm	Cell adhesion molecules (CAMs);Leukocyte transendothelial migration		Alternativesplicing;Celladhesion;Completeproteome;Directproteinsequencing;Glycoprotein;Membrane;Polymorphism;Referenceproteome;Signal;Transmembrane;Transmembranehelix		1	168	P14209;P14209-3	168;152	P14209	P14209	CD99 antigen	CD99	LCFKENAEQGEVDMESHRNANAEPAVQRTLL	UID9827	1	2692
28.8653	29.0548	27.2807	27.9721	31.6579	31.4587	31.9959	30.69	31.8744	31.8457	31.5947	30.7891	31.7041	31.7992	31.5331	31.7036	S	3	___1	biological regulation;cell motility;cellular component movement;cellular process;coagulation;establishment or maintenance of cell polarity;immune system process;locomotion;multicellular organismal process;multi-organism process;regulation of body fluid levels;response to biotic stimulus;response to chemical stimulus;response to external stimulus;response to stimulus;response to stress;signal tran…	cell part;cell projection;cell surface;extracellular space	Cell adhesion molecules (CAMs)	molecular transducer activity;receptor activity;signal transducer activity;signaling receptor activity;transmembrane signaling receptor activity	Completeproteome;Directproteinsequencing;Glycoprotein;Membrane;Phosphoprotein;Polymorphism;Referenceproteome;Signal;Transmembrane;Transmembranehelix		0.99571	336	P16150;C9JUK7	336;336	P16150	P16150	Leukosialin	SPN	GSGGDKGSGFPDGEGSSRRPTLTTFFGRRKS	UID9849	1;2;3	2703
27.6206	27.5755	27.481	NaN	29.0165	29.347	29.744	29.9553	29.9643	29.4198	29.9038	29.8196	25.9248	29.7147	29.6673	29.9998	S	2	___1	biological regulation;cell motility;cellular component movement;cellular process;coagulation;establishment or maintenance of cell polarity;immune system process;locomotion;multicellular organismal process;multi-organism process;regulation of body fluid levels;response to biotic stimulus;response to chemical stimulus;response to external stimulus;response to stimulus;response to stress;signal tran…	cell part;cell projection;cell surface;extracellular space	Cell adhesion molecules (CAMs)	molecular transducer activity;receptor activity;signal transducer activity;signaling receptor activity;transmembrane signaling receptor activity	Completeproteome;Directproteinsequencing;Glycoprotein;Membrane;Phosphoprotein;Polymorphism;Referenceproteome;Signal;Transmembrane;Transmembranehelix		1	355	P16150	355	P16150	P16150	Leukosialin	SPN	PTLTTFFGRRKSRQGSLAMEELKSGSGPSLK	UID9851	1;2	2703
24.6065	25.6125	24.3866	25.0782	30.7561	29.9882	31.4178	31.0934	30.6675	29.8352	31.2641	30.9223	30.908	30.7425	31.3452	31.3395	S	2	___1	biological regulation;cell motility;cellular component movement;cellular process;coagulation;establishment or maintenance of cell polarity;immune system process;locomotion;multicellular organismal process;multi-organism process;regulation of body fluid levels;response to biotic stimulus;response to chemical stimulus;response to external stimulus;response to stimulus;response to stress;signal tran…	cell part;cell projection;cell surface;extracellular space	Cell adhesion molecules (CAMs)	molecular transducer activity;receptor activity;signal transducer activity;signaling receptor activity;transmembrane signaling receptor activity	Completeproteome;Directproteinsequencing;Glycoprotein;Membrane;Phosphoprotein;Polymorphism;Referenceproteome;Signal;Transmembrane;Transmembranehelix		1	291	P16150;C9JUK7	291;291	P16150	P16150	Leukosialin	SPN	LWRRRQKRRTGALVLSRGGKRNGVVDAWAGP	UID9856	1	2703
30.7937	30.9892	30.2525	31.2944	33.6416	33.4055	34.0601	33.4672	33.9345	33.0418	34.053	33.4893	33.5565	33.1669	33.9883	33.7793	S	3	___1	anatomical structure morphogenesis;biological regulation;cellular component disassembly;cellular component morphogenesis;cellular component organization;cellular process;cytoskeleton organization;developmental process;multi-organism process;organelle organization;protein depolymerization;regulation of organelle organization;response to biotic stimulus;response to stimulus;signal transduction	cell part;cytosol;intracellular;macromolecular complex;membrane;protein complex	MAPK signaling pathway	binding;cytoskeletal protein binding;molecular transducer activity;protein binding;signal transducer activity;tubulin binding	Acetylation;Alternativesplicing;Coiledcoil;Completeproteome;Cytoplasm;Cytoskeleton;Developmentalprotein;Differentiation;Directproteinsequencing;Microtubule;Neurogenesis;Phosphoprotein;Referenceproteome		1	25	P16949;A2A2D0;P16949-2	25;25;25	P16949	P16949	Stathmin	STMN1	ELEKRASGQAFELILSPRSKESVPEFPLSPP	UID9882	1;2	2714
25.77	26.1096	25.8429	26.1114	29.6052	29.5517	30.5185	29.4791	30.0767	29.1482	30.4074	29.9071	29.9011	29.3017	30.1086	29.9666	S	2	___1	anatomical structure development;biological regulation;biosynthetic process;cellular metabolic process;cellular nitrogen compound metabolic process;cellular process;developmental process;embryo development;macromolecule metabolic process;metabolic process;mRNA metabolic process;mRNA processing;nitrogen compound metabolic process;nucleobase-containing compound metabolic process;primary metabolic p…	cell part;cytoplasm;extracellular region;intracellular membrane-bounded organelle;intracellular non-membrane-bounded organelle;intracellular organelle;macromolecular complex;nucleoplasm;nucleus;organelle;polysome;protein complex;ribonucleoprotein complex;spliceosomal complex	Tight junction	binding;DNA binding;double-stranded DNA binding;enzyme binding;GTPase binding;mRNA 3'-UTR binding;mRNA binding;nucleic acid binding;nucleic acid binding transcription factor activity;protein binding;protein binding transcription factor activity;Ras GTPase binding;Rho GTPase binding;RNA binding;sequence-specific DNA binding transcription factor activity;single-stranded DNA binding;small GTPase bin…	3D-structure;Acetylation;Activator;Alternativesplicing;Completeproteome;Cytoplasm;Directproteinsequencing;DNA-binding;Isopeptidebond;Mitogen;mRNAprocessing;mRNAsplicing;Nucleus;Phosphoprotein;Polymorphism;Referenceproteome;Repressor;RNA-binding;Secreted;Transcription;Transcriptionregulation;Ublconjugation		1	102	P16989;P16989-2;P16989-3;A0A0D9SEI8;P67809;H0Y449	134;134;134;26;102;152	P16989;P67809	P67809	Y-box-binding protein 3;Nuclease-sensitive element-binding protein 1	YBX3;YBX1	HQTAIKKNNPRKYLRSVGDGETVEFDVVEGE	UID9901	1	2715;3238
NaN	24.1797	24.7725	24.7881	28.7619	29.795	29.9916	29.561	29.179	29.4165	30.101	29.7392	28.5818	28.6359	27.5868	27.805	S	2	___1	anatomical structure morphogenesis;biological regulation;biosynthetic process;cellular metabolic process;cellular nitrogen compound metabolic process;cellular process;developmental process;macromolecule metabolic process;metabolic process;nitrogen compound metabolic process;nucleobase-containing compound metabolic process;primary metabolic process;RNA metabolic process	cell part;intracellular non-membrane-bounded organelle;intracellular organelle;membrane;nucleolus;organelle;plasma membrane		binding;cation binding;DNA binding;ion binding;metal ion binding;nucleic acid binding;transition metal ion binding;zinc ion binding	Completeproteome;DNA-binding;Metal-binding;Nucleus;Polymorphism;Referenceproteome;Repeat;Transcription;Transcriptionregulation;Zinc;Zinc-finger		1	49	P17026	49	P17026	P17026	Zinc finger protein 22	ZNF22	GMTIRFDSSFSRLRRSLDDKPYKCTECEKSF	UID9903	1	2716
26.7429	26.664	26.9201	NaN	29.2508	28.5586	29.9794	29.6392	30.0697	28.9489	30.0692	30.0339	29.3818	29.5021	30.2092	30.3972	S	2	___1	biological regulation;cell activation;cellular component organization;cellular metabolic process;cellular process;cytoskeleton organization;macromolecule metabolic process;macromolecule modification;metabolic process;organelle organization;phosphorus metabolic process;primary metabolic process;protein dephosphorylation;protein metabolic process;protein modification process;regulation of transport…	cell part;cytosol;endoplasmic reticulum;endosome;intracellular membrane-bounded organelle;intracellular organelle;membrane;organelle;vesicle	Adherens junction;Insulin signaling pathway	binding;catalytic activity;cation binding;hydrolase activity;hydrolase activity, acting on ester bonds;ion binding;metal ion binding;phosphatase activity;phosphoprotein phosphatase activity;phosphoric ester hydrolase activity;protein tyrosine phosphatase activity;transition metal ion binding;zinc ion binding	3D-structure;Acetylation;Completeproteome;Directproteinsequencing;Endoplasmicreticulum;Hydrolase;Membrane;Oxidation;Phosphoprotein;Polymorphism;Proteinphosphatase;Receptor;Referenceproteome;S-nitrosylation		1	378	P18031;B4DSN5	378;305	P18031	P18031	Tyrosine-protein phosphatase non-receptor type 1;Tyrosine-protein phosphatase non-receptor type	PTPN1	SMSQDTEVRSRVVGGSLRGAQAASPAKGEPS	UID9998	1	2737
29.532	30.0393	30.8197	30.3761	31.6738	31.8652	31.7002	31.6409	31.4594	31.6957	31.2213	31.4119	31.3301	31.7767	30.143	31.47	S	2	___1	biological regulation;biosynthetic process;cellular metabolic process;cellular nitrogen compound metabolic process;cellular process;macromolecule metabolic process;metabolic process;nitrogen compound metabolic process;nucleobase-containing compound metabolic process;primary metabolic process;RNA metabolic process;transcription elongation, DNA-dependent	cell part;intracellular membrane-bounded organelle;intracellular organelle;macromolecular complex;mitochondrion;nucleus;organelle;protein complex;transcription elongation factor complex		binding;nucleic acid binding;nucleotide binding;RNA binding	3D-structure;Coiledcoil;Completeproteome;Directproteinsequencing;Nucleus;Phosphoprotein;Referenceproteome;Repeat;Repressor;RNA-binding;Transcription;Transcriptionregulation;Ublconjugation		1	115	P18615;P18615-3;A0A0A0MT02;E9PD43;A0A0A0MSN9;P18615-4;A0A0G2JI50;A2ABK4	115;122;115;115;115;115;115;115	P18615	P18615	Negative elongation factor E	NELFE	EKGPVPTFQPFQRSISADDDLQESSRRPQRK	UID10041	1	2744
25.7844	25.7642	25.8825	26.3544	27.7093	27.5725	28.2901	27.7382	27.8993	25.9032	27.7679	27.803	28.0503	27.6415	28.0127	28.5973	S	2	___1	biological regulation;catabolic process;cell motility;cellular component movement;cellular lipid metabolic process;cellular metabolic process;cellular process;coagulation;developmental process;embryo development;immune system process;interspecies interaction between organisms;lipid metabolic process;locomotion;macromolecule metabolic process;macromolecule modification;metabolic process;multicellu…	cell part;cell projection;cytosol;macromolecular complex;membrane;plasma membrane;protein complex	Calcium signaling pathway;Epithelial cell signaling in Helicobacter pylori infection;ErbB signaling pathway;Fc epsilon RI signaling pathway;Fc gamma R-mediated phagocytosis;Glioma;Inositol phosphate metabolism;Leukocyte transendothelial migration;Natural killer cell mediated cytotoxicity;Neurotrophin signaling pathway;Non-small cell lung cancer;Pathways in cancer;Phosphatidylinositol signaling sy…	binding;calcium ion binding;catalytic activity;cation binding;hydrolase activity;hydrolase activity, acting on ester bonds;ion binding;lipase activity;lipid binding;metal ion binding;molecular transducer activity;phosphatidylinositol phospholipase C activity;phospholipase activity;phospholipase C activity;phospholipid binding;phosphoric diester hydrolase activity;phosphoric ester hydrolase activi…	3D-structure;Acetylation;Alternativesplicing;Calcium;Cellprojection;Completeproteome;Host-virusinteraction;Hydrolase;Lipiddegradation;Lipidmetabolism;Metal-binding;Phosphoprotein;Polymorphism;Referenceproteome;Repeat;SH2domain;SH3domain;Transducer;Ublconjugation		0.999998	1249	P19174;V9GY71;V9GYH5;P19174-2	1248;66;91;1249	P19174;P19174-2	P19174-2	1-phosphatidylinositol 4,5-bisphosphate phosphodiesterase gamma-1	PLCG1	SDASGQLFHGRAREGSFESRYQQPFEDFRIS	UID10055	1	2749;2750
25.7502	25.5189	26.5231	26.0958	28.203	27.7847	28.2963	28.2033	NaN	28.6403	28.243	28.7041	29.0789	29.0811	28.1498	28.7708	S	2	___1	establishment of localization;lipid transport;transport	cell part;membrane		binding;lipid binding;oxysterol binding;phospholipid binding;steroid binding;sterol binding	3D-structure;Acetylation;Coiledcoil;Completeproteome;Cytoplasm;Golgiapparatus;Lipid-binding;Lipidtransport;Membrane;Phosphoprotein;Polymorphism;Referenceproteome;Transport		0.999331	338	P22059	338	P22059	P22059	Oxysterol-binding protein 1	OSBP	RGATVLPANTPGNVGSGKDQCCSGKGDMSDE	UID10183	1	2781
23.8715	24.841	25.1297	NaN	28.7614	28.4911	29.9631	29.6216	28.7106	27.5872	29.9942	30.517	29.6736	30.317	29.3813	30.1381	S	2	___1		cell part;cytosol;macromolecular complex;protein complex		binding;nucleic acid binding;RNA binding;translation elongation factor activity;translation factor activity, nucleic acid binding	3D-structure;Acetylation;Completeproteome;Directproteinsequencing;Elongationfactor;Phosphoprotein;Proteinbiosynthesis;Referenceproteome		1	128	P24534	128	P24534	P24534	Elongation factor 1-beta	EEF1B2	EEAKRLREERLAQYESKKAKKPALVAKSSIL	UID10279	1	2804
28.0146	27.7823	28.2445	28.183	26.3276	26.636	27.2256	27.0673	26.771	26.4546	26.7038	27.1881	26.6951	26.9222	25.9841	26.4259	S	2	___1	biological regulation;cell communication;cell-cell signaling;cellular metabolic process;cellular process;energy reserve metabolic process;establishment of localization;generation of precursor metabolites and energy;metabolic process;protein targeting;protein transport;regulation of transport;response to stimulus;signal transduction;signaling;small molecule metabolic process;transport	cell part;cytosol;membrane;plasma membrane		binding;protein binding;protein kinase A binding	3D-structure;Calmodulin-binding;Completeproteome;Lipoprotein;Membrane;Palmitate;Polymorphism;Referenceproteome		0.999686	178	P24588	178	P24588	P24588	A-kinase anchor protein 5	AKAP5	IQTQTPLNDQATKAKSTQDLSEGISRKDGDE	UID10286	1	2806
25.9797	26.2489	NaN	26.2217	25.4306	25.3739	25.4582	25.5018	25.2408	25.4967	25.7949	25.4133	25.7971	25.7453	25.0676	25.6429	S	2	___1	anatomical structure development;anatomical structure morphogenesis;biological adhesion;biological regulation;cell activation;cell adhesion;cell differentiation;cell junction organization;cell motility;cellular component assembly;cellular component disassembly;cellular component morphogenesis;cellular component movement;cellular component organization;cellular homeostasis;cellular process;chromos…	cell part;cell projection;centrosome;cytosol;intracellular membrane-bounded organelle;intracellular non-membrane-bounded organelle;intracellular organelle;kinetochore;macromolecular complex;microtubule organizing center;nucleus;organelle;protein complex;site of polarized growth	Basal cell carcinoma;Colorectal cancer;Endometrial cancer;Pathways in cancer;Regulation of actin cytoskeleton;Wnt signaling pathway	binding;cytoskeletal protein binding;enzyme regulator activity;kinase regulator activity;microtubule binding;microtubule plus-end binding;protein binding;protein kinase regulator activity;tubulin binding	3D-structure;Alternativesplicing;Celljunction;Cellmembrane;Cellprojection;Coiledcoil;Completeproteome;Cytoplasm;Cytoskeleton;Diseasemutation;Membrane;Microtubule;Phosphoprotein;Polymorphism;Referenceproteome;Repeat;Tumorsuppressor;Ublconjugation;Wntsignalingpathway		0.998882	987	P25054;P25054-2;P25054-3;A0A2Q2SV78;E9PFT7	987;886;969;969;987	P25054	P25054	Adenomatous polyposis coli protein	APC	GYGKRGQMKPSIESYSEDDESKFCSYGQYPA	UID10325	1	2811
23.8871	25.0453	NaN	NaN	27.7631	29.0369	29.0324	29.9366	26.0784	29.8994	28.8106	29.2909	27.4498	29.7945	27.8716	28.3277	S	2	___1	anatomical structure development;biological regulation;catabolic process;cell motility;cellular component assembly;cellular component movement;cellular component organization;cellular macromolecular complex assembly;cellular metabolic process;cellular nitrogen compound metabolic process;cellular process;chromatin organization;chromosome organization;developmental process;DNA ligation;DNA metaboli…	cell part;chromosome;extracellular space;intracellular non-membrane-bounded organelle;intracellular organelle;macromolecular complex;nucleoplasm;organelle;protein complex		binding;chemoattractant activity;damaged DNA binding;DNA bending activity;DNA binding;double-stranded DNA binding;nucleic acid binding;nucleic acid binding transcription factor activity;protein binding;RAGE receptor binding;receptor binding;regulatory region DNA binding;regulatory region nucleic acid binding;sequence-specific DNA binding transcription factor activity;single-stranded DNA binding;s…	Acetylation;Chromosome;Completeproteome;DNA-binding;Nucleus;Phosphoprotein;Referenceproteome;Repeat		0.999996	181	P26583	181	P26583	P26583	High mobility group protein B2	HMGB2	GKSEAGKKGPGRPTGSKKKNEPEDEEEEEEE	UID10378	1	2827
27.6984	27.694	27.7204	27.7763	26.7412	26.7747	NaN	27.0237	26.5177	26.6559	26.7108	26.7009	26.8714	27.3242	27.2196	26.5376	S	2	___1	biological regulation;biosynthetic process;cell cycle;cellular component organization;cellular metabolic process;cellular nitrogen compound metabolic process;cellular process;chromatin modification;chromatin organization;chromosome organization;interspecies interaction between organisms;macromolecule metabolic process;metabolic process;mitotic cell cycle;multi-organism process;nitrogen compound m…	cell part;macromolecular complex;nucleoplasm;protein complex;transcription factor complex	Cell cycle;TGF-beta signaling pathway		3D-structure;Alternativesplicing;Cellcycle;Chromatinregulator;Completeproteome;Directproteinsequencing;Host-virusinteraction;Nucleus;Phosphoprotein;Polymorphism;Referenceproteome;Repressor;Transcription;Transcriptionregulation;Tumorsuppressor		0.999987	650	P28749;P28749-2	650;650	P28749	P28749	Retinoblastoma-like protein 1	RBL1	DMQPLSPISVHERYSSPTAGSAKRRLFGEDP	UID10413	1	2845
28.4612	28.2216	28.2296	28.9423	26.0136	26.3452	26.726	26.2637	27.0317	26.2341	27.1358	26.7969	27.4373	26.9549	27.3646	27.5628	S	4	___1	aging;anatomical structure morphogenesis;biological regulation;biosynthetic process;catabolic process;cell differentiation;cellular component assembly;cellular component organization;cellular homeostasis;cellular ion homeostasis;cellular metabolic process;cellular nitrogen compound metabolic process;cellular process;developmental process;establishment of localization;homeostatic process;immune sy…	cell part;cytoplasm;cytosol;intracellular membrane-bounded organelle;intracellular non-membrane-bounded organelle;intracellular organelle;membrane;nucleolus;nucleus;organelle	Acute myeloid leukemia;Endocytosis;Pathways in cancer;Ubiquitin mediated proteolysis	binding;cation binding;cobalt ion binding;DNA binding;ion binding;metal ion binding;nucleic acid binding;protein binding;protein binding transcription factor activity;protein dimerization activity;protein heterodimerization activity;transcription coactivator activity;transcription cofactor activity;transcription factor binding transcription factor activity;transition metal ion binding;zinc ion bi…	3D-structure;Acetylation;Activator;Alternativesplicing;Antiviraldefense;Apoptosis;Chromosomalrearrangement;Coiledcoil;Completeproteome;Cytoplasm;DNA-binding;Endoplasmicreticulum;Endosome;Host-virusinteraction;Immunity;Innateimmunity;Isopeptidebond;Membrane;Metal-binding;Nucleus;Phosphoprotein;Polymorphism;Proto-oncogene;Referenceproteome;Repeat;Transcription;Transcriptionregulation;Tumorsuppresso…		1	527	P29590;P29590-5;P29590-9;H3BVD2;P29590-11;P29590-12;P29590-2;P29590-3;P29590-8	527;527;527;171;479;479;527;527;527	P29590;P29590-11;P29590-2;P29590-3	P29590	Protein PML	PML	STSKAVSPPHLDGPPSPRSPVIGSEVFLPNS	UID10446	1;2;3	2855;2856;2857;2858
28.4612	28.2216	28.2296	28.9423	26.0136	26.3452	26.726	26.2637	27.0317	26.2341	27.1358	26.7969	27.4373	26.9549	27.3646	27.5628	S	3	___1	aging;anatomical structure morphogenesis;biological regulation;biosynthetic process;catabolic process;cell differentiation;cellular component assembly;cellular component organization;cellular homeostasis;cellular ion homeostasis;cellular metabolic process;cellular nitrogen compound metabolic process;cellular process;developmental process;establishment of localization;homeostatic process;immune sy…	cell part;cytoplasm;cytosol;intracellular membrane-bounded organelle;intracellular non-membrane-bounded organelle;intracellular organelle;membrane;nucleolus;nucleus;organelle	Acute myeloid leukemia;Endocytosis;Pathways in cancer;Ubiquitin mediated proteolysis	binding;cation binding;cobalt ion binding;DNA binding;ion binding;metal ion binding;nucleic acid binding;protein binding;protein binding transcription factor activity;protein dimerization activity;protein heterodimerization activity;transcription coactivator activity;transcription cofactor activity;transcription factor binding transcription factor activity;transition metal ion binding;zinc ion bi…	3D-structure;Acetylation;Activator;Alternativesplicing;Antiviraldefense;Apoptosis;Chromosomalrearrangement;Coiledcoil;Completeproteome;Cytoplasm;DNA-binding;Endoplasmicreticulum;Endosome;Host-virusinteraction;Immunity;Innateimmunity;Isopeptidebond;Membrane;Metal-binding;Nucleus;Phosphoprotein;Polymorphism;Proto-oncogene;Referenceproteome;Repeat;Transcription;Transcriptionregulation;Tumorsuppresso…		1	527	P29590-4	527	P29590-4	P29590-4	Protein PML	PML	STSKAVSPPHLDGPPSPRSPVIGSEVFLPNS	UID10463	1;2;3	2859
27.0763	NaN	27.4254	27.3129	31.2103	31.273	31.2433	31.724	32.0173	31.3994	31.4684	31.3879	31.6685	31.6544	30.5788	31.1526	S	2	___1	biological regulation;cellular metabolic process;cellular process;energy reserve metabolic process;generation of precursor metabolites and energy;metabolic process;regulation of transport;small molecule metabolic process	cell cortex;cell part;centrosome;cytoskeleton;intracellular membrane-bounded organelle;intracellular non-membrane-bounded organelle;intracellular organelle;membrane;microtubule organizing center;nucleus;organelle;plasma membrane	Fc gamma R-mediated phagocytosis	actin binding;actin filament binding;binding;calmodulin binding;cytoskeletal protein binding;protein binding	Actin-binding;Calmodulin-binding;Completeproteome;Cytoplasm;Cytoskeleton;Lipoprotein;Membrane;Myristate;Phosphoprotein;Polymorphism;Referenceproteome		0.999973	118	P29966	118	P29966	P29966	Myristoylated alanine-rich C-kinase substrate	MARCKS	VEKEAPAEGEAAEPGSPTAAEGEAASAASST	UID10469	1;2	2862
30.3001	30.5362	30.7664	30.8497	29.2889	29.5155	29.5363	29.789	NaN	29.7883	29.7587	30.256	29.7255	29.7474	28.8186	29.0671	S	2	___1	biological regulation;cellular metabolic process;cellular process;energy reserve metabolic process;generation of precursor metabolites and energy;metabolic process;regulation of transport;small molecule metabolic process	cell cortex;cell part;centrosome;cytoskeleton;intracellular membrane-bounded organelle;intracellular non-membrane-bounded organelle;intracellular organelle;membrane;microtubule organizing center;nucleus;organelle;plasma membrane	Fc gamma R-mediated phagocytosis	actin binding;actin filament binding;binding;calmodulin binding;cytoskeletal protein binding;protein binding	Actin-binding;Calmodulin-binding;Completeproteome;Cytoplasm;Cytoskeleton;Lipoprotein;Membrane;Myristate;Phosphoprotein;Polymorphism;Referenceproteome		0.999595	27	P29966	27	P29966	P29966	Myristoylated alanine-rich C-kinase substrate	MARCKS	GEAAAERPGEAAVASSPSKANGQENGHVKVN	UID10476	1	2862
27.8236	27.7938	28.0787	28.1216	31.2345	31.1352	31.6284	31.5511	32.2739	31.6626	32.2967	32.3837	32.2182	32.1674	32.1987	32.1016	S	3	___1	biological regulation;cellular metabolic process;cellular process;energy reserve metabolic process;generation of precursor metabolites and energy;metabolic process;regulation of transport;small molecule metabolic process	cell cortex;cell part;centrosome;cytoskeleton;intracellular membrane-bounded organelle;intracellular non-membrane-bounded organelle;intracellular organelle;membrane;microtubule organizing center;nucleus;organelle;plasma membrane	Fc gamma R-mediated phagocytosis	actin binding;actin filament binding;binding;calmodulin binding;cytoskeletal protein binding;protein binding	Actin-binding;Calmodulin-binding;Completeproteome;Cytoplasm;Cytoskeleton;Lipoprotein;Membrane;Myristate;Phosphoprotein;Polymorphism;Referenceproteome		1	101	P29966	101	P29966	P29966	Myristoylated alanine-rich C-kinase substrate	MARCKS	EKGEPAAAAAPEAGASPVEKEAPAEGEAAEP	UID10478	1	2862
25.8958	25.8513	25.292	26.5803	28.6337	28.0317	29.3615	28.8564	26.7073	27.8866	29.0499	29.3173	28.9197	29.0816	26.8918	29.0953	S	2	___1	biological regulation;cellular component movement;cellular process;cytokinesis;locomotion;response to chemical stimulus;response to external stimulus;response to stimulus	cell cortex;cell part;macromolecular complex;midbody;protein complex	Tight junction;Viral myocarditis	actin binding;actin filament binding;actin-dependent ATPase activity;adenyl nucleotide binding;adenyl ribonucleotide binding;ADP binding;ATP binding;ATPase activity;ATPase activity, coupled;binding;catalytic activity;cytoskeletal protein binding;hydrolase activity;hydrolase activity, acting on acid anhydrides;hydrolase activity, acting on acid anhydrides, in phosphorus-containing anhydrides;micro…	Acetylation;Actin-binding;Alternativesplicing;ATP-binding;Calmodulin-binding;Cellshape;Coiledcoil;Completeproteome;Motorprotein;Myosin;Nucleotide-binding;Phosphoprotein;Referenceproteome		0.910857	1937	P35580;P35580-3;P35580-2;P35580-5;P35580-4	1937;1958;1953;1946;1968	P35580	P35580	Myosin-10	MYH10	STLKNRLRRGGPISFSSSRSGRRQLHLEGAS	UID10623	1;2	2918
28.7703	28.3718	28.5979	29.6151	30.4829	30.5925	30.8651	31.5426	31.288	31.0921	31.694	31.6456	31.3576	31.4794	30.8977	31.5566	S	2	___1	anatomical structure morphogenesis;biological regulation;cell communication;cell differentiation;cell morphogenesis;cellular component assembly;cellular component disassembly;cellular component morphogenesis;cellular component organization;cellular homeostasis;cellular metabolic process;cellular process;cytoskeleton organization;developmental process;embryo development;growth;homeostatic process;…	cell part;cytosol;F-actin capping protein complex;intracellular membrane-bounded organelle;intracellular organelle;macromolecular complex;membrane;nucleus;organelle;plasma membrane;protein complex		actin binding;actin filament binding;binding;cation binding;cytoskeletal protein binding;ion binding;metal ion binding;protein binding;spectrin binding;structural molecule activity	Acetylation;Actin-binding;Alternativesplicing;Calmodulin-binding;Cellmembrane;Completeproteome;Cytoplasm;Cytoskeleton;Directproteinsequencing;Membrane;Phosphoprotein;Polymorphism;Referenceproteome		0.999695	12	P35611;P35611-3;P35611-2;P35611-4;E7EV99;E7ENY0;P35611-6;P35611-5;A0A0A0MSR2;D6RJE2;D6RAH3;D6RF25	12;12;12;12;12;12;12;12;12;12;12;12	P35611	P35611	Alpha-adducin	ADD1	____MNGDSRAAVVTSPPPTTAPHKERYFDR	UID10630	1	2920
28.5114	28.1041	28.4435	28.7752	25.0394	25.9156	25.1421	25.78	25.0006	NaN	25.4636	25.5573	24.6607	25.5961	NaN	24.2078	S	3	___1	anatomical structure morphogenesis;biological regulation;cell communication;cell differentiation;cell morphogenesis;cellular component assembly;cellular component disassembly;cellular component morphogenesis;cellular component organization;cellular homeostasis;cellular metabolic process;cellular process;cytoskeleton organization;developmental process;embryo development;growth;homeostatic process;…	cell part;cytosol;F-actin capping protein complex;intracellular membrane-bounded organelle;intracellular organelle;macromolecular complex;membrane;nucleus;organelle;plasma membrane;protein complex		actin binding;actin filament binding;binding;cation binding;cytoskeletal protein binding;ion binding;metal ion binding;protein binding;spectrin binding;structural molecule activity	Acetylation;Actin-binding;Alternativesplicing;Calmodulin-binding;Cellmembrane;Completeproteome;Cytoplasm;Cytoskeleton;Directproteinsequencing;Membrane;Phosphoprotein;Polymorphism;Referenceproteome		1	586	P35611;P35611-3;P35611-2;P35611-4;E7EV99;E7ENY0;P35611-6;H0Y9H2;H0YG19	586;617;586;617;586;617;617;323;32	P35611	P35611	Alpha-adducin	ADD1	ELEEYRREVERKQKGSEENLDEAREQKEKSP	UID10637	1	2920
25.1682	24.9143	25.8886	25.9233	27.6098	27.5997	27.7227	28.027	28.7544	28.1341	28.1606	28.4475	28.356	28.3673	27.1952	28.0129	S	2	___1	biological regulation;carbohydrate metabolic process;carbohydrate transport;cellular metabolic process;cellular nitrogen compound metabolic process;cellular process;establishment of localization;macromolecule metabolic process;metabolic process;mRNA metabolic process;nitrogen compound metabolic process;nuclear transport;nucleobase-containing compound metabolic process;nucleobase-containing compou…	cell part;cytosol;macromolecular complex;nuclear pore;nucleoplasm;protein complex	RNA transport	nucleocytoplasmic transporter activity;transporter activity	3D-structure;Alternativesplicing;Chromosomalrearrangement;Coiledcoil;Completeproteome;Glycoprotein;mRNAtransport;Nuclearporecomplex;Nucleus;Phosphoprotein;Polymorphism;Proteintransport;Proto-oncogene;Referenceproteome;Repeat;Translocation;Transport		0.980592	646	P35658;P35658-2;P35658-5;A0A0A0MSW3	646;635;635;75	P35658	P35658	Nuclear pore complex protein Nup214	NUP214	SAPPSSVPLKSSVLPSPSGRSAQGSSSPVPS	UID10690	1	2925
23.8825	NaN	NaN	24.5178	27.1051	27.0764	27.9435	27.2092	27.9908	28.0141	27.2684	27.9417	NaN	27.9511	NaN	27.2251	S	2	___1	biological regulation;biosynthetic process;cellular metabolic process;cellular nitrogen compound metabolic process;cellular process;macromolecule metabolic process;macromolecule modification;metabolic process;nitrogen compound metabolic process;nucleobase-containing compound metabolic process;phosphorus metabolic process;primary metabolic process;protein acylation;protein dephosphorylation;protei…	cell part;cytosol;membrane;nucleoplasm	MAPK signaling pathway	binding;calcium-dependent protein serine/threonine phosphatase activity;calmodulin-dependent protein phosphatase activity;catalytic activity;cation binding;hydrolase activity;hydrolase activity, acting on ester bonds;ion binding;magnesium ion binding;manganese ion binding;metal ion binding;molecular transducer activity;phosphatase activity;phosphoprotein phosphatase activity;phosphoric ester hydr…	3D-structure;Alternativesplicing;Completeproteome;Hydrolase;Lipoprotein;Magnesium;Manganese;Metal-binding;Myristate;Nucleus;Phosphoprotein;Proteinphosphatase;Referenceproteome		1	320	P35813-2	320	P35813-2	P35813-2			EAELDKYLECRVEGGSFNKK___________	UID10709	1	2928
24.0187	NaN	24.1406	24.5658	25.5967	25.8914	26.3372	25.7645	26.1446	25.4969	25.9305	25.9952	25.3168	25.4899	25.7941	25.7181	S	3	___1	anatomical structure morphogenesis;biological adhesion;biological regulation;biosynthetic process;cell adhesion;cell cycle;cell morphogenesis;cellular component morphogenesis;cellular component organization;cellular ketone metabolic process;cellular lipid metabolic process;cellular metabolic process;cellular nitrogen compound metabolic process;cellular process;chromosome segregation;developmental…	cell part;cell projection;chromosome;gamma-tubulin complex;intracellular membrane-bounded organelle;intracellular non-membrane-bounded organelle;intracellular organelle;macromolecular complex;membrane;nucleoplasm;nucleus;organelle;plasma membrane;protein complex;ribonucleoprotein complex;ubiquitin ligase complex	Ubiquitin mediated proteolysis	acid-amino acid ligase activity;androgen receptor binding;binding;catalytic activity;cation binding;cytoskeletal protein binding;DNA binding;hormone receptor binding;ion binding;ligase activity;ligase activity, forming carbon-nitrogen bonds;metal ion binding;nuclear hormone receptor binding;nucleic acid binding;protein binding;protein binding transcription factor activity;receptor binding;regulat…	3D-structure;Alternativeinitiation;Alternativesplicing;Cellcycle;Chromosome;Completeproteome;Cytoplasm;Directproteinsequencing;Diseasemutation;DNA-binding;DNAdamage;DNArecombination;DNArepair;Fattyacidbiosynthesis;Fattyacidmetabolism;Ligase;Lipidbiosynthesis;Lipidmetabolism;Metal-binding;Nucleus;Phosphoprotein;Polymorphism;Referenceproteome;Repeat;Tumorsuppressor;Ublconjugation;Ublconjugationpath…		0.990777	694	P38398;P38398-8;P38398-4;P38398-7;Q5YLB2;A0A0U1RRA9	694;647;677;694;694;653	P38398	P38398	Breast cancer type 1 susceptibility protein	BRCA1	KKSNKPNEQTSKRHDSDTFPELKLTNAPGSF	UID10792	1	2941
27.3562	27.2652	27.4633	27.7931	29.6912	29.4778	29.9208	29.9592	29.5013	29.6015	29.9881	29.92	28.9118	29.2647	29.3104	29.132	S	2	___1	biological regulation;cellular component organization;cellular metabolic process;cellular process;establishment of localization;macromolecule metabolic process;metabolic process;organelle fission;organelle organization;peroxisome organization;primary metabolic process;protein folding;protein metabolic process;protein targeting;protein transport;regulation of protein stability;transport	cell part;cytosol;intracellular membrane-bounded organelle;intracellular organelle;macromolecular complex;membrane;microbody;nucleus;organelle;peroxisome;protein complex	Peroxisome		3D-structure;Alternativesplicing;Completeproteome;Cytoplasm;Lipoprotein;Membrane;Methylation;Peroxisome;Peroxisomebiogenesis;Peroxisomebiogenesisdisorder;Prenylation;Referenceproteome;Zellwegersyndrome		1	35	P40855;B7Z8B3;Q5QNY5;E9PS71	35;35;15;15	P40855	P40855	Peroxisomal biogenesis factor 19	PEX19	ELLESALDDFDKAKPSPAPPSTTTAPDASGP	UID10844	1	2957
NaN	24.5017	NaN	24.2137	25.8268	25.6371	26.4194	26.009	27.1245	25.3644	26.6505	26.4794	26.238	26.1444	26.5317	26.5269	S	2	___1	amine metabolic process;cellular amino acid metabolic process;cellular aromatic compound metabolic process;cellular ketone metabolic process;cellular metabolic process;cellular nitrogen compound metabolic process;cellular process;cofactor metabolic process;heterocycle metabolic process;metabolic process;nitrogen compound metabolic process;organic acid metabolic process;primary metabolic process;s…	cell part;membrane	Vitamin digestion and absorption	active transmembrane transporter activity;amine binding;amino acid binding;binding;carboxylic acid binding;cofactor transporter activity;drug transmembrane transporter activity;folic acid binding;folic acid transporter activity;methotrexate transporter activity;reduced folate carrier activity;secondary active transmembrane transporter activity;transmembrane transporter activity;transporter activi…	Alternativesplicing;Completeproteome;Folate-binding;Glycoprotein;Membrane;Phosphoprotein;Polymorphism;Referenceproteome;Transmembrane;Transmembranehelix;Transport		0.956985	5	P41440;H3BTQ3;P41440-3;E9PIL5;C9J8K6;C9JKP4	5;5;5;5;5;5	P41440	P41440	Folate transporter 1	SLC19A1	___________MVPSSPAVEKQVPVEPGPDP	UID10880	1	2971
26.5475	25.7727	27.2353	27.5623	28.9695	29.5701	29.2675	30.3072	NaN	29.4911	29.0332	29.4472	28.1228	28.3301	26.9731	27.6775	S	2	___1	biological regulation	cell part;membrane;nuclear envelope		binding;DNA binding;lamin binding;nucleic acid binding;protein binding	3D-structure;Acetylation;Alternativesplicing;Cardiomyopathy;Chromosome;Coiledcoil;Completeproteome;Directproteinsequencing;Diseasemutation;DNA-binding;Nucleus;Pharmaceutical;Phosphoprotein;Polymorphism;Referenceproteome		0.994134	310	P42166	310	P42166	P42166	Lamina-associated polypeptide 2, isoform alpha;Thymopoietin;Thymopentin		SSQPEHSAMLVSTAASPSLIKETTTGYYKDI	UID10904	1	2973
27.0409	26.9799	26.9382	27.4804	28.7997	28.7672	29.1104	28.9772	29.6235	29.3162	29.3927	29.6527	29.7951	29.6975	29.5977	29.6476	S	2	___1	biological regulation;cellular process;response to stimulus;signal transduction	cell part;cytosol;intracellular		binding;enzyme activator activity;enzyme regulator activity;GTPase activator activity;GTPase regulator activity;lipid binding;nucleoside-triphosphatase regulator activity;phospholipid binding	3D-structure;Alternativesplicing;Coiledcoil;Completeproteome;GTPaseactivation;Phosphoprotein;Polymorphism;Referenceproteome		1	362	P42331;P42331-5;P42331-3;P42331-6;P42331-4;C9JB56;H7C4P1;P42331-2	362;323;355;356;363;56;222;356	P42331	P42331	Rho GTPase-activating protein 25	ARHGAP25	RDHEVLFPKSKDIPLSPPAQKNDPKKAPVAR	UID10917	1	2977
28.1616	27.9268	28.783	28.6787	29.8815	29.5096	29.4515	30.1534	30.5037	30.2511	29.5837	30.766	29.9698	30.1968	29.0129	29.5156	S	2	___1	cell proliferation;cellular process;meiosis	cell part;chromosome;cytoplasm;intracellular non-membrane-bounded organelle;intracellular organelle;nucleolus;organelle		adenyl nucleotide binding;adenyl ribonucleotide binding;ATP binding;binding;nucleotide binding;purine nucleotide binding;purine ribonucleoside triphosphate binding;purine ribonucleotide binding;ribonucleotide binding	3D-structure;Acetylation;Alternativesplicing;ATP-binding;Cellcycle;Chromosome;Completeproteome;Nucleotide-binding;Nucleus;Phosphoprotein;Polymorphism;Referenceproteome;Repeat		1	2344	P46013;P46013-2	2344;1984	P46013;P46013-2	P46013	Antigen KI-67	MKI67	DKPTTDEKTTKIACKSPQPDPVDTPASTKQR	UID11027	1	3001;3002
23.7554	24.0909	24.2037	NaN	25.9688	25.3757	27.0362	26.1043	25.5729	25.9541	25.1603	26.3005	25.8667	25.9977	25.5938	25.3527	S	3	___1	cell proliferation;cellular process;meiosis	cell part;chromosome;cytoplasm;intracellular non-membrane-bounded organelle;intracellular organelle;nucleolus;organelle		adenyl nucleotide binding;adenyl ribonucleotide binding;ATP binding;binding;nucleotide binding;purine nucleotide binding;purine ribonucleoside triphosphate binding;purine ribonucleotide binding;ribonucleotide binding	3D-structure;Acetylation;Alternativesplicing;ATP-binding;Cellcycle;Chromosome;Completeproteome;Nucleotide-binding;Nucleus;Phosphoprotein;Polymorphism;Referenceproteome;Repeat		0.999999	2223	P46013;P46013-2	2223;1863	P46013;P46013-2	P46013	Antigen KI-67	MKI67	DKPTTHEKTTKIACRSPQPDPVGTPTIFKPQ	UID11028	1;2	3001;3002
25.1621	24.5028	25.4176	25.2825	27.3698	26.965	26.5822	27.4832	28.1291	27.4452	27.2403	27.7662	27.3449	27.1893	26.174	26.8418	S	2	___1	cell proliferation;cellular process;meiosis	cell part;chromosome;cytoplasm;intracellular non-membrane-bounded organelle;intracellular organelle;nucleolus;organelle		adenyl nucleotide binding;adenyl ribonucleotide binding;ATP binding;binding;nucleotide binding;purine nucleotide binding;purine ribonucleoside triphosphate binding;purine ribonucleotide binding;ribonucleotide binding	3D-structure;Acetylation;Alternativesplicing;ATP-binding;Cellcycle;Chromosome;Completeproteome;Nucleotide-binding;Nucleus;Phosphoprotein;Polymorphism;Referenceproteome;Repeat		1	1983	P46013;P46013-2	1983;1623	P46013;P46013-2	P46013	Antigen KI-67	MKI67	EESMTDDKITEVSCKSPQPDPVKTPTSSKQR	UID11033	1;2	3001;3002
25.7447	25.7341	25.7994	26.4074	28.1824	28.202	29.2075	29.3731	28.5956	28.5381	28.9693	29.2837	27.5975	27.8016	28.0104	28.4164	S	2	___1	biological regulation;cellular metabolic process;cellular nitrogen compound metabolic process;cellular process;macromolecule metabolic process;metabolic process;nitrogen compound metabolic process;nucleobase-containing compound metabolic process;primary metabolic process;RNA metabolic process;RNA processing;rRNA processing	cell part;intracellular non-membrane-bounded organelle;intracellular organelle;nucleolus;organelle		binding;catalytic activity;methyltransferase activity;nucleic acid binding;RNA binding;S-adenosylmethionine-dependent methyltransferase activity;transferase activity;transferase activity, transferring one-carbon groups	Acetylation;Alternativesplicing;Completeproteome;Methyltransferase;Nucleus;Phosphoprotein;Polymorphism;Referenceproteome;S-adenosyl-L-methionine;Transferase		1	58	P46087;P46087-2;P46087-4;P46087-3;F5H5X6;F5H359;F5GWB7;F5H709	58;58;58;58;58;58;58;58	P46087	P46087	Probable 28S rRNA (cytosine(4447)-C(5))-methyltransferase	NOP2	LSSRARKRAAKRRLGSVEAPKTNKSPEAKPL	UID11088	1	3006
26.7631	26.0813	26.4106	26.9028	28.3329	28.133	28.1344	28.6902	28.5527	27.9307	28.9189	28.9676	28.7801	28.1787	28.0799	28.3192	S	2	___1	anatomical structure development;biological regulation;cellular metabolic process;cellular nitrogen compound metabolic process;cellular process;developmental process;DNA metabolic process;DNA modification;DNA recombination;DNA repair;macromolecule metabolic process;macromolecule modification;metabolic process;nitrogen compound metabolic process;nucleobase-containing compound metabolic process;one…	cell part		adenyl nucleotide binding;adenyl ribonucleotide binding;ATP binding;binding;catalytic activity;cation binding;chromatin binding;DNA binding;DNA helicase activity;helicase activity;hydrolase activity;hydrolase activity, acting on acid anhydrides;hydrolase activity, acting on acid anhydrides, in phosphorus-containing anhydrides;ion binding;metal ion binding;nucleic acid binding;nucleoside-triphosph…	3D-structure;Acetylation;Alternativesplicing;ATP-binding;Completeproteome;Diseasemutation;DNA-binding;DNAdamage;DNArepair;Helicase;Hydrolase;Mentalretardation;Metal-binding;Nucleotide-binding;Nucleus;Phosphoprotein;Polymorphism;Referenceproteome;Zinc;Zinc-finger		0.998297	703	P46100;P46100-4;A0A096LNL9;P46100-6;P46100-2;P46100-5;P46100-3;A0A096LNW1	703;665;635;635;499;548;586;674	P46100	P46100	Transcriptional regulator ATRX	ATRX	KQKLSVPVRKKDKRNSSDSAIDNPKPNKLPK	UID11114	1;2	3007
27.5257	27.1373	27.3241	26.7182	25.9873	26.1862	25.4851	25.6976	27.0057	26.255	24.856	25.6326	26.7615	NaN	25.6179	25.6798	S	2	___1		cell part;cytoplasm;intracellular membrane-bounded organelle;intracellular organelle;nucleus;organelle			Acetylation;Alternativesplicing;Completeproteome;Cytoplasm;Nucleus;Phosphoprotein;Polymorphism;Referenceproteome;Repeat		0.999328	1110	P48634	1110	P48634	P48634	Protein PRRC2A	PRRC2A	EEIPKRRRQRGSETGSETHESDLAPSDKEAP	UID11211	1;2	3027
24.9368	25.1164	25.604	25.9972	27.1208	27.3009	27.9373	27.821	27.3806	27.3238	27.6626	28.2346	27.4554	27.4936	27.3268	27.972	S	2	___1		cell part;cytoplasm;intracellular membrane-bounded organelle;intracellular organelle;nucleus;organelle			Acetylation;Alternativesplicing;Completeproteome;Cytoplasm;Nucleus;Phosphoprotein;Polymorphism;Referenceproteome;Repeat		0.999863	456	P48634;P48634-2;P48634-3;P48634-4	456;444;456;456	P48634	P48634	Protein PRRC2A	PRRC2A	APEDEDEAWRQRRKQSSSEISLAVERARRRR	UID11213	1	3027
28.5366	29.0294	28.5324	28.7948	27.2454	27.0532	26.9004	NaN	27.518	26.3912	27.0285	26.5855	26.3572	NaN	26.5511	26.2	S	3	___1	biological regulation	cell part;cytoplasm;membrane;plasma membrane	Fc gamma R-mediated phagocytosis;Leishmaniasis		Actin-binding;Calmodulin-binding;Cellmembrane;Completeproteome;Cytoplasm;Lipoprotein;Membrane;Myristate;Phosphoprotein;Referenceproteome		0.992129	165	P49006	165	P49006	P49006	MARCKS-related protein	MARCKSL1	ESQEPQAKGAEASAASEEEAGPQATEPSTPS	UID11231	1	3031
24.8126	24.7323	23.0311	24.7495	28.5541	28.5186	28.0791	27.6964	28.7179	27.8843	28.5271	27.8057	27.9142	28.0767	29.1652	28.082	S	2	___1	biological regulation	cell part;cytoplasm;membrane;plasma membrane	Fc gamma R-mediated phagocytosis;Leishmaniasis		Actin-binding;Calmodulin-binding;Cellmembrane;Completeproteome;Cytoplasm;Lipoprotein;Membrane;Myristate;Phosphoprotein;Referenceproteome		1	101	P49006	101	P49006	P49006	MARCKS-related protein	MARCKSL1	PKKKKKFSFKKPFKLSGLSFKRNRKEGGGDS	UID11239	1;2	3031
28.5637	28.5978	28.9746	29.432	27.2547	NaN	27.5805	27.5001	26.4844	NaN	26.8694	27.3634	27.5442	26.5333	NaN	27.5245	S	2	___1	biological regulation	cell part;cytoplasm;membrane;plasma membrane	Fc gamma R-mediated phagocytosis;Leishmaniasis		Actin-binding;Calmodulin-binding;Cellmembrane;Completeproteome;Cytoplasm;Lipoprotein;Membrane;Myristate;Phosphoprotein;Referenceproteome		1	36	P49006	36	P49006	P49006	MARCKS-related protein	MARCKSL1	ASPAKANGQENGHVKSNGDLSPKGEGESPPV	UID11241	1	3031
24.3204	24.8855	24.2052	NaN	NaN	27.0089	26.4197	25.985	24.9767	26.4426	25.6748	NaN	25.6958	26.1369	26.5536	26.0068	S	3	___1	biological regulation;cellular metabolic process;cellular process;macromolecule metabolic process;metabolic process;response to stimulus;response to stress;signal transduction	cell part;endoplasmic reticulum;intracellular membrane-bounded organelle;intracellular organelle;organelle			Completeproteome;Membrane;Polymorphism;Referenceproteome;Transmembrane;Transmembranehelix		0.999994	148	P49069	148	P49069	P49069	Calcium signal-modulating cyclophilin ligand	CAMLG	QRNRGDLTADSVQRGSRHGLEQYLSRFEEAM	UID11242	1	3032
26.1025	25.9393	26.0168	26.6012	29.8101	29.3457	30.0817	30.0981	30.1846	29.7522	29.9466	30.205	29.1446	29.3027	28.7453	29.0735	S	1	___1	biological regulation;carbohydrate metabolic process;carbohydrate transport;cellular component assembly;cellular component organization;cellular macromolecular complex assembly;cellular process;establishment of localization;interspecies interaction between organisms;locomotion;macromolecular complex assembly;metabolic process;multi-organism process;nucleobase-containing compound transport;nucleus…	cell part;cytoplasm;intracellular non-membrane-bounded organelle;intracellular organelle;membrane;nucleolus;nucleoplasm;organelle	RNA transport	binding;cation binding;DNA binding;ion binding;metal ion binding;nucleic acid binding;nucleocytoplasmic transporter activity;protein anchor;protein binding;structural constituent of nuclear pore;structural molecule activity;transition metal ion binding;transporter activity;zinc ion binding	3D-structure;Acetylation;Completeproteome;Directproteinsequencing;DNA-binding;Host-virusinteraction;Membrane;Metal-binding;mRNAtransport;Nuclearporecomplex;Nucleus;Phosphoprotein;Polymorphism;Proteintransport;Referenceproteome;Repeat;Translocation;Transport;Viralpenetrationintohostnucleus;Virusentryintohostcell;Zinc;Zinc-finger		1	614	P49790;P49790-3	614;645	P49790	P49790	Nuclear pore complex protein Nup153	NUP153	PAEILKEGSVLDILKSPGFASPKIDSVAAQP	UID11332	1;2	3056
25.337	NaN	25.6906	25.7307	27.3297	28.9074	28.4694	28.6916	29.5909	29.3594	29.5177	29.349	29.7431	29.3286	27.9128	28.5691	S	2	___1	biological regulation;carbohydrate metabolic process;carbohydrate transport;cellular component assembly;cellular component organization;cellular macromolecular complex assembly;cellular process;establishment of localization;interspecies interaction between organisms;locomotion;macromolecular complex assembly;metabolic process;multi-organism process;nucleobase-containing compound transport;nucleus…	cell part;cytoplasm;intracellular non-membrane-bounded organelle;intracellular organelle;membrane;nucleolus;nucleoplasm;organelle	RNA transport	binding;cation binding;DNA binding;ion binding;metal ion binding;nucleic acid binding;nucleocytoplasmic transporter activity;protein anchor;protein binding;structural constituent of nuclear pore;structural molecule activity;transition metal ion binding;transporter activity;zinc ion binding	3D-structure;Acetylation;Completeproteome;Directproteinsequencing;DNA-binding;Host-virusinteraction;Membrane;Metal-binding;mRNAtransport;Nuclearporecomplex;Nucleus;Phosphoprotein;Polymorphism;Proteintransport;Referenceproteome;Repeat;Translocation;Transport;Viralpenetrationintohostnucleus;Virusentryintohostcell;Zinc;Zinc-finger		0.998075	516	P49790;P49790-3;P49790-2	516;547;516	P49790	P49790	Nuclear pore complex protein Nup153	NUP153	PINSSQALTNKVQMTSPSSTGSPMFKFSSPI	UID11350	1;2	3056
25.0272	24.6123	24.7449	25.5103	26.3386	27.3756	27.2288	27.2131	27.7302	NaN	27.2436	28.0867	27.1954	NaN	NaN	26.8728	S	3	___1	biological regulation;carbohydrate metabolic process;carbohydrate transport;cell cycle;cellular metabolic process;cellular process;establishment of localization;macromolecule metabolic process;macromolecule modification;metabolic process;mitotic cell cycle;nuclear transport;nucleobase-containing compound transport;nucleocytoplasmic transport;peptidyl-amino acid modification;primary metabolic proc…	cell part;cytosol;membrane	RNA transport	binding;catalytic activity;cation binding;cis-trans isomerase activity;enzyme binding;GTPase binding;ion binding;isomerase activity;ligase activity;metal ion binding;peptidyl-prolyl cis-trans isomerase activity;protein binding;Ran GTPase binding;Ras GTPase binding;small GTPase binding;transition metal ion binding;zinc ion binding	3D-structure;Completeproteome;Isomerase;Isopeptidebond;Ligase;Membrane;Metal-binding;mRNAtransport;Nuclearporecomplex;Nucleus;Phosphoprotein;Polymorphism;Proteintransport;Referenceproteome;Repeat;Rotamase;TPRrepeat;Translocation;Transport;Ublconjugation;Ublconjugationpathway;Zinc;Zinc-finger		0.763149	2805	P49792	2805	P49792	P49792	E3 SUMO-protein ligase RanBP2	RANBP2	FCKSEEPDSITKSISSPSVSSETMDKPVDLS	UID11390	1	3057
NaN	26.1354	26.7671	26.3924	27.9319	27.6413	27.7354	28.4073	26.6285	27.5445	28.1876	27.4105	27.3738	27.8085	27.5949	27.8329	S	2	___1	cell proliferation;cellular component organization;cellular metabolic process;cellular process;chromatin modification;chromatin organization;chromosome organization;histone modification;macromolecule metabolic process;macromolecule modification;metabolic process;organelle organization;primary metabolic process;protein metabolic process;protein modification process;response to chemical stimulus;re…	cell part;cytosol;intracellular membrane-bounded organelle;intracellular organelle;mitochondrion;organelle	Biotin metabolism	adenyl nucleotide binding;adenyl ribonucleotide binding;ATP binding;binding;biotin binding;biotin-[acetyl-CoA-carboxylase] ligase activity;biotin-[methylcrotonoyl-CoA-carboxylase] ligase activity;biotin-[methylmalonyl-CoA-carboxytransferase] ligase activity;biotin-[propionyl-CoA-carboxylase (ATP-hydrolyzing)] ligase activity;biotin-protein ligase activity;carboxylic acid binding;catalytic activit…	ATP-binding;Completeproteome;Cytoplasm;Diseasemutation;Ligase;Mitochondrion;Multifunctionalenzyme;Nucleotide-binding;Phosphoprotein;Polymorphism;Referenceproteome		0.997307	79	P50747;A0A0C4DG27	79;79	P50747	P50747	Biotin--protein ligase;Biotin--[methylmalonyl-CoA-carboxytransferase] ligase;Biotin--[propionyl-CoA-carboxylase [ATP-hydrolyzing]] ligase;Biotin--[methylcrotonoyl-CoA-carboxylase] ligase;Biotin--[acetyl-CoA-carboxylase] ligase	HLCS	DDPKALGEEPKQRRGSASGSEPAGDSDRGGG	UID11457	1	3072
31.9398	31.7604	31.9397	32.0999	29.4548	29.5399	29.5219	30.2201	30.3361	30.1076	30.1034	30.2305	30.2723	29.9855	29.3455	29.8201	S	2	___1	biological regulation;cell differentiation;cellular process;developmental process;establishment of localization;multicellular organismal development;multicellular organismal process;nuclear transport;nucleobase-containing compound transport;nucleocytoplasmic transport;transport	cell part;cytoplasmic membrane-bounded vesicle;Golgi apparatus;intracellular membrane-bounded organelle;intracellular organelle;macromolecular complex;nuclear pore;organelle;protein complex;vesicle		ARF GTPase activator activity;binding;cation binding;DNA binding;enzyme activator activity;enzyme regulator activity;GTPase activator activity;GTPase regulator activity;ion binding;metal ion binding;nucleic acid binding;nucleoside-triphosphatase regulator activity;RNA binding;small GTPase regulator activity;transition metal ion binding;zinc ion binding	3D-structure;Alternativesplicing;Completeproteome;Cytoplasmicvesicle;Developmentalprotein;Differentiation;DNA-binding;Glycoprotein;Metal-binding;mRNAtransport;Nucleus;Phosphoprotein;Referenceproteome;Repeat;Spermatogenesis;Transport;Zinc;Zinc-finger		1	181	P52594;P52594-2;P52594-3;P52594-4;B8ZZY2;C9J2I0	181;181;181;181;181;103	P52594	P52594	Arf-GAP domain and FG repeat-containing protein 1	AGFG1	DSAPTLHLNKGTPSQSPVVGRSQGQQQEKKQ	UID11553	1;2	3105
27.8693	27.8318	27.1929	27.5381	30.076	30.2808	30.5647	29.6444	30.721	30.3298	30.2885	29.9991	30.1145	30.3251	30.2922	30.1095	S	2	___1	biological regulation;biosynthetic process;carbohydrate metabolic process;carbohydrate transport;cell cycle;cellular component assembly;cellular component organization;cellular macromolecular complex assembly;cellular metabolic process;cellular nitrogen compound metabolic process;cellular process;DNA metabolic process;DNA replication;establishment of localization;interspecies interaction between …	cell part;cytosol;macromolecular complex;membrane;nucleoplasm;protein complex	RNA transport	binding;peptide binding;structural constituent of nuclear pore;structural molecule activity;transporter activity	3D-structure;Acetylation;Alternativesplicing;Autocatalyticcleavage;Chromosomalrearrangement;Completeproteome;Directproteinsequencing;Host-virusinteraction;Membrane;mRNAtransport;Nuclearporecomplex;Nucleus;Phosphoprotein;Polymorphism;Proteintransport;Referenceproteome;Repeat;Translocation;Transport		1	612	P52948;P52948-2;P52948-6;P52948-5;P52948-4;P52948-3;H0YEN4	612;595;612;595;595;612;215	P52948	P52948	Nuclear pore complex protein Nup98-Nup96;Nuclear pore complex protein Nup98;Nuclear pore complex protein Nup96	NUP98	IKKLVLKNLNNSNLFSPVNRDSENLASPSEY	UID11590	1;2	3113
26.4721	26.1499	25.6307	26.1884	28.71	28.2986	28.5604	NaN	29.659	29.193	NaN	29.7641	29.4815	29.2869	28.6773	29.2885	S	4	___1	biological regulation;biosynthetic process;carbohydrate metabolic process;carbohydrate transport;cell cycle;cellular component assembly;cellular component organization;cellular macromolecular complex assembly;cellular metabolic process;cellular nitrogen compound metabolic process;cellular process;DNA metabolic process;DNA replication;establishment of localization;interspecies interaction between …	cell part;cytosol;macromolecular complex;membrane;nucleoplasm;protein complex	RNA transport	binding;peptide binding;structural constituent of nuclear pore;structural molecule activity;transporter activity	3D-structure;Acetylation;Alternativesplicing;Autocatalyticcleavage;Chromosomalrearrangement;Completeproteome;Directproteinsequencing;Host-virusinteraction;Membrane;mRNAtransport;Nuclearporecomplex;Nucleus;Phosphoprotein;Polymorphism;Proteintransport;Referenceproteome;Repeat;Translocation;Transport		1	673	P52948;P52948-2;P52948-6;P52948-5;P52948-4;P52948-3	673;656;673;656;656;673	P52948	P52948	Nuclear pore complex protein Nup98-Nup96;Nuclear pore complex protein Nup98;Nuclear pore complex protein Nup96	NUP98	FYTNPIAKPIPQTPESAGNKHSNSNSVDDTI	UID11592	1;2	3113
NaN	28.3622	30.1672	27.3349	32.2966	31.088	32.5378	32.1228	25.8746	31.4593	31.8249	31.7206	32.9731	31.6063	31.2872	31.6193	S	2	___1	biological regulation;cell motility;cellular component movement;cellular ketone metabolic process;cellular metabolic process;cellular process;coagulation;establishment of localization;immune system process;locomotion;metabolic process;multicellular organismal process;organic acid metabolic process;regulation of body fluid levels;small molecule metabolic process;transmembrane transport;transport	cell part;intracellular membrane-bounded organelle;intracellular organelle;membrane;mitochondrion;organelle;plasma membrane		active transmembrane transporter activity;carboxylic acid transmembrane transporter activity;mevalonate transmembrane transporter activity;monocarboxylic acid transmembrane transporter activity;organic acid transmembrane transporter activity;secondary active monocarboxylate transmembrane transporter activity;secondary active transmembrane transporter activity;substrate-specific transmembrane tran…	Cellmembrane;Completeproteome;Diseasemutation;Membrane;Phosphoprotein;Polymorphism;Referenceproteome;Symport;Transmembrane;Transmembranehelix;Transport		1	213	P53985;Q5T8R3;Q5T8R5;P53985-2	213;213;213;213	P53985	P53985	Monocarboxylate transporter 1	SLC16A1	IGPKPTKAGKDKSKASLEKAGKSGVKKDLHD	UID11611	1	3121
25.3002	25.0825	26.3517	25.7011	27.7969	29.1544	28.1075	28.1659	29.4683	29.9521	28.8402	28.9817	29.7814	30.335	27.3591	27.391	S	2	___1	aging;biosynthetic process;cell death;cellular metabolic process;cellular nitrogen compound metabolic process;cellular process;death;developmental process;DNA metabolic process;DNA replication;macromolecule metabolic process;metabolic process;nitrogen compound metabolic process;nucleobase-containing compound metabolic process;primary metabolic process	cell part;DNA polymerase complex;intracellular non-membrane-bounded organelle;intracellular organelle;macromolecular complex;membrane;organelle;protein complex		binding;catalytic activity;chromatin binding;DNA binding;DNA polymerase activity;DNA-directed DNA polymerase activity;exonuclease activity;hydrolase activity;hydrolase activity, acting on ester bonds;nuclease activity;nucleic acid binding;nucleotidyltransferase activity;transferase activity;transferase activity, transferring phosphorus-containing groups	3D-structure;Completeproteome;Diseasemutation;DNA-binding;DNA-directedDNApolymerase;DNAreplication;Leighsyndrome;Magnesium;Mitochondrion;Mitochondrionnucleoid;Neurodegeneration;Neuropathy;Nucleotidyltransferase;Polymorphism;Progressiveexternalophthalmoplegia;Referenceproteome;Transferase		0.997923	1201	P54098;A0A1B0GTU7	1201;872	P54098	P54098	DNA polymerase subunit gamma-1	POLG	DRCLRKEVTMDCKTPSNPTGMERRYGIPQGE	UID11627	1	3124
30.851	30.6516	31.2512	30.7875	32.0708	32.8584	32.917	32.7278	33.3937	33.1453	32.2806	33.1354	33.4811	33.3933	32.4789	32.8981	S	2	___1	biological regulation;catabolic process;cellular component organization;cellular metabolic process;cellular nitrogen compound metabolic process;cellular process;chromosome organization;DNA metabolic process;macromolecule metabolic process;metabolic process;multicellular organismal process;nitrogen compound metabolic process;nucleobase-containing compound metabolic process;organelle organization;p…	cell part;cytoplasm;macromolecular complex;nucleoplasm;nucleotide-excision repair complex;proteasome complex;protein complex	Nucleotide excision repair;Protein processing in endoplasmic reticulum	binding;damaged DNA binding;DNA binding;nucleic acid binding;polyubiquitin binding;protein binding;single-stranded DNA binding;small conjugating protein binding;structure-specific DNA binding;ubiquitin binding	3D-structure;Alternativesplicing;Completeproteome;Cytoplasm;Directproteinsequencing;DNAdamage;DNArepair;Nucleus;Phosphoprotein;Polymorphism;Proteasome;Referenceproteome;Repeat;Ublconjugationpathway		0.999987	160	P54727;P54727-2;H0Y579	160;88;30	P54727	P54727	UV excision repair protein RAD23 homolog B	RAD23B	QEKPAEKPAETPVATSPTATDSTSGDSSRSN	UID11654	1;2	3131
23.9535	24.0445	23.8174	24.6105	25.1158	NaN	25.8328	25.6737	25.5696	NaN	26.0859	25.6211	25.2162	24.5747	25.483	NaN	S	3	___1	anatomical structure development;biological regulation;biosynthetic process;cell activation;cell development;cell differentiation;cellular component organization;cellular metabolic process;cellular nitrogen compound metabolic process;cellular process;chromatin modification;chromatin organization;chromosome organization;developmental process;histone modification;immune system process;macromolecule…	cell part;chromatin remodeling complex;cytoplasm;cytosol;macromolecular complex;protein complex;synapse;transcriptional repressor complex		alkali metal ion binding;binding;catalytic activity;cation binding;deacetylase activity;DNA binding;histone deacetylase activity;histone deacetylase activity (H3-K14 specific);histone deacetylase activity (H3-K9 specific);hydrolase activity;hydrolase activity, acting on carbon-nitrogen (but not peptide) bonds;hydrolase activity, acting on carbon-nitrogen (but not peptide) bonds, in linear amides;…	3D-structure;Chromatinregulator;Coiledcoil;Completeproteome;Cytoplasm;Hydrolase;Isopeptidebond;Mentalretardation;Metal-binding;Nucleus;Phosphoprotein;Polymorphism;Referenceproteome;Repressor;Transcription;Transcriptionregulation;Ublconjugation;Zinc		0.948113	400	P56524;P56524-2;H7BZT3	400;283;144	P56524	P56524	Histone deacetylase 4	HDAC4	LSLFPGTHLTPYLSTSPLERDGGAAHSPLLQ	UID11745	1	3157
28.197	NaN	28.6827	28.1279	25.1053	26.0891	NaN	NaN	25.9999	26.7783	25.3935	NaN	25.4424	24.9102	NaN	NaN	S	2	___1	anatomical structure development;anatomical structure morphogenesis;biological regulation;cell activation;cell death;cell development;cell motility;cell proliferation;cellular component movement;cellular component organization;cellular homeostasis;cellular ion homeostasis;cellular membrane organization;cellular metabolic process;cellular process;death;developmental process;homeostatic process;imm…	cell leading edge;cell part;cell surface;cytoplasmic membrane-bounded vesicle;intracellular membrane-bounded organelle;intracellular organelle;membrane;organelle;plasma membrane;site of polarized growth;vesicle	Axon guidance;Chemokine signaling pathway;Cytokine-cytokine receptor interaction;Endocytosis;Intestinal immune network for IgA production;Leukocyte transendothelial migration	actin binding;binding;chemokine binding;chemokine receptor activity;coreceptor activity;C-X-C chemokine binding;C-X-C chemokine receptor activity;cytokine binding;cytoskeletal protein binding;G-protein chemoattractant receptor activity;G-protein coupled receptor activity;molecular transducer activity;myosin binding;myosin light chain binding;peptide binding;peptide receptor activity;peptide recep…	3D-structure;Alternativesplicing;Cellmembrane;Completeproteome;Disulfidebond;Glycoprotein;G-proteincoupledreceptor;Hostcellreceptorforvirusentry;Host-virusinteraction;Membrane;Phosphoprotein;Proteoglycan;Receptor;Referenceproteome;Sulfation;Transducer;Transmembrane;Transmembranehelix;Ublconjugation		0.994586	351	P61073;P61073-2	351;355	P61073	P61073	C-X-C chemokine receptor type 4	CXCR4	GHSSVSTESESSSFHSS______________	UID11803	1;2;3	3181
25.6645	25.7969	26.0865	26.17	27.4576	27.1206	28.8863	27.9041	28.1852	27.5363	28.3917	28.2211	27.9506	27.8925	28.5593	28.3185	S	2	___1	cellular component assembly;cellular component organization;cellular macromolecular complex assembly;cellular metabolic process;cellular nitrogen compound metabolic process;cellular process;macromolecular complex assembly;macromolecule metabolic process;metabolic process;nitrogen compound metabolic process;nucleobase-containing compound metabolic process;primary metabolic process;ribonucleoprotei…	cell part;cytosol;macromolecular complex;nucleoplasm;ribonucleoprotein complex;small nuclear ribonucleoprotein complex;spliceosomal complex	Spliceosome		3D-structure;Acetylation;Alternativesplicing;Completeproteome;Directproteinsequencing;mRNAprocessing;mRNAsplicing;Nucleus;Phosphoprotein;Referenceproteome;Ribonucleoprotein;Spliceosome		1	2	P62316;K7ERG4	2;2	P62316	P62316	Small nuclear ribonucleoprotein Sm D2	SNRPD2	______________MSLLNKPKSEMTPEELQ	UID11863	1	3210
24.7187	24.4915	NaN	NaN	26.2593	26.4009	26.7917	26.2663	26.8123	26.55	26.4978	26.0137	26.1682	26.6736	26.4383	26.4272	S	2	___1	biological regulation;cellular process;response to stimulus;signal transduction		Natural killer cell mediated cytotoxicity	binding;binding, bridging;lipid binding;phospholipid binding;protein binding;protein binding, bridging;SH3/SH2 adaptor activity;signaling adaptor activity	3D-structure;Alternativesplicing;Completeproteome;Diseasemutation;Phosphoprotein;Referenceproteome;SH2domain;SH3-binding		1	416	P78314;P78314-3;P78314-4;H0YAD9	416;444;473;120	P78314	P78314	SH3 domain-binding protein 2	SH3BP2	VLPRPEKPQLPHLQRSPPDGQSFRSFSFEKP	UID11921	1	3248
NaN	25.0947	25.6437	NaN	28.4687	28.7666	28.6232	28.5056	27.8042	28.7719	28.3012	28.7609	28.9511	29.0146	28.3858	28.5392	S	2	___1	cellular metabolic process;cellular nitrogen compound metabolic process;cellular process;macromolecule metabolic process;metabolic process;nitrogen compound metabolic process;nucleobase-containing compound metabolic process;primary metabolic process;RNA metabolic process;RNA processing;tRNA metabolic process;tRNA processing	cell part;macromolecular complex;ribonuclease P complex;ribonucleoprotein complex	Ribosome biogenesis in eukaryotes;RNA transport	catalytic activity;endonuclease activity;endonuclease activity, active with either ribo- or deoxyribonucleic acids and producing 5'-phosphomonoesters;endoribonuclease activity;endoribonuclease activity, producing 5'-phosphomonoesters;hydrolase activity;hydrolase activity, acting on ester bonds;nuclease activity;ribonuclease activity;ribonuclease P activity;tRNA-specific ribonuclease activity	Acetylation;Alternativesplicing;Completeproteome;Directproteinsequencing;Hydrolase;Nucleus;Phosphoprotein;Polymorphism;Referenceproteome;tRNAprocessing		1	251	P78346;Q5VU10;P78346-2	251;195;251	P78346	P78346	Ribonuclease P protein subunit p30	RPP30	KTAFGIISTVKKPRPSEGDEDCLPASKKAKC	UID11923	1	3251
25.7459	25.9738	26.2295	26.5733	24.2519	24.9304	NaN	24.9094	25.4926	25.4503	25.6824	24.9682	24.5883	NaN	23.9403	NaN	S	2	___1	anatomical structure development;biological adhesion;biological regulation;cell activation;cell adhesion;cell differentiation;cell motility;cellular component disassembly;cellular component movement;cellular component organization;cellular process;developmental process;extracellular matrix organization;extracellular structure organization;immune system process;locomotion;macromolecule metabolic p…	cell part;cell surface;cytoplasm;cytoskeleton;intracellular non-membrane-bounded organelle;intracellular organelle;organelle	Alzheimer's disease;Epithelial cell signaling in Helicobacter pylori infection;Notch signaling pathway	binding;catalytic activity;cation binding;endopeptidase activity;hydrolase activity;ion binding;metal ion binding;metalloendopeptidase activity;metallopeptidase activity;peptidase activity;peptidase activity, acting on L-amino acid peptides;transition metal ion binding;zinc ion binding	3D-structure;Alternativesplicing;Cleavageonpairofbasicresidues;Completeproteome;Directproteinsequencing;Disulfidebond;Glycoprotein;Hydrolase;Membrane;Metal-binding;Metalloprotease;Notchsignalingpathway;Phosphoprotein;Polymorphism;Protease;Referenceproteome;SH3-binding;Signal;Transmembrane;Transmembranehelix;Zinc;Zymogen		1	791	P78536	791	P78536	P78536	Disintegrin and metalloproteinase domain-containing protein 17	ADAM17	GFEKDPFPNSSTAAKSFEDLTDHPVTRSEKA	UID11958	1	3261
24.5503	25.1171	24.8388	24.6541	26.4554	25.9175	27.1839	26.4872	27.0504	25.6297	27.0129	27.2866	26.798	27.3633	26.6919	27.068	S	2	___1					Acetylation;Alternativesplicing;Completeproteome;Directproteinsequencing;Phosphoprotein;Polymorphism;Referenceproteome		0.999811	416	Q01804;Q01804-5;Q01804-3;D6RI06	416;350;351;350	Q01804	Q01804	OTU domain-containing protein 4	OTUD4	SQKFSSEHKNLSRTPSQIIRKPDRERVEDFD	UID12149	1	3315
24.7909	24.7313	NaN	24.5162	29.2392	29.0456	29.3482	28.9772	29.6914	29.0493	29.2795	29.219	29.2092	29.2031	28.99	29.2605	S	2	___1	biological regulation;catabolic process;cell communication;cell-cell signaling;cellular process;lipid metabolic process;metabolic process;primary metabolic process;response to stimulus;signal transduction;signaling	cell part;cytosol;macromolecular complex;membrane;protein complex	African trypanosomiasis;Alzheimer's disease;Amoebiasis;Calcium signaling pathway;Chagas disease (American trypanosomiasis);Chemokine signaling pathway;Endocrine and other factor-regulated calcium reabsorption;Gap junction;Gastric acid secretion;GnRH signaling pathway;Huntington's disease;Inositol phosphate metabolism;Long-term depression;Long-term potentiation;Melanogenesis;Pancreatic secretion;P…	binding;calcium ion binding;catalytic activity;cation binding;hydrolase activity;hydrolase activity, acting on ester bonds;ion binding;lipase activity;metal ion binding;molecular transducer activity;phosphatidylinositol phospholipase C activity;phospholipase activity;phospholipase C activity;phosphoric diester hydrolase activity;phosphoric ester hydrolase activity;signal transducer activity	3D-structure;Alternativesplicing;Calcium;Completeproteome;Hydrolase;Lipiddegradation;Lipidmetabolism;Membrane;Phosphoprotein;Polymorphism;Referenceproteome;Transducer		1	537	Q01970;Q01970-2	537;470	Q01970	Q01970	1-phosphatidylinositol 4,5-bisphosphate phosphodiesterase beta-3	PLCB3	GEEVGLEKPSLEPQKSLGDEGLNRGPYVLGP	UID12171	1	3320
29.0609	29.0763	29.4433	29.4136	27.5099	28.1543	27.434	28.0354	28.44	28.7717	NaN	27.8308	28.635	28.9316	27.8605	28.1292	S	3	___1	anatomical structure development;biological regulation;biosynthetic process;cell death;cellular component assembly;cellular component organization;cellular metabolic process;cellular nitrogen compound metabolic process;cellular process;chromatin modification;chromatin organization;chromosome organization;death;developmental process;histone modification;macromolecular complex assembly;macromolecul…	cell part;histone methyltransferase complex;macromolecular complex;protein complex		AT DNA binding;binding;catalytic activity;cation binding;DNA binding;histone acetyl-lysine binding;histone binding;histone methyltransferase activity;histone methyltransferase activity (H3-K4 specific);histone-lysine N-methyltransferase activity;identical protein binding;ion binding;lysine N-methyltransferase activity;metal ion binding;methyltransferase activity;N-methyltransferase activity;nucle…	3D-structure;Acetylation;Alternativesplicing;Apoptosis;Bromodomain;Chromatinregulator;Chromosomalrearrangement;Completeproteome;Directproteinsequencing;DNA-binding;Isopeptidebond;Metal-binding;Methyltransferase;Nucleus;Phosphoprotein;Polymorphism;Proto-oncogene;Referenceproteome;Repeat;S-adenosyl-L-methionine;Transcription;Transcriptionregulation;Transferase;Ublconjugation;Zinc;Zinc-finger		0.9929	2201	Q03164;Q03164-2;Q03164-3	2201;2163;2204	Q03164	Q03164	Histone-lysine N-methyltransferase 2A;MLL cleavage product N320;MLL cleavage product C180	KMT2A	GLRSIGSRRHSTSSLSPQRSKLRIMSPMRTG	UID12262	1;2	3335
26.2327	26.4655	25.8286	26.7189	28.6105	27.8852	29.5642	28.5683	28.8523	27.3002	28.6068	29.0607	26.7222	26.4021	28.1881	27.765	S	2	___1	biosynthetic process;cellular metabolic process;cellular nitrogen compound metabolic process;cellular process;establishment of localization;macromolecule metabolic process;metabolic process;mRNA metabolic process;mRNA processing;nitrogen compound metabolic process;nuclear transport;nucleobase-containing compound metabolic process;nucleobase-containing compound transport;nucleocytoplasmic transpor…	cell part;intracellular membrane-bounded organelle;intracellular organelle;nucleoplasm;nucleus;organelle		binding;nucleic acid binding;nucleotide binding;RNA binding	Acetylation;Alternativesplicing;Completeproteome;mRNAprocessing;mRNAsplicing;Nucleus;Phosphoprotein;Referenceproteome;Repeat;RNA-binding		0.999015	207	Q05519;Q5T757;Q05519-2;Q5T760	207;147;207;207	Q05519;Q05519-2;Q5T760	Q05519	Serine/arginine-rich splicing factor 11	SRSF11	STVDPKLNHVAAGLVSPSLKSDTSSKEIEEA	UID12389	1;2	3349;3350;3870
NaN	24.5674	26.3225	25.3214	27.3171	27.537	27.4635	27.7701	25.6439	28.3194	26.8171	27.5237	26.9391	28.5599	26.2751	27.656	S	2	___1	cellular metabolic process;cellular process;metabolic process;phosphorus metabolic process			catalytic activity;hydrolase activity;hydrolase activity, acting on ester bonds;phosphatase activity;phosphoprotein phosphatase activity;phosphoric ester hydrolase activity	Acetylation;Alternativesplicing;Completeproteome;Hydrolase;Phosphoprotein;Polymorphism;Proteinphosphatase;Referenceproteome		1	9	Q05D32;H0YMH7;Q05D32-2;H0YNU2;H0YNW9	9;9;9;9;9	Q05D32	Q05D32	CTD small phosphatase-like protein 2	CTDSPL2	_______MRLRTRKASQQSNQIQTQRTARAK	UID12403	1	3353
24.3259	25.6503	26.0354	24.9751	27.437	28.1511	28.0665	27.2736	27.2667	28.6595	28.1219	27.9841	27.9686	28.6818	27.4045	27.3204	S	2	___1	cellular metabolic process;cellular process;metabolic process;phosphorus metabolic process			catalytic activity;hydrolase activity;hydrolase activity, acting on ester bonds;phosphatase activity;phosphoprotein phosphatase activity;phosphoric ester hydrolase activity	Acetylation;Alternativesplicing;Completeproteome;Hydrolase;Phosphoprotein;Polymorphism;Proteinphosphatase;Referenceproteome		1	28	Q05D32;H0YMH7;Q05D32-2;H0YNU2;H0YNW9	28;28;28;28;28	Q05D32	Q05D32	CTD small phosphatase-like protein 2	CTDSPL2	NQIQTQRTARAKRKYSEVDDSLPSGGEKPSK	UID12405	1	3353
25.8277	26.6737	25.916	27.4129	28.6273	27.8642	28.9587	29.0132	29.2711	29.0013	28.6938	29.4281	28.6542	28.9228	28.8812	29.8813	S	3	___1		cell part;cytoplasm		binding;catalytic activity;GTP binding;guanyl nucleotide binding;guanyl ribonucleotide binding;hydrolase activity;nucleotide binding;purine nucleotide binding;purine ribonucleoside triphosphate binding;purine ribonucleotide binding;ribonucleotide binding	Completeproteome;Cytoplasm;Fertilization;GTP-binding;Hydrolase;Nucleotide-binding;Phosphoprotein;Polymorphism;Referenceproteome;Repeat;TPRrepeat		1	423	Q07617	423	Q07617	Q07617	Sperm-associated antigen 1	SPAG1	QTPEAGADKRSPRRASAAAAAGGGATGHPGG	UID12450	1	3365
NaN	25.8713	NaN	25.8527	27.2187	26.8358	27.2885	27.1429	28.0793	NaN	27.4919	27.1436	NaN	NaN	28.1429	NaN	S	3	___1	cell division;cellular component organization;cellular process;mitosis;nuclear division;organelle fission;organelle organization	cell part;cytoplasm;intracellular non-membrane-bounded organelle;intracellular organelle;nucleolus;organelle		binding;catalytic activity;methyltransferase activity;nucleic acid binding;RNA binding;RNA methyltransferase activity;S-adenosylmethionine-dependent methyltransferase activity;transferase activity;transferase activity, transferring one-carbon groups;tRNA (cytosine) methyltransferase activity;tRNA (cytosine-5-)-methyltransferase activity;tRNA binding;tRNA methyltransferase activity	Alternativesplicing;Cellcycle;Celldivision;Completeproteome;Cytoplasm;Cytoskeleton;Directproteinsequencing;Diseasemutation;Mentalretardation;Methyltransferase;Mitosis;Nucleus;Phosphoprotein;Polymorphism;Referenceproteome;RNA-binding;S-adenosyl-L-methionine;Transferase;tRNA-binding;tRNAprocessing		0.999651	473	Q08J23;Q08J23-2;Q08J23-3	473;438;237	Q08J23	Q08J23	tRNA (cytosine(34)-C(5))-methyltransferase	NSUN2	ADLTEGKPTDPSKLESPSFTGTGDTEIAHAT	UID12542	1	3382
24.5967	24.937	25.8899	25.1077	28.4206	28.7317	28.7008	28.5342	28.8934	29.2388	28.7036	28.8775	29.4628	29.0272	28.7331	28.6367	S	3	___1	biological regulation;biosynthetic process;catabolic process;cellular component assembly;cellular component organization;cellular macromolecular complex assembly;cellular metabolic process;cellular nitrogen compound metabolic process;cellular process;establishment of localization;gene silencing;macromolecular complex assembly;macromolecule metabolic process;metabolic process;mRNA metabolic proces…	cell part;cytosol;macromolecular complex;nucleoplasm;protein complex;ribonucleoprotein complex	mRNA surveillance pathway;RNA transport;Spliceosome	binding;DNA binding;nucleic acid binding;RNA binding;RNA cap binding	3D-structure;Acetylation;Coiledcoil;Completeproteome;Cytoplasm;Directproteinsequencing;mRNAcapping;mRNAprocessing;mRNAsplicing;mRNAtransport;Nonsense-mediatedmRNAdecay;Nucleus;Phosphoprotein;Referenceproteome;RNA-mediatedgenesilencing;Translationregulation;Transport		0.99633	22	Q09161;F2Z2T1	22;22	Q09161	Q09161	Nuclear cap-binding protein subunit 1	NCBP1	SDENDGGQPHKRRKTSDANETEDHLESLICK	UID12546	1	3384
30.5907	30.4562	30.909	30.5576	28.1475	28.5023	27.7285	27.4911	28.7016	26.7106	28.3929	27.9483	29.3984	29.3087	NaN	28.2775	S	2	___1	biosynthetic process;cellular metabolic process;cellular nitrogen compound metabolic process;cellular process;macromolecule metabolic process;metabolic process;nitrogen compound metabolic process;nucleobase-containing compound metabolic process;primary metabolic process;RNA metabolic process;transcription from RNA polymerase III promoter	cell part;intracellular non-membrane-bounded organelle;intracellular organelle;macromolecular complex;nucleolus;organelle;protein complex;ribonucleoprotein complex;transcription factor complex		binding;DNA binding;nucleic acid binding	Alternativesplicing;Completeproteome;Directproteinsequencing;DNA-binding;Nucleus;Phosphoprotein;Polymorphism;Referenceproteome;Transcription		1	1068	Q12789;Q12789-3	1068;1068	Q12789	Q12789	General transcription factor 3C polypeptide 1	GTF3C1	VRCPRVRKNSSTDQGSDEEGSLQKEQESAMD	UID12605	1;2	3396
25.5474	25.7285	25.6231	25.5358	24.6195	23.9049	24.7704	24.7129	24.5955	24.259	24.4864	24.4389	24.9561	24.4936	24.5875	25.2504	S	2	___1	biological regulation;cellular process;response to stimulus;signal transduction	cell part;cytoplasm;cytosol;intracellular membrane-bounded organelle;intracellular organelle;membrane;nucleus;organelle		binding;cAMP-dependent protein kinase activity;catalytic activity;cation binding;cyclic nucleotide-dependent protein kinase activity;enzyme regulator activity;GTPase regulator activity;guanyl-nucleotide exchange factor activity;ion binding;kinase activity;lipid binding;metal ion binding;molecular transducer activity;nucleoside-triphosphatase regulator activity;phospholipid binding;phosphotransfer…	3D-structure;Alternativesplicing;Coiledcoil;Completeproteome;Cytoplasm;Guanine-nucleotidereleasingfactor;Kinase;Membrane;Metal-binding;Nucleus;Phosphoprotein;Polymorphism;Proto-oncogene;Referenceproteome;Transferase;Zinc;Zinc-finger		0.984561	1929	Q12802;Q12802-2;Q12802-4;A0A087WTD7;A8MYJ1;A0A087WY36	1929;1933;1911;545;550;550	Q12802	Q12802	A-kinase anchor protein 13	AKAP13	GNDENMSNTWKFLSHSTDSLNKISKVNESTE	UID12617	1;2	3397
23.5592	23.9414	23.7074	24.9596	27.0671	26.5119	27.5069	27.3122	27.5268	26.9801	27.1962	27.1164	26.9812	26.3285	27.664	27.312	S	2	___1	biological regulation;cellular process;response to stimulus;signal transduction	cell part;cytoplasm;cytosol;intracellular membrane-bounded organelle;intracellular organelle;membrane;nucleus;organelle		binding;cAMP-dependent protein kinase activity;catalytic activity;cation binding;cyclic nucleotide-dependent protein kinase activity;enzyme regulator activity;GTPase regulator activity;guanyl-nucleotide exchange factor activity;ion binding;kinase activity;lipid binding;metal ion binding;molecular transducer activity;nucleoside-triphosphatase regulator activity;phospholipid binding;phosphotransfer…	3D-structure;Alternativesplicing;Coiledcoil;Completeproteome;Cytoplasm;Guanine-nucleotidereleasingfactor;Kinase;Membrane;Metal-binding;Nucleus;Phosphoprotein;Polymorphism;Proto-oncogene;Referenceproteome;Transferase;Zinc;Zinc-finger		0.999537	2709	Q12802;Q12802-2;Q12802-4;A0A087WTD7;A8MYJ1	2709;2713;2689;1325;1330	Q12802	Q12802	A-kinase anchor protein 13	AKAP13	LMRIPSFFPSPEEPPSPSAPSIAKSGSLDSE	UID12627	1;2	3397
26.8165	26.5623	NaN	27.0175	28.2419	28.2891	28.7697	28.9978	29.1502	28.4974	28.9014	29.3075	28.9395	29.3613	28.5138	29.1929	S	2	___1	biological regulation;cellular metabolic process;cellular process;immune system process;macromolecule metabolic process;macromolecule modification;metabolic process;phosphorus metabolic process;primary metabolic process;protein metabolic process;protein modification process;protein phosphorylation;regulation of protein modification process;response to stimulus;response to stress	cell part;membrane	MAPK signaling pathway	adenyl nucleotide binding;adenyl ribonucleotide binding;ATP binding;binding;catalytic activity;enzyme regulator activity;GTPase regulator activity;kinase activity;nucleoside-triphosphatase regulator activity;nucleotide binding;phosphotransferase activity, alcohol group as acceptor;protein kinase activity;protein serine/threonine kinase activity;purine nucleotide binding;purine ribonucleoside trip…	ATP-binding;Cellmembrane;Completeproteome;Cytoplasm;Golgiapparatus;Immunity;Innateimmunity;Kinase;Membrane;Nucleotide-binding;Phosphoprotein;Referenceproteome;Serine/threonine-proteinkinase;Stressresponse;Transferase;Ublconjugation		1	328	Q12851;Q12851-2;C9JCU6	328;328;284	Q12851	Q12851	Mitogen-activated protein kinase kinase kinase kinase 2	MAP4K2	TIHSRGQHGPAERTPSEIQFHQVKFGAPRRK	UID12648	1	3400
26.1274	26.2296	25.7949	26.3465	27.898	27.2214	28.1331	27.2081	27.8798	27.1666	27.6127	27.8506	27.5939	27.5662	27.2202	27.8167	S	2	___1	biological regulation;cellular metabolic process;cellular nitrogen compound metabolic process;cellular process;DNA metabolic process;DNA recombination;DNA repair;macromolecule metabolic process;metabolic process;nitrogen compound metabolic process;nucleobase-containing compound metabolic process;primary metabolic process;response to DNA damage stimulus;response to stimulus;response to stress	cell part;cytoplasm;intracellular membrane-bounded organelle;intracellular non-membrane-bounded organelle;intracellular organelle;kinetochore;macromolecular complex;nucleoplasm;nucleus;organelle;protein complex		binding;damaged DNA binding;DNA binding;histone binding;methylated histone residue binding;nucleic acid binding;protein binding;protein binding transcription factor activity;RNA polymerase II transcription cofactor activity;RNA polymerase II transcription factor binding transcription factor activity;sequence-specific DNA binding;telomeric DNA binding;transcription cofactor activity;transcription …	3D-structure;Activator;Alternativesplicing;Centromere;Chromosomalrearrangement;Chromosome;Completeproteome;DNA-binding;DNAdamage;DNArepair;Kinetochore;Methylation;Nucleus;Phosphoprotein;Polymorphism;Referenceproteome;Repeat;Transcription;Transcriptionregulation		1	366	Q12888;Q12888-3;Q12888-2;A6NNK5;C9JXV0	366;371;371;371;371	Q12888	Q12888	Tumor suppressor p53-binding protein 1	TP53BP1	VQDSLSTNSSDLVAPSPDAFRSTPFIVPSSP	UID12732	1	3407
24.7089	24.8921	NaN	NaN	27.69	27.0471	28.0478	27.1544	28.2511	27.2315	28.2061	27.3099	27.5058	27.3932	28.4451	28.0439	S	2	___1	biological regulation	cell part;Golgi apparatus;intracellular membrane-bounded organelle;intracellular organelle;nucleus;organelle			Completeproteome;Membrane;Phosphoprotein;Referenceproteome;Transmembrane;Transmembranehelix		1	320	Q12893	320	Q12893	Q12893	Transmembrane protein 115	TMEM115	PSMDDDEEESGAKVDSPLPSDKAPTPPGKGA	UID12745	1;2	3408
26.9032	26.061	27.9185	27.4029	28.8511	28.9848	29.7129	29.775	29.4574	28.7059	29.4793	30.2224	29.86	30.4615	28.7061	NaN	S	2	___1	anatomical structure development;anatomical structure morphogenesis;biological adhesion;biological regulation;cell activation;cell adhesion;cell communication;cell junction organization;cell proliferation;cell recognition;cell-cell signaling;cellular component assembly;cellular component organization;cellular homeostasis;cellular ion homeostasis;cellular localization;cellular membrane organizatio…	cell part;cytosol;endoplasmic reticulum;Golgi apparatus;intracellular membrane-bounded organelle;intracellular organelle;macromolecular complex;membrane;nucleus;organelle;plasma membrane;protein complex;synapse	T cell receptor signaling pathway	binding;catalytic activity;channel regulator activity;cytoskeletal protein binding;guanylate kinase activity;hydrolase activity;hydrolase activity, acting on ester bonds;kinase activity;nucleobase-containing compound kinase activity;nucleotide kinase activity;phosphatase activity;phosphoprotein phosphatase activity;phosphoric ester hydrolase activity;phosphotransferase activity, phosphate group a…	3D-structure;Alternativesplicing;Celljunction;Cellmembrane;Completeproteome;Endoplasmicreticulum;Host-virusinteraction;Membrane;Phosphoprotein;Polymorphism;Postsynapticcellmembrane;Referenceproteome;Repeat;SH3domain;Synapse		1	670	Q12959-2;Q12959-4	670;637	Q12959-2	Q12959-2	Disks large homolog 1	DLG1	LKTVKFNSKTRDKGQSFNDKRKKNLFSRKFP	UID12767	1	3415
24.2651	24.38	24.8218	25.2608	26.5322	26.5323	NaN	27.0974	27.6862	26.9629	27.9887	27.3355	27.1838	27.3317	27.471	27.4584	S	2	___1	biological adhesion;biological regulation;cell adhesion;cellular component organization;cellular process;response to stimulus;signal transduction	cell part;cytosol;membrane	Focal adhesion;Leukocyte transendothelial migration	binding;catalytic activity;enzyme activator activity;enzyme regulator activity;GTP binding;GTPase activator activity;GTPase activity;GTPase regulator activity;guanyl nucleotide binding;guanyl ribonucleotide binding;hydrolase activity;hydrolase activity, acting on acid anhydrides;hydrolase activity, acting on acid anhydrides, in phosphorus-containing anhydrides;nucleoside-triphosphatase activity;n…	3D-structure;Alternativesplicing;Completeproteome;Cytoplasm;GTPaseactivation;Membrane;Nitration;Phosphoprotein;Polymorphism;Referenceproteome;Repeat		1	968	Q13017;Q13017-2;A0A0A0MSK6	968;968;968	Q13017	Q13017	Rho GTPase-activating protein 5	ARHGAP5	NTRESTHQSEDVFLPSPRDCFPYNNYPDSDD	UID12790	1	3422
26.6968	25.9169	27.0447	27.0017	23.8931	24.5919	NaN	24.1216	NaN	NaN	23.7276	24.3391	26.2033	NaN	24.7224	26.269	S	3	___1	biosynthetic process;cellular component organization;cellular metabolic process;cellular nitrogen compound metabolic process;cellular process;chromatin modification;chromatin organization;chromosome organization;histone modification;macromolecule metabolic process;macromolecule modification;metabolic process;nitrogen compound metabolic process;nucleobase-containing compound metabolic process;one-…	cell part;Golgi apparatus;intracellular membrane-bounded organelle;intracellular organelle;nucleus;organelle		binding;catalytic activity;cation binding;DNA binding;histone methyltransferase activity;histone-lysine N-methyltransferase activity;ion binding;lysine N-methyltransferase activity;metal ion binding;methyltransferase activity;N-methyltransferase activity;nucleic acid binding;nucleic acid binding transcription factor activity;protein methyltransferase activity;protein-lysine N-methyltransferase ac…	3D-structure;Activator;Alternativeinitiation;Alternativesplicing;Completeproteome;DNA-binding;Metal-binding;Methyltransferase;Nucleus;Polymorphism;Referenceproteome;Repeat;S-adenosyl-L-methionine;Transcription;Transcriptionregulation;Transferase;Zinc;Zinc-finger		0.992904	739	Q13029;Q13029-2;Q13029-5;Q13029-3	739;739;538;538	Q13029	Q13029	PR domain zinc finger protein 2	PRDM2	SMLPVTSSRFKRRTSSPPSSPQHSPALRDFG	UID12804	1;2;3	3423
NaN	26.8405	26.5666	26.7492	NaN	25.3705	25.7605	25.3367	26.1739	25.3233	NaN	24.7924	25.9689	25.5246	25.9176	25.0626	S	2	___1	biological regulation;biosynthetic process;cell cycle;cellular component assembly;cellular component organization;cellular macromolecular complex assembly;cellular metabolic process;cellular nitrogen compound metabolic process;cellular process;chromatin organization;chromosome organization;DNA metabolic process;DNA repair;DNA replication;macromolecular complex assembly;macromolecule metabolic pro…	cell part;chromatin remodeling complex;macromolecular complex;protein complex		binding;chromatin binding;protein binding;unfolded protein binding	Alternativesplicing;Cellcycle;Chaperone;Completeproteome;DNAdamage;DNArepair;DNAreplication;Nucleus;Phosphoprotein;Polymorphism;Referenceproteome;Transcription;Transcriptionregulation		0.987641	772	Q13111	772	Q13111	Q13111	Chromatin assembly factor 1 subunit A	CHAF1A	FQEHCRRGLLSNHTGSPRSPSTTYLHTPTPS	UID12847	1;2	3434
26.8282	26.6019	26.9333	27.2326	28.1652	27.9669	28.5926	28.104	28.6199	27.9786	28.3889	28.3438	27.4004	27.5125	27.7533	27.2816	S	2	___1	biological regulation;biosynthetic process;cell cycle;cellular component assembly;cellular component organization;cellular macromolecular complex assembly;cellular metabolic process;cellular nitrogen compound metabolic process;cellular process;chromatin organization;chromosome organization;DNA metabolic process;DNA repair;DNA replication;macromolecular complex assembly;macromolecule metabolic pro…	cell part;cytoplasm;intracellular membrane-bounded organelle;intracellular organelle;macromolecular complex;nucleus;organelle;protein complex		binding;chromatin binding;histone binding;protein binding;unfolded protein binding	Acetylation;Cellcycle;Completeproteome;Cytoplasm;Directproteinsequencing;DNAdamage;DNArepair;DNAreplication;Nucleus;Phosphoprotein;Polymorphism;Referenceproteome;Repeat;Transcription;Transcriptionregulation;WDrepeat		0.999999	458	Q13112	458	Q13112	Q13112	Chromatin assembly factor 1 subunit B	CHAF1B	PTVIRDPPSITPAVKSPLPGPSEEKTLQPSS	UID12867	1	3435
25.3929	25.8795	26.2598	25.99	27.1386	27.6091	NaN	27.0678	26.6622	27.8185	27.4053	27.9181	27.3673	27.4576	27.0867	27.0878	S	2	___1	biological regulation;cell death;cellular process;death;response to stimulus;signal transduction	cell part;cytosol;intracellular membrane-bounded organelle;intracellular organelle;nucleus;organelle	MAPK signaling pathway	adenyl nucleotide binding;adenyl ribonucleotide binding;ATP binding;binding;catalytic activity;cation binding;enzyme activator activity;enzyme regulator activity;ion binding;kinase activator activity;kinase activity;kinase regulator activity;magnesium ion binding;metal ion binding;nucleotide binding;phosphotransferase activity, alcohol group as acceptor;protein binding;protein dimerization activi…	Acetylation;Apoptosis;ATP-binding;Coiledcoil;Completeproteome;Cytoplasm;Directproteinsequencing;Kinase;Magnesium;Metal-binding;Nucleotide-binding;Nucleus;Phosphoprotein;Polymorphism;Referenceproteome;Serine/threonine-proteinkinase;Transferase		0.989553	385	Q13188;Q13188-2;A0A087WZ06	385;413;274	Q13188	Q13188	Serine/threonine-protein kinase 3;Serine/threonine-protein kinase 3 36kDa subunit;Serine/threonine-protein kinase 3 20kDa subunit	STK3	EDEEEEDGTMKRNATSPQVQRPSFMDYFDKQ	UID12916	1	3450
27.4552	26.5411	28.3631	27.902	29.6755	29.9191	29.2451	29.2657	30.2686	29.4613	30.072	28.3084	28.6557	27.8004	28.5376	27.1402	S	2	___1				adenyl nucleotide binding;adenyl ribonucleotide binding;ATP binding;ATPase activity;ATPase activity, coupled;ATP-dependent helicase activity;binding;catalytic activity;helicase activity;hydrolase activity;hydrolase activity, acting on acid anhydrides;hydrolase activity, acting on acid anhydrides, in phosphorus-containing anhydrides;nucleic acid binding;nucleoside-triphosphatase activity;nucleotid…	3D-structure;ATP-binding;Completeproteome;Helicase;Hydrolase;Nucleotide-binding;Phosphoprotein;Polymorphism;Referenceproteome;RNA-binding		0.999985	831	Q13206	831	Q13206	Q13206	Probable ATP-dependent RNA helicase DDX10	DDX10	ISDTKKKQGMKKRSNSEVEDVGPTSHNRKKA	UID12921	1	3452
27.8826	27.7934	29.1178	28.7668	29.7853	30.741	30.3752	30.9297	30.4362	31.3705	30.9098	31.5143	30.944	31.0115	29.566	30.3912	S	2	___1	anatomical structure morphogenesis;biological regulation;biosynthetic process;cell morphogenesis;cellular component assembly;cellular component morphogenesis;cellular component organization;cellular metabolic process;cellular nitrogen compound metabolic process;cellular process;developmental process;DNA metabolic process;DNA repair;macromolecular complex assembly;macromolecule metabolic process;m…	cell part;nucleoplasm		acid-amino acid ligase activity;binding;catalytic activity;cation binding;DNA binding;enzyme binding;ion binding;kinase activity;ligase activity;ligase activity, forming carbon-nitrogen bonds;metal ion binding;nucleic acid binding;nucleic acid binding transcription factor activity;phosphotransferase activity, alcohol group as acceptor;protein binding;protein binding transcription factor activity;…	3D-structure;Acetylation;Alternativesplicing;Completeproteome;Directproteinsequencing;Isopeptidebond;Ligase;Metal-binding;Nucleus;Phosphoprotein;Polymorphism;Referenceproteome;Repeat;Repressor;Transcription;Transcriptionregulation;Ublconjugation;Ublconjugationpathway;Zinc;Zinc-finger		1	473	Q13263;Q13263-2;M0R0K9	473;391;98	Q13263	Q13263	Transcription intermediary factor 1-beta	TRIM28	YSSAEPHVSGVKRSRSGEGEVSGLMRKVPRV	UID12974	1	3460
28.4151	28.2394	28.9039	28.9041	26.9111	26.7912	27.0888	26.9075	27.909	25.7923	27.3623	27.6175	28.9801	28.9041	27.8242	28.5563	S	2	___1	anatomical structure development;biological regulation;biosynthetic process;cell activation;cell cycle;cell differentiation;cellular component organization;cellular metabolic process;cellular nitrogen compound metabolic process;cellular process;chromatin modification;chromatin organization;chromosome organization;developmental process;immune system process;macromolecule metabolic process;metaboli…	cell part;cytoplasm;intracellular membrane-bounded organelle;intracellular organelle;nucleus;organelle		binding;cation binding;DNA binding;ion binding;metal ion binding;nucleic acid binding;nucleic acid binding transcription factor activity;sequence-specific DNA binding;sequence-specific DNA binding transcription factor activity;transition metal ion binding;zinc ion binding	Activator;Alternativesplicing;Cellcycle;Chromatinregulator;Completeproteome;Cytoplasm;Developmentalprotein;DNA-binding;Isopeptidebond;Metal-binding;Nucleus;Phosphoprotein;Referenceproteome;Repeat;Repressor;Transcription;Transcriptionregulation;Ublconjugation;Zinc;Zinc-finger		1	445	Q13422;Q13422-7;A0A0A0MST1;A0A087WU46;Q13422-5;Q13422-4;Q13422-3;Q13422-2;A0A0A0MRA0;Q13422-6;R9R4D9	445;403;220;262;302;314;358;358;175;215;194	Q13422	Q13422	DNA-binding protein Ikaros	IKZF1	EEHRAYDLLRAASENSQDALRVVSTSGEQMK	UID13016	1;2	3473
23.1293	22.6484	NaN	NaN	24.6391	24.6536	25.2123	25.368	24.232	NaN	24.96	25.0444	24.6273	24.6005	24.392	NaN	S	3	___1	cellular metabolic process;cellular nitrogen compound metabolic process;cellular process;interspecies interaction between organisms;macromolecule metabolic process;metabolic process;mRNA metabolic process;mRNA processing;multi-organism process;nitrogen compound metabolic process;nucleobase-containing compound metabolic process;primary metabolic process;RNA metabolic process;RNA processing;RNA spl…	cell part;intracellular membrane-bounded organelle;intracellular organelle;macromolecular complex;nucleoplasm;nucleus;organelle;ribonucleoprotein complex;spliceosomal complex	Spliceosome	binding;nucleic acid binding	3D-structure;Acetylation;Coiledcoil;Completeproteome;Directproteinsequencing;Host-virusinteraction;mRNAprocessing;mRNAsplicing;Nucleus;Phosphoprotein;Referenceproteome;Spliceosome		1	450	Q13435;E9PPJ0	450;433	Q13435	Q13435	Splicing factor 3B subunit 2	SF3B2	SSDDEQEKKPEAPKLSKKKLRRMNRFTVAEL	UID13049	1	3477
25.1871	24.8448	25.6979	25.7163	27.5678	27.4297	28.9167	28.2913	27.6254	NaN	24.2865	28.1961	28.1139	28.7676	NaN	27.298	S	3	___1	biological regulation;cell proliferation;cellular process;response to stimulus;signal transduction				Acetylation;Completeproteome;Phosphoprotein;Referenceproteome		0.992432	170	Q13442	170	Q13442	Q13442	28 kDa heat- and acid-stable phosphoprotein	PDAP1	RKKEEERKAKDDATLSGKRMQSLSLNK____	UID13067	1	3481
25.4081	NaN	26.6079	25.8574	29.1035	29.8209	30.5871	30.2318	30.7796	29.7187	30.5228	30.6605	30.5574	31.0067	29.8217	29.917	S	1	___1	biological regulation;cell proliferation;cellular process;response to stimulus;signal transduction				Acetylation;Completeproteome;Phosphoprotein;Referenceproteome		0.999985	178	Q13442	178	Q13442	Q13442	28 kDa heat- and acid-stable phosphoprotein	PDAP1	AKDDATLSGKRMQSLSLNK____________	UID13069	1	3481
24.6764	24.5343	25.7135	25.4365	26.7389	26.7145	27.3975	26.9986	27.3853	26.6589	27.1938	27.2301	27.2321	27.2812	26.7409	26.8891	S	2	___1	biosynthetic process;cellular metabolic process;cellular nitrogen compound metabolic process;cellular process;macromolecule metabolic process;metabolic process;nitrogen compound metabolic process;nucleobase-containing compound metabolic process;primary metabolic process;RNA metabolic process	cell part;intracellular membrane-bounded organelle;intracellular organelle;nucleus;organelle			Completeproteome;Nucleus;Phosphoprotein;Polymorphism;Referenceproteome;Repeat;WDrepeat		0.999781	485	Q13610;B4DJV5	485;423	Q13610	Q13610	Periodic tryptophan protein 1 homolog	PWP1	FGRRERLVLGSARNSSISGPFGSRSSDTPME	UID13203	1	3505
27.4833	27.2508	27.8321	27.5191	26.5157	26.3487	25.6314	26.3008	27.409	26.4855	26.174	26.1372	26.8485	26.8059	25.6987	26.5432	S	2	___1	anatomical structure development;anatomical structure formation involved in morphogenesis;biological regulation;biosynthetic process;carbohydrate metabolic process;catabolic process;cell development;cellular component assembly;cellular component organization;cellular homeostasis;cellular ion homeostasis;cellular lipid metabolic process;cellular metabolic process;cellular process;developmental pro…	cell part;cell projection;cytoplasmic membrane-bounded vesicle;cytosol;intracellular membrane-bounded organelle;intracellular organelle;membrane;neuron projection;nucleus;organelle;vesicle	Fructose and mannose metabolism	catalytic activity;hydrolase activity;hydrolase activity, acting on ester bonds;phosphatase activity;phosphoprotein phosphatase activity;phosphoric ester hydrolase activity;protein tyrosine phosphatase activity;protein tyrosine/serine/threonine phosphatase activity	3D-structure;Alternativesplicing;Charcot-Marie-Toothdisease;Coiledcoil;Completeproteome;Cytoplasm;Diseasemutation;Endosome;Hydrolase;Membrane;Neuropathy;Phosphoprotein;Polymorphism;Referenceproteome		1	58	Q13614	58	Q13614	Q13614	Myotubularin-related protein 2	MTMR2	SVVSSDSISTSADNFSPDLRVLRESNKLAEM	UID13204	1	3506
29.499	29.3378	29.59	29.6256	28.2647	28.4945	28.344	28.6477	28.8133	28.7261	28.5695	28.8591	29.3633	29.0986	27.9513	28.6497	S	2	___1	anatomical structure development;biological regulation;cell cycle;cell death;cellular process;death;developmental process;embryo development;regulation of cell cycle;response to abiotic stimulus;response to stimulus;signal transduction	cell part;cytoplasm;intracellular membrane-bounded organelle;intracellular organelle;nucleus;organelle		binding;binding, bridging;protein binding;protein binding, bridging;SH3/SH2 adaptor activity;signaling adaptor activity	3D-structure;Alternativesplicing;ANKrepeat;Apoptosis;Cellcycle;Completeproteome;Cytoplasm;Nucleus;Phosphoprotein;Referenceproteome;Repeat;SH3-binding;SH3domain		0.999828	480	Q13625;Q13625-3;Q13625-2;H0Y847	480;486;357;50	Q13625	Q13625	Apoptosis-stimulating of p53 protein 2	TP53BP2	QSNAPPSFGTLRKNQSSEDILRDAQVANKNV	UID13209	1	3509
24.3441	25.1382	24.5585	NaN	27.6157	27.7221	27.6635	27.5436	28.5454	25.5814	27.9312	27.8675	28.1939	28.4236	27.2596	27.5574	S	2	___1	cell division;cellular component organization;cellular process;cytoskeleton organization;establishment of localization;establishment or maintenance of cell polarity;microtubule organizing center organization;mitosis;nuclear division;nucleobase-containing compound transport;organelle fission;organelle organization;transport	cell part;centrosome;cytosol;intracellular non-membrane-bounded organelle;intracellular organelle;microtubule organizing center;organelle			Acetylation;Alternativesplicing;Cellcycle;Celldivision;Completeproteome;Cytoplasm;Cytoskeleton;Mitosis;Phosphoprotein;Polymorphism;Referenceproteome;Repeat		0.775177	1149	Q14008;Q14008-2;Q14008-3	1149;1149;1149	Q14008	Q14008	Cytoskeleton-associated protein 5	CKAP5	SKAKSAQGKKMPSKTSLKEDEDKSGPIFIVV	UID13259	1	3518
27.063	27.1145	26.9098	27.786	29.3051	28.421	30.0217	29.5444	29.6925	28.3264	29.5018	29.578	29.0708	29.1237	29.6671	29.5938	S	2	___1	biological adhesion;cell adhesion;cellular component disassembly;cellular component organization;cellular process	cell part;membrane;plasma membrane	Arrhythmogenic right ventricular cardiomyopathy (ARVC)	binding;calcium ion binding;cation binding;ion binding;metal ion binding	3D-structure;Calcium;Cardiomyopathy;Celladhesion;Celljunction;Cellmembrane;Cleavageonpairofbasicresidues;Completeproteome;Diseasemutation;Glycoprotein;Membrane;Metal-binding;Phosphoprotein;Polymorphism;Referenceproteome;Repeat;Signal;Transmembrane;Transmembranehelix		1	680	Q14126	680	Q14126	Q14126	Desmoglein-2	DSG2	EDKVVPSFLPVDQGGSLVGRNGVGGMAKEAT	UID13291	1	3524
26.331	26.3261	26.6655	26.7747	29.066	29.2025	29.3215	28.447	29.4212	29.4206	29.5938	28.7514	29.8956	29.5174	29.313	29.2437	S	3	___1	anatomical structure development;biological regulation;cellular component assembly;cellular component organization;cellular process;developmental process;response to stimulus;signal transduction	cell body;cell cortex;cell part;cell projection;cytosol;intracellular;macromolecular complex;neuron projection;neuronal cell body;protein complex	Regulation of actin cytoskeleton	binding;enzyme regulator activity;GTPase regulator activity;guanyl-nucleotide exchange factor activity;lipid binding;nucleoside-triphosphatase regulator activity;phospholipid binding;Ras guanyl-nucleotide exchange factor activity;Rho guanyl-nucleotide exchange factor activity;small GTPase regulator activity	3D-structure;Alternativesplicing;Celljunction;Cellprojection;Completeproteome;Cytoplasm;Guanine-nucleotidereleasingfactor;Neurogenesis;Phosphoprotein;Polymorphism;Referenceproteome;SH3domain		1	516	Q14155-1;B1ALK7;Q14155-5;A0A2R8YG42;Q14155-6;Q14155;Q14155-2;Q14155-3;E9PDQ5	516;516;601;673;516;694;644;673;438	Q14155-1	Q14155-1	Rho guanine nucleotide exchange factor 7	ARHGEF7	TMKKLLPKRKPERKPSDEEFASRKSTAALEE	UID13332	1	3532
NaN	NaN	27.3809	26.936	30.6554	30.6664	31.2064	31.0243	31.3842	31.2548	NaN	32.0244	31.3583	31.876	31.1628	31.1064	S	2	___1	biological regulation;immune system process;interspecies interaction between organisms;multi-organism process;response to biotic stimulus;response to stimulus;response to stress	cell part;cytosol;intracellular membrane-bounded organelle;intracellular organelle;nucleus;organelle	RIG-I-like receptor signaling pathway	acid-amino acid ligase activity;binding;catalytic activity;cation binding;ion binding;ligase activity;ligase activity, forming carbon-nitrogen bonds;metal ion binding;nucleic acid binding transcription factor activity;sequence-specific DNA binding transcription factor activity;small conjugating protein ligase activity;transition metal ion binding;ubiquitin-protein ligase activity;zinc ion binding	Acetylation;Antiviraldefense;Coiledcoil;Completeproteome;Cytoplasm;Host-virusinteraction;Immunity;Innateimmunity;Isopeptidebond;Ligase;Metal-binding;Phosphoprotein;Polymorphism;Referenceproteome;Ublconjugation;Ublconjugationpathway;Zinc;Zinc-finger		0.94523	435	Q14258	435	Q14258	Q14258	E3 ubiquitin/ISG15 ligase TRIM25	TRIM25	LEAAAKATSSHPNSTSLKAKVLETFLAKSRP	UID13369	1	3542
25.3063	25.1964	NaN	NaN	27.9451	28.0355	28.7712	28.501	27.8513	27.2434	28.7058	28.2527	28.5319	NaN	28.3635	28.2766	S	2	___1	biological regulation;cellular process;response to stimulus;signal transduction	cell part;cytoplasm	MAPK signaling pathway - fly	binding;calcium channel activity;calcium-release channel activity;cation binding;cation channel activity;cation transmembrane transporter activity;channel activity;enzyme activator activity;enzyme regulator activity;gated channel activity;GTPase activator activity;GTPase regulator activity;ion binding;ion channel activity;ion transmembrane transporter activity;ligand-gated channel activity;ligand…	Cellmembrane;Completeproteome;GTPaseactivation;Membrane;Metal-binding;Phosphoprotein;Referenceproteome;Repeat;Zinc;Zinc-finger		1	809	Q14644;Q14644-2	809;777	Q14644	Q14644	Ras GTPase-activating protein 3	RASA3	HAQYKRDKFKKTKYGSQEHPIGDKSFQNYIR	UID13403	1	3555
28.2869	28.4095	27.9106	28.8505	30.5027	29.5876	30.7034	30.4134	30.3946	29.3389	30.219	30.1469	29.1962	28.8372	29.7474	29.6543	S	2	___1	biological regulation;cell cycle;cellular metabolic process;cellular nitrogen compound metabolic process;cellular process;DNA metabolic process;DNA recombination;DNA repair;macromolecule metabolic process;metabolic process;nitrogen compound metabolic process;nucleobase-containing compound metabolic process;primary metabolic process;regulation of cell cycle;response to DNA damage stimulus;response…	cell part;chromosome;intracellular non-membrane-bounded organelle;intracellular organelle;nucleoplasm;organelle			3D-structure;Acetylation;Alternativesplicing;Cellcycle;Chromosome;Completeproteome;DNAdamage;DNArepair;Isopeptidebond;Nucleus;Phosphoprotein;Polymorphism;Referenceproteome;Repeat;Ublconjugation		0.999986	1775	Q14676;Q14676-3;Q14676-2	1775;1488;1511	Q14676	Q14676	Mediator of DNA damage checkpoint protein 1	MDC1	AVRAAESLTAIPEPASPQLLETPIHASQIQK	UID13437	1	3560
25.0007	24.4628	NaN	NaN	29.3673	28.8694	29.9141	NaN	29.6992	28.6043	NaN	29.7373	NaN	29.4959	29.4765	29.1695	S	2	___1	cellular component organization;cellular membrane organization;cellular process;endocytosis;establishment of localization;Golgi vesicle transport;membrane invagination;membrane organization;transport;vesicle-mediated transport	cell part;cytoplasmic membrane-bounded vesicle;cytosol;Golgi apparatus;intracellular membrane-bounded organelle;intracellular organelle;membrane;organelle;vesicle		binding;lipid binding	3D-structure;Alternativesplicing;Completeproteome;Cytoplasm;Cytoplasmicvesicle;Directproteinsequencing;Endocytosis;Lipid-binding;Membrane;Phosphoprotein;Referenceproteome		0.952457	293	Q14677-2;Q14677-3;Q14677;H0YD52	293;311;311;28	Q14677-2	Q14677-2	Clathrin interactor 1	CLINT1	DKASPDQNASTHTPQSSVKTSVPSSKSSGDL	UID13471	1;2;3	3561
26.076	26.0498	25.8446	26.6301	27.234	26.9352	27.4952	27.4521	27.3242	26.8156	27.3689	27.3827	25.8757	25.6383	26.5888	26.636	S	2	___1	biological regulation;cellular metabolic process;cellular nitrogen compound metabolic process;cellular process;macromolecule metabolic process;metabolic process;nitrogen compound metabolic process;nucleobase-containing compound metabolic process;primary metabolic process;RNA metabolic process;RNA processing;rRNA processing	cell part;cytosol;intracellular non-membrane-bounded organelle;intracellular organelle;macromolecular complex;nucleolus;organelle;preribosome;ribonucleoprotein complex			Acetylation;Alternativesplicing;Completeproteome;Nucleus;Phosphoprotein;Referenceproteome		0.99988	706	Q14684;Q14684-2	706;688	Q14684	Q14684	Ribosomal RNA processing protein 1 homolog B	RRP1B	NMTAEFKKTDKSILVSPTGPSRVAFDPEQKP	UID13493	1	3565
25.2374	24.9185	NaN	25.1449	26.8158	26.5173	27.0223	NaN	26.9102	26.7341	27.4106	NaN	26.956	26.8696	26.9718	27.0417	S	2	___1	alcohol metabolic process;amine metabolic process;biological regulation;biosynthetic process;catabolic process;cellular ketone metabolic process;cellular lipid metabolic process;cellular metabolic process;cellular nitrogen compound metabolic process;cellular process;glycerol ether metabolic process;lipid metabolic process;macromolecule metabolic process;metabolic process;nitrogen compound metabol…	cell part;cytosol;membrane		catalytic activity;hydrolase activity;hydrolase activity, acting on ester bonds;phosphatase activity;phosphatidate phosphatase activity;phosphoric ester hydrolase activity	Alternativesplicing;Completeproteome;Cytoplasm;Endoplasmicreticulum;Fattyacidmetabolism;Hydrolase;Isopeptidebond;Lipidmetabolism;Membrane;Nucleus;Phosphoprotein;Polymorphism;Referenceproteome;Transcription;Transcriptionregulation;Ublconjugation		1	162	Q14693;Q14693-3;Q14693-5;Q14693-2;Q14693-4;Q14693-7;A0A0A0MS66;Q14693-6	162;162;168;168;162;211;168;168	Q14693	Q14693	Phosphatidate phosphatase LPIN1	LPIN1	SSSSVVKKRRKRRRKSQLDSLKRDDNMNTSE	UID13530	1	3572
22.6906	NaN	22.8044	23.6533	25.079	25.0675	25.0497	25.5295	25.03	23.9108	26.155	26.7889	26.5692	NaN	26.9087	27.4108	S	3	___1	autophagy;biological regulation;catabolic process;cellular metabolic process;cellular nitrogen compound metabolic process;cellular process;DNA metabolic process;DNA repair;macromolecule metabolic process;macromolecule modification;metabolic process;nitrogen compound metabolic process;nucleobase-containing compound metabolic process;primary metabolic process;protein metabolic process;protein modif…	cell part;cytoskeleton;endosome;intracellular membrane-bounded organelle;intracellular non-membrane-bounded organelle;intracellular organelle;nucleus;organelle		binding;catalytic activity;cysteine-type endopeptidase activity;cysteine-type peptidase activity;endopeptidase activity;hydrolase activity;hydrolase activity, acting on ester bonds;ion channel binding;peptidase activity;peptidase activity, acting on L-amino acid peptides;protein binding;small conjugating protein-specific protease activity;thiolester hydrolase activity;ubiquitin thiolesterase acti…	Acetylation;Alternativesplicing;Autophagy;Completeproteome;Cytoplasm;DNAdamage;DNArepair;Endosome;Hydrolase;Nucleus;Phosphoprotein;Polymorphism;Protease;Referenceproteome;Thiolprotease;Ublconjugation;Ublconjugationpathway		0.999869	5	Q14694;Q14694-2;H3BNA1;H3BNL0;Q68D90;H3BVF1	5;53;5;5;5;5	Q14694	Q14694	Ubiquitin carboxyl-terminal hydrolase 10	USP10;DKFZp686E14181	___________MALHSPQYIFGDFSPDEFNQ	UID13535	1;2	3573
23.8496	NaN	24.5423	NaN	25.579	25.9848	26.0465	26.4146	26.169	26.8904	26.3849	26.8191	26.6728	26.2153	25.7442	26.6041	S	2	___1	anatomical structure development;anatomical structure morphogenesis;biological regulation;biosynthetic process;cell development;cell differentiation;cellular metabolic process;cellular nitrogen compound metabolic process;cellular process;cellular respiration;developmental process;generation of precursor metabolites and energy;macromolecule metabolic process;metabolic process;multicellular organis…	cell part;cytoplasm;cytoskeleton;cytosol;intracellular non-membrane-bounded organelle;intracellular organelle;macromolecular complex;organelle;protein complex;transcription factor complex	Axon guidance;B cell receptor signaling pathway;Natural killer cell mediated cytotoxicity;T cell receptor signaling pathway;VEGF signaling pathway;Wnt signaling pathway	binding;DNA binding;nucleic acid binding;nucleic acid binding transcription factor activity;protein binding transcription factor activity;sequence-specific DNA binding RNA polymerase II transcription factor activity;sequence-specific DNA binding transcription factor activity;transcription coactivator activity;transcription cofactor activity;transcription factor binding transcription factor activi…	3D-structure;Activator;Alternativesplicing;Completeproteome;Cytoplasm;Differentiation;DNA-binding;Nucleus;Phosphoprotein;Polymorphism;Referenceproteome;Repeat;Transcription;Transcriptionregulation;Ublconjugation		0.937877	334	Q14934;Q14934-11;Q14934-18;Q14934-17;Q14934-16;Q14934-15;Q14934-14;Q14934-13;Q14934-12;Q14934-10;Q14934-9;Q14934-8;Q14934-7;Q14934-6;Q14934-5;Q14934-4;Q14934-3;Q14934-2	334;397;264;322;334;347;366;264;264;322;322;334;347;347;366;366;397;397	Q14934	Q14934	Nuclear factor of activated T-cells, cytoplasmic 4	NFATC4	GAPPAESIPQKTRRTSSEQAVALPRSEEPAS	UID13593	1	3586
26.7401	26.4002	26.8306	26.8298	28.6144	28.4753	28.7561	28.8855	29.8575	29.4968	29.6335	29.8453	29.9495	29.7727	29.2787	29.5966	S	2	___1	cell differentiation;cell division;cellular component organization;cellular process;cytoskeleton organization;developmental process;establishment of localization;nucleus organization;organelle organization	apical part of cell;cell part;chromosome;cytoplasm;cytosol;intracellular membrane-bounded organelle;intracellular non-membrane-bounded organelle;intracellular organelle;macromolecular complex;nucleoplasm;nucleus;organelle;protein complex		structural molecule activity	3D-structure;Acetylation;ADP-ribosylation;Alternativesplicing;Cellcycle;Celldivision;Chromosome;Coiledcoil;Completeproteome;Cytoplasm;Cytoskeleton;Microtubule;Mitosis;Nucleus;Phosphoprotein;Polymorphism;Referenceproteome		1	271	Q14980;Q14980-2;A0A087WY61;Q14980-5;Q14980-4;Q14980-3;F5H4J1;F5H6Y5	271;271;271;271;271;271;271;271	Q14980	Q14980	Nuclear mitotic apparatus protein 1	NUMA1	QRIDRLALLNEKQAASPLEPKELEELRDKNE	UID13615	1	3589
25.5136	24.5615	25.9766	25.3385	27.2148	27.9605	27.2123	28.0668	26.9668	27.7698	27.888	27.7681	27.0039	27.7021	26.8713	26.8453	S	3	___1	biological adhesion;biological regulation;biosynthetic process;cell adhesion;cellular metabolic process;cellular process;immune system process;interspecies interaction between organisms;macromolecule metabolic process;metabolic process;multi-organism process;primary metabolic process;protein metabolic process;response to stimulus;response to stress;signal transduction;translation	cell part;cytoplasm;intracellular membrane-bounded organelle;intracellular organelle;nucleus;organelle		binding;enzyme binding;kinase binding;mitogen-activated protein kinase binding;protein binding;protein kinase binding	Alternativesplicing;Coiledcoil;Completeproteome;Cytoplasm;Inflammatoryresponse;Nucleus;Phosphoprotein;Polymorphism;Referenceproteome		0.997026	627	Q15025;Q15025-4;Q15025-3	627;563;574	Q15025	Q15025	TNFAIP3-interacting protein 1	TNIP1	SQVMDPPTARPTEPESPKNDREGPQ______	UID13678	1	3606
NaN	24.0312	24.221	25.0468	26.2462	26.4189	26.5085	26.642	26.7021	26.68	26.9067	27.1563	26.5194	26.7699	26.6958	26.9578	S	2	___1	alcohol metabolic process;biological regulation;catabolic process;cellular component organization;cellular membrane organization;cellular process;endocytosis;endosome transport;establishment of localization;lipid metabolic process;membrane invagination;membrane organization;metabolic process;primary metabolic process;protein transport;regulation of transport;response to stimulus;signal transducti…	cell part;cytoplasmic membrane-bounded vesicle;cytosol;endosome;Golgi apparatus;intracellular membrane-bounded organelle;intracellular organelle;membrane;organelle;vesicle		binding;lipid binding;lipoprotein particle receptor binding;low-density lipoprotein particle receptor binding;phosphatidylinositol binding;phospholipid binding;protein binding;receptor binding	3D-structure;Alternativesplicing;Completeproteome;Cytoplasm;Cytoplasmicvesicle;Directproteinsequencing;Endosome;Lipid-binding;Membrane;Phosphoprotein;Proteintransport;Referenceproteome;Transport		1	415	Q15036;Q15036-2	415;390	Q15036	Q15036	Sorting nexin-17	SNX17	VGGTLRRSDSQQAVKSPPLLESPDATRESMV	UID13700	1;2;3	3610
25.6112	25.9708	26.6022	26.6039	28.2741	28.5944	27.8012	29.6754	27.8254	29.437	28.732	29.3149	28.961	28.8895	27.7115	NaN	S	3	___1	biological regulation;cell junction organization;cellular component assembly;cellular component organization;cellular process;response to stimulus;response to stress;signal transduction	cell part;cell projection;cytosol	Pancreatic cancer;Regulation of actin cytoskeleton	binding;enzyme activator activity;enzyme regulator activity;GTPase activator activity;GTPase regulator activity;guanyl-nucleotide exchange factor activity;lipid binding;nucleoside-triphosphatase regulator activity;phospholipid binding;Ras guanyl-nucleotide exchange factor activity;Rho guanyl-nucleotide exchange factor activity;small GTPase regulator activity	3D-structure;Alternativesplicing;Cellprojection;Completeproteome;Guanine-nucleotidereleasingfactor;Mentalretardation;Phosphoprotein;Polymorphism;Referenceproteome;SH3domain		1	640	Q15052;Q15052-2	640;486	Q15052	Q15052	Rho guanine nucleotide exchange factor 6	ARHGEF6	TMKKFLHKRKTERKPSEEEYVIRKSTAALEE	UID13713	1	3614
26.2539	26.304	26.8049	26.6628	30.2524	31.26	31.0277	30.4025	30.3639	31.346	31.1207	30.7293	31.2874	31.5628	30.7445	30.6126	S	3	___1	biological regulation;developmental process;growth;interspecies interaction between organisms;multi-organism process;regulation of translation;reproduction	cell part;cytosol;macromolecular complex;protein complex		binding;nucleic acid binding;nucleotide binding;RNA binding;translation factor activity, nucleic acid binding;translation initiation factor activity	Acetylation;Alternativesplicing;Completeproteome;Cytoplasm;Directproteinsequencing;Host-virusinteraction;Initiationfactor;Phosphoprotein;Proteinbiosynthesis;Referenceproteome;RNA-binding;Williams-Beurensyndrome		0.999997	21	Q15056;Q15056-2	21;21	Q15056	Q15056	Eukaryotic translation initiation factor 4H	EIF4H	TYDDRAYSSFGGGRGSRGSAGGHGSRSQKEL	UID13726	1;2	3616
26.7008	26.5918	23.5744	NaN	30.174	29.6052	30.5192	30.724	30.1432	29.7748	30.6559	30.6291	29.9211	30.5103	29.7339	30.1511	S	2	___1	anatomical structure formation involved in morphogenesis;biological regulation;cellular component assembly;cellular component organization;cellular localization;cellular process;cytoskeleton organization;developmental process;localization;microtubule organizing center organization;organelle localization;organelle organization	cell part;centrosome;cytosol;intracellular non-membrane-bounded organelle;intracellular organelle;membrane;microtubule organizing center;organelle		binding;identical protein binding;protein binding	Acetylation;Alternativesplicing;Chromosomalrearrangement;Ciliumbiogenesis/degradation;Coiledcoil;Completeproteome;Cytoplasm;Cytoskeleton;Phosphoprotein;Polymorphism;Proto-oncogene;Referenceproteome		1	1283	Q15154-5;Q15154;Q15154-4;Q15154-2;H0YBA1	1283;1283;1284;1283;4	Q15154-5	Q15154-5	Pericentriolar material 1 protein	PCM1	VDPTTVTKTFKTRKASAQASLASKDKTPKSK	UID13755	1	3624
26.002	26.0444	26.3057	25.9423	24.5983	24.5336	24.7768	24.8088	NaN	NaN	NaN	25.0671	NaN	25.2512	NaN	NaN	S	2	___1	biological regulation;cellular process;regulation of protein modification process;response to stimulus;signal transduction	cell part;intracellular membrane-bounded organelle;intracellular organelle;macromolecular complex;nucleus;organelle;protein complex;protein serine/threonine phosphatase complex	Meiosis - yeast;mRNA surveillance pathway;Oocyte meiosis;Wnt signaling pathway	enzyme regulator activity;phosphatase regulator activity;protein phosphatase regulator activity;protein phosphatase type 2A regulator activity	Alternativesplicing;Centromere;Chromosome;Completeproteome;Cytoplasm;Directproteinsequencing;Nucleus;Phosphoprotein;Referenceproteome		0.998195	42	Q15172	42	Q15172	Q15172	Serine/threonine-protein phosphatase 2A 56 kDa regulatory subunit alpha isoform	PPP2R5A	KSVRKAQRQKRSQGSSQFRSQGSQAELHPLP	UID13789	1;2;3	3626
29.3686	29.6028	29.7637	29.9904	26.8775	26.4112	26.9454	27.3316	26.5761	NaN	25.6611	25.6304	24.8895	24.755	24.9436	24.7399	S	2	___1	biological regulation;cellular process;establishment of localization;locomotion;response to chemical stimulus;response to external stimulus;response to stimulus;signal transduction;transport	cell part;cytosol;membrane	Pancreatic cancer;Pathways in cancer	ATPase activity;ATPase activity, coupled;ATPase activity, coupled to movement of substances;catalytic activity;enzyme activator activity;enzyme regulator activity;GTPase activator activity;GTPase regulator activity;hydrolase activity;hydrolase activity, acting on acid anhydrides;hydrolase activity, acting on acid anhydrides, in phosphorus-containing anhydrides;nucleoside-triphosphatase activity;n…	3D-structure;Acetylation;Completeproteome;Directproteinsequencing;GTPaseactivation;Membrane;Phosphoprotein;Polymorphism;Referenceproteome;Transport		0.988752	463	Q15311	463	Q15311	Q15311	RalA-binding protein 1	RALBP1	RQECETKIAQEIASLSKEDVSKEEMNENEEV	UID13805	1	3634
24.192	NaN	24.0766	NaN	27.1185	26.9779	27.4346	27.7057	27.4308	26.6995	27.4344	28.1239	27.7281	27.8671	26.8769	27.6697	S	2	___1	biological regulation;cell communication;cell cycle;cell-cell signaling;cellular process;immune system process;locomotion;regulation of translation;response to chemical stimulus;response to external stimulus;response to stimulus;response to stress;signal transduction;signaling	cell part;cytosol;intracellular non-membrane-bounded organelle;intracellular organelle;nucleoplasm;organelle	Long-term potentiation;MAPK signaling pathway;mTOR signaling pathway;Neurotrophin signaling pathway;Oocyte meiosis;Progesterone-mediated oocyte maturation	adenyl nucleotide binding;adenyl ribonucleotide binding;ATP binding;binding;caspase inhibitor activity;caspase regulator activity;catalytic activity;cation binding;cysteine-type endopeptidase inhibitor activity;endopeptidase inhibitor activity;endopeptidase regulator activity;enzyme inhibitor activity;enzyme regulator activity;ion binding;kinase activity;magnesium ion binding;metal ion binding;nu…	3D-structure;Alternativesplicing;ATP-binding;Cellcycle;Completeproteome;Cytoplasm;Kinase;Magnesium;Metal-binding;Nucleotide-binding;Nucleus;Phosphoprotein;Polymorphism;Referenceproteome;Repeat;Serine/threonine-proteinkinase;Stressresponse;Transferase		0.973298	28	Q15418-2;E9PAN7	28;28	Q15418-2	Q15418-2	Ribosomal protein S6 kinase alpha-1	RPS6KA1	WALIPWLPRKQRPRISQTSLPVPGPGSGPQR	UID13854	1	3643
25.574	25.8918	26.7094	26.4963	29.3514	29.3702	29.6883	29.5843	28.5354	28.341	28.5524	28.6033	27.5965	28.222	27.2035	27.6548	S	4	___1	alcohol metabolic process;amine metabolic process;anatomical structure development;anatomical structure formation involved in morphogenesis;anatomical structure morphogenesis;biological regulation;biosynthetic process;cell development;cell differentiation;cell morphogenesis;cell proliferation;cellular amino acid metabolic process;cellular aromatic compound metabolic process;cellular component mor…	cell part;intracellular non-membrane-bounded organelle;intracellular organelle;macromolecular complex;nucleolus;organelle;protein complex		binding;chromatin binding;core promoter binding;DNA binding;hormone receptor binding;ligand-dependent nuclear receptor binding;ligand-dependent nuclear receptor transcription coactivator activity;nuclear hormone receptor binding;nucleic acid binding;nucleic acid binding transcription factor activity;protein binding;protein binding transcription factor activity;receptor activator activity;receptor…	3D-structure;Acetylation;Activator;Alternativesplicing;Completeproteome;Directproteinsequencing;DNA-binding;Nucleus;Phosphoprotein;Polymorphism;Referenceproteome;Repeat;Transcription;Transcriptionregulation		1	588	Q15648	588	Q15648	Q15648	Mediator of RNA polymerase II transcription subunit 1	MED1	TTLFNMSMSIKDRHESVGHGEDFSKVSQNPI	UID13926	1	3661
26.3362	NaN	27.4592	NaN	30.3082	NaN	30.0162	30.4121	28.121	NaN	30.4741	30.2118	30.3605	31.2094	30.0405	30.4635	S	2	___1	anatomical structure morphogenesis;biological adhesion;biological regulation;cell adhesion;cell morphogenesis;cellular component assembly;cellular component morphogenesis;cellular component organization;cellular membrane organization;cellular process;developmental process;endosome transport;establishment of localization;exocytosis;Golgi vesicle transport;macromolecular complex assembly;membrane d…	cell part;cell projection;cytoplasmic membrane-bounded vesicle;endosome;intracellular membrane-bounded organelle;intracellular organelle;macromolecular complex;membrane;neuron projection;organelle;plasma membrane;protein complex;synapse;vesicle	Phagosome;SNARE interactions in vesicular transport		Celljunction;Coiledcoil;Completeproteome;Directproteinsequencing;Membrane;Phosphoprotein;Proteintransport;Referenceproteome;Synapse;Synaptosome;Transmembrane;Transmembranehelix;Transport		0.994043	11	Q15836	11	Q15836	Q15836	Vesicle-associated membrane protein 3	VAMP3	_____MSTGPTAATGSNRRLQQTQNQVDEVV	UID14003	1;2	3679
26.1611	26.3105	25.4135	26.5208	28.6031	28.6575	29.1222	28.6813	29.583	29.0537	29.3186	29.2385	28.8191	29.0531	29.1785	29.5389	S	2	___1	biological adhesion;biological regulation;cell adhesion;cell communication;cell-cell signaling;cellular process;interspecies interaction between organisms;multi-organism process;response to stimulus;signal transduction;signaling	cell part;cytoplasm;intracellular membrane-bounded organelle;intracellular organelle;nucleus;organelle	Focal adhesion	binding;cation binding;ion binding;metal ion binding;transition metal ion binding;zinc ion binding	Acetylation;Celladhesion;Celljunction;Completeproteome;Cytoplasm;Cytoskeleton;Directproteinsequencing;Host-virusinteraction;LIMdomain;Metal-binding;Nucleus;Phosphoprotein;Polymorphism;Referenceproteome;Repeat;Zinc		1	344	Q15942;H0Y2Y8;Q15942-2;C9JJK5	344;312;187;34	Q15942	Q15942	Zyxin	ZYX	QHPVPPPAQNQNQVRSPGAPGPLTLKEVEEL	UID14016	1	3682
29.4642	29.3264	29.3215	30.1064	30.7358	30.7906	30.8089	31.0739	31.3925	30.8495	30.9012	30.8173	31.2463	30.6894	31.0082	30.965	S	2	___1		cell part;cytoplasm;cytoskeleton;intracellular non-membrane-bounded organelle;intracellular organelle;organelle	Pathways in cancer;Thyroid cancer	structural constituent of cytoskeleton;structural molecule activity	Acetylation;Chromosomalrearrangement;Coiledcoil;Completeproteome;Cytoplasm;Cytoskeleton;Phosphoprotein;Polymorphism;Proto-oncogene;Referenceproteome;Repeat;SH3-binding		1	244	Q16204	244	Q16204	Q16204	Coiled-coil domain-containing protein 6	CCDC6	RILQEKLDQPVSAPPSPRDISMEIDSPENMM	UID14024	1;2	3683
26.6866	26.3273	27.1211	27.7336	29.4	29.1075	29.5165	29.946	29.1905	29.1512	29.7628	30.0946	29.2964	29.5869	NaN	29.2977	S	3	___1	behavior;biological regulation;cell activation;cell communication;cell differentiation;cell-cell signaling;cellular metabolic process;cellular process;developmental process;establishment of localization;immune system process;macromolecule metabolic process;macromolecule modification;metabolic process;multicellular organismal process;neurological system process;nuclear transport;nucleocytoplasmic …	cell part;cytosol;intracellular non-membrane-bounded organelle;intracellular organelle;nucleolus;nucleoplasm;organelle	Calcium signaling pathway;Long-term potentiation;Neurotrophin signaling pathway;Osteoclast differentiation	adenyl nucleotide binding;adenyl ribonucleotide binding;ATP binding;binding;calmodulin-dependent protein kinase activity;catalytic activity;kinase activity;nucleotide binding;phosphotransferase activity, alcohol group as acceptor;protein kinase activity;protein serine/threonine kinase activity;purine nucleotide binding;purine ribonucleoside triphosphate binding;purine ribonucleotide binding;ribon…	3D-structure;Adaptiveimmunity;ATP-binding;Calcium;Calmodulin-binding;Completeproteome;Cytoplasm;Glycoprotein;Immunity;Inflammatoryresponse;Kinase;Nucleotide-binding;Nucleus;Phosphoprotein;Polymorphism;Referenceproteome;Serine/threonine-proteinkinase;Transferase		0.999948	341	Q16566	341	Q16566	Q16566	Calcium/calmodulin-dependent protein kinase type IV	CAMK4	LKAAVKAVVASSRLGSASSSHGSIQESHKAS	UID14073	1	3694
25.4928	25.9287	NaN	25.4543	27.1822	27.0292	27.847	27.7056	NaN	NaN	27.7763	27.6311	27.2062	27.2991	27.8574	27.9425	S	3	___1	biological regulation;cellular process;response to stimulus;signal transduction	cell part;cytosol;intracellular		binding;enzyme activator activity;enzyme regulator activity;GTPase activator activity;GTPase regulator activity;lipid binding;nucleoside-triphosphatase regulator activity;phospholipid binding	Alternativesplicing;Completeproteome;GTPaseactivation;Phosphoprotein;Polymorphism;Referenceproteome;Repeat;SH3domain		1	592	Q8IWW6;Q8IWW6-3;Q8IWW6-2;Q1RLN5;Q8IWW6-4	592;540;562;545;587	Q8IWW6	Q8IWW6	Rho GTPase-activating protein 12	ARHGAP12	QAVETDEGIEEEIPDSPGIEKHDKEKEQKDP	UID14155	1	3711
24.0299	24.1843	24.3245	24.5133	26.7672	26.5013	27.3654	27.106	26.2013	26.8762	27.1742	26.7379	26.5238	26.6808	27.0357	27.2695	S	3	___1	biosynthetic process;cellular metabolic process;cellular nitrogen compound metabolic process;cellular process;macromolecule metabolic process;metabolic process;nitrogen compound metabolic process;nucleobase-containing compound metabolic process;primary metabolic process;RNA metabolic process	cell part;cytoskeleton;intracellular non-membrane-bounded organelle;intracellular organelle;nucleolus;organelle		catalytic activity;DNA-directed RNA polymerase activity;nucleotidyltransferase activity;RNA polymerase activity;transferase activity;transferase activity, transferring phosphorus-containing groups	Completeproteome;DNA-directedRNApolymerase;Nucleus;Phosphoprotein;Referenceproteome;Transcription		1	316	Q3B726	316	Q3B726	Q3B726	DNA-directed RNA polymerase I subunit RPA43	TWISTNB	GYQSDHKKKKKKRKHSEEAEFTPPLKCSPKR	UID14303	1;2	3733
26.4096	26.4469	26.892	27.3344	25.3271	25.4902	25.5136	25.9107	24.6856	26.0447	25.7301	26.4004	25.8294	26.4354	26.0369	26.9376	S	2	___1		cell part;cytoplasm;intracellular non-membrane-bounded organelle;intracellular organelle;organelle			Alternativesplicing;Coiledcoil;Completeproteome;Cytoplasm;Cytoskeleton;Isopeptidebond;Phosphoprotein;Polymorphism;Referenceproteome;Ublconjugation		1	399	Q3KQU3;Q3KQU3-4;Q3KQU3-2	399;367;362	Q3KQU3	Q3KQU3	MAP7 domain-containing protein 1	MAP7D1	PAGERGERRKPNAGGSPAPVRRRPEASPVQK	UID14318	1	3735
25.2356	25.5235	25.2472	25.9043	27.22	NaN	28.1421	27.3375	27.7902	27.0221	NaN	27.8891	NaN	NaN	NaN	28.0124	S	2	___1	biological regulation;biosynthetic process;cell motility;cellular component assembly;cellular component movement;cellular component organization;cellular membrane organization;cellular metabolic process;cellular nitrogen compound metabolic process;cellular process;cytoskeleton organization;DNA metabolic process;DNA replication;locomotion;macromolecule metabolic process;membrane organization;metab…	cell part;cell projection;cytoplasmic membrane-bounded vesicle;cytosol;endoplasmic reticulum;Golgi apparatus;intracellular membrane-bounded organelle;intracellular organelle;membrane;organelle;plasma membrane;vesicle		actin binding;binding;cytoskeletal protein binding;lipid binding;microtubule binding;phosphatidylinositol binding;phospholipid binding;protein binding;tubulin binding	Alternativesplicing;Cellmembrane;Cellprojection;Coiledcoil;Completeproteome;Cytoplasm;Cytoplasmicvesicle;DNAreplication;Membrane;Neurogenesis;Phosphoprotein;Referenceproteome		0.983153	1417	Q3V6T2;Q3V6T2-5;Q3V6T2-3;Q3V6T2-4;Q3V6T2-2;H7C2C6;A0A2R8YCU9;A0A2R8Y885;A0A2R8YDS8;A0A2R8Y7D4;A0A2R8Y820;A0A2R8Y7B1;H0Y470;A0A2R8Y5D7;H0Y7U8;A0A2R8Y4W8;A0A2R8YG73;H0Y7K3;A0A2R8Y802	1417;1416;1416;1416;1417;592;654;659;578;586;708;1205;462;282;398;1416;1417;42;105	Q3V6T2	Q3V6T2	Girdin	CCDC88A	KLIKSKKDINRERQKSLTLTPTRSDSSEGFL	UID14358	1;2	3741
26.9798	26.9426	28.036	28.017	24.0054	25.0932	23.9958	NaN	25.303	NaN	NaN	25.1755	25.3381	25.5094	NaN	NaN	S	2	___1	biological regulation;biosynthetic process;cell motility;cellular component assembly;cellular component movement;cellular component organization;cellular membrane organization;cellular metabolic process;cellular nitrogen compound metabolic process;cellular process;cytoskeleton organization;DNA metabolic process;DNA replication;locomotion;macromolecule metabolic process;membrane organization;metab…	cell part;cell projection;cytoplasmic membrane-bounded vesicle;cytosol;endoplasmic reticulum;Golgi apparatus;intracellular membrane-bounded organelle;intracellular organelle;membrane;organelle;plasma membrane;vesicle		actin binding;binding;cytoskeletal protein binding;lipid binding;microtubule binding;phosphatidylinositol binding;phospholipid binding;protein binding;tubulin binding	Alternativesplicing;Cellmembrane;Cellprojection;Coiledcoil;Completeproteome;Cytoplasm;Cytoplasmicvesicle;DNAreplication;Membrane;Neurogenesis;Phosphoprotein;Referenceproteome		0.992924	1702	Q3V6T2;Q3V6T2-5;Q3V6T2-3;Q3V6T2-4;Q3V6T2-2;H7C2C6;A0A2R8YCU9;A0A2R8Y885;A0A2R8YDS8;A0A2R8Y7D4;A0A2R8Y820;A0A2R8Y7B1;H0Y470;A0A2R8Y5D7;H0Y7U8;H0Y7K3;A0A2R8Y4Z5;A0A2R8Y4C6	1702;1701;1701;1673;1674;877;939;944;835;844;966;1435;719;539;655;205;151;71	Q3V6T2	Q3V6T2	Girdin	CCDC88A	LEESNKLTSVQIKSSSQENLLDEVMKSLSVS	UID14361	1	3741
26.7934	25.9662	27.2592	27.2265	28.4155	28.541	28.2187	29.298	27.7959	28.7101	29.2527	29.5206	28.7241	NaN	28.3784	29.7631	S	2	___1	cellular metabolic process;cellular nitrogen compound metabolic process;cellular process;macromolecule metabolic process;metabolic process;nitrogen compound metabolic process;nucleobase-containing compound metabolic process;primary metabolic process;RNA metabolic process;RNA processing	cell part;cytoplasm;intracellular membrane-bounded organelle;intracellular organelle;macromolecular complex;nucleoplasm;nucleus;organelle;ribonucleoprotein complex		binding;nucleic acid binding;nucleotide binding;RNA binding	Alternativesplicing;Completeproteome;Dwarfism;Mentalretardation;Nucleus;Phosphoprotein;Referenceproteome;RNA-binding		0.997229	298	Q4G0J3;Q4G0J3-3;H0YA82	298;305;79	Q4G0J3	Q4G0J3	La-related protein 7	LARP7	EASSLPEVRTGKRKRSSSEDAESLAPRSKVK	UID14381	1;2	3747
24.7746	24.8435	24.8321	25.156	26.6326	NaN	NaN	26.7628	26.6481	26.073	26.327	NaN	26.154	25.7287	27.0437	NaN	S	2	___1	alcohol metabolic process;biological regulation;biosynthetic process;carbohydrate metabolic process;cellular component assembly;cellular component organization;cellular metabolic process;cellular nitrogen compound metabolic process;cellular process;homeostatic process;interspecies interaction between organisms;macromolecular complex assembly;macromolecule metabolic process;metabolic process;multi…	cell part;cytoplasm;intracellular membrane-bounded organelle;intracellular organelle;nucleus;organelle		cAMP response element binding protein binding;protein binding transcription factor activity;transcription coactivator activity;transcription cofactor activity;transcription factor binding transcription factor activity	3D-structure;Acetylation;Activator;Completeproteome;Cytoplasm;Host-virusinteraction;Nucleus;Phosphoprotein;Polymorphism;Referenceproteome;Transcription;Transcriptionregulation		0.991384	624	Q53ET0;Q5T4K5	624;304	Q53ET0	Q53ET0	CREB-regulated transcription coactivator 2	CRTC2	SRHGSGPNIILTGDSSPGFSKEIAAALAGVP	UID14460	1;2	3763
27.4083	27.0421	27.5354	27.9037	NaN	25.4686	25.9455	25.9511	25.8921	NaN	26.1629	27.0592	26.6414	26.9575	25.4294	26.0043	S	3	___1	alcohol metabolic process;biological regulation;biosynthetic process;carbohydrate metabolic process;cellular component assembly;cellular component organization;cellular metabolic process;cellular nitrogen compound metabolic process;cellular process;homeostatic process;interspecies interaction between organisms;macromolecular complex assembly;macromolecule metabolic process;metabolic process;multi…	cell part;cytoplasm;intracellular membrane-bounded organelle;intracellular organelle;nucleus;organelle		cAMP response element binding protein binding;protein binding transcription factor activity;transcription coactivator activity;transcription cofactor activity;transcription factor binding transcription factor activity	3D-structure;Acetylation;Activator;Completeproteome;Cytoplasm;Host-virusinteraction;Nucleus;Phosphoprotein;Polymorphism;Referenceproteome;Transcription;Transcriptionregulation		0.99998	70	Q53ET0	70	Q53ET0	Q53ET0	CREB-regulated transcription coactivator 2	CRTC2	QKLRLAYTRSSHYGGSLPNVNQIGSGLAEFQ	UID14464	1	3763
27.4453	27.6055	26.6874	27.1635	25.9607	25.2262	25.8837	25.3465	25.507	24.4859	25.7448	25.5118	25.4811	25.0849	26.2414	24.9984	S	2	___1	anatomical structure development;biological regulation;cell development;cellular metabolic process;cellular process;developmental process;macromolecule metabolic process;macromolecule modification;metabolic process;peptidyl-amino acid modification;primary metabolic process;protein acylation;protein metabolic process;protein modification process;regulation of organelle organization			acetyltransferase activity;catalytic activity;N-acetyltransferase activity;N-acyltransferase activity;peptide N-acetyltransferase activity;transferase activity;transferase activity, transferring acyl groups;transferase activity, transferring acyl groups other than amino-acyl groups;tubulin N-acetyltransferase activity	3D-structure;Alternativesplicing;Completeproteome;Referenceproteome;Transferase		1	292	Q5SQI0-6;Q5SQI0-4;Q5SQI0;Q5SQI0-7;Q5SQI0-5;Q5SQI0-3;Q5SQI0-2	292;315;315;292;315;292;303	Q5SQI0-6	Q5SQI0-6	Alpha-tubulin N-acetyltransferase 1	ATAT1	PHPTARLLLAADPGGSPAQRRRTSSLPRSEE	UID14684	1	3825
27.0178	27.2172	27.284	27.5097	25.9224	25.8542	25.6787	25.9967	25.7742	25.8755	25.0034	25.8748	25.3445	NaN	23.7455	NaN	S	2	___1	biological regulation;cellular component organization;cellular membrane organization;cellular metabolic process;cellular process;endocytosis;establishment of localization;macromolecule metabolic process;membrane invagination;membrane organization;metabolic process;primary metabolic process;protein folding;protein metabolic process;transport;vesicle-mediated transport	cell part;cell projection;endosome;intracellular membrane-bounded organelle;intracellular organelle;macromolecular complex;neuron projection;organelle;protein complex;site of polarized growth			Acetylation;Actin-binding;Alternativesplicing;Cellprojection;Coiledcoil;Completeproteome;Cytoplasm;Endocytosis;Endosome;Phosphoprotein;Polymorphism;Referenceproteome;Transport		0.999979	1164	Q5T1M5;A0A0A0MT60;Q5T1M5-2	1164;1189;1154	Q5T1M5	Q5T1M5	FK506-binding protein 15;Peptidyl-prolyl cis-trans isomerase	FKBP15	GAALRPSHHSQRSSLSGDEEDELFKGATLKA	UID14756	1;2;3	3845
28.4668	28.5609	27.9757	28.8798	27.3235	27.185	27.2289	27.3858	27.1993	26.5348	26.797	26.8965	NaN	NaN	25.8355	26.7423	S	3	___1	biological regulation;cellular component organization;cellular membrane organization;cellular metabolic process;cellular process;endocytosis;establishment of localization;macromolecule metabolic process;membrane invagination;membrane organization;metabolic process;primary metabolic process;protein folding;protein metabolic process;transport;vesicle-mediated transport	cell part;cell projection;endosome;intracellular membrane-bounded organelle;intracellular organelle;macromolecular complex;neuron projection;organelle;protein complex;site of polarized growth			Acetylation;Actin-binding;Alternativesplicing;Cellprojection;Coiledcoil;Completeproteome;Cytoplasm;Endocytosis;Endosome;Phosphoprotein;Polymorphism;Referenceproteome;Transport		1	1114	Q5T1M5;A0A0A0MT60;Q5T1M5-2	1114;1139;1104	Q5T1M5	Q5T1M5	FK506-binding protein 15;Peptidyl-prolyl cis-trans isomerase	FKBP15	TSDPEEGDPLALGPESPGEPQPPQLKKDDVT	UID14761	1;2	3845
24.1079	23.9384	NaN	NaN	25.5303	25.7221	26.16	26.5863	NaN	26.0494	26.1749	26.8702	26.7738	26.3016	26.5461	NaN	S	2	___1					Acetylation;Alternativesplicing;Completeproteome;Phosphoprotein;Polymorphism;Referenceproteome		0.80004	2079	Q5THJ4;Q5THJ4-2;H3BLS7;A0A2R8YD87	2079;2079;902;302	Q5THJ4	Q5THJ4	Vacuolar protein sorting-associated protein 13D	VPS13D	PGTFSLQDKESVPSASPTGIPKHSLRKTTST	UID15008	1	3892
26.4461	26.3011	26.6902	27.1357	27.7016	27.9982	28.09	28.8083	28.759	28.4444	28.7596	29.0286	28.0302	27.7576	27.0359	27.5712	S	2	___1	biological regulation;cell cycle;cellular process;developmental process;response to DNA damage stimulus;response to stimulus;response to stress	cell part;cytoplasm;intracellular membrane-bounded organelle;intracellular non-membrane-bounded organelle;intracellular organelle;nucleus;organelle			Alternativesplicing;Cellcycle;Chromosome;Completeproteome;Cytoplasm;Cytoskeleton;DNAdamage;Nucleus;Phosphoprotein;Polymorphism;Referenceproteome;Telomere		1	1616	Q5UIP0;Q5UIP0-2	1616;1616	Q5UIP0	Q5UIP0	Telomere-associated protein RIF1	RIF1	SHDYKATSEEDVSIKSPICEKQDESNTVICQ	UID15036	1	3897
26.1801	25.6965	27.2194	27.3127	29.5671	29.2355	29.1718	29.688	26.1278	28.4939	29.0471	29.5964	26.4866	27.806	28.8366	29.7147	S	2	___1	biological regulation;cell cycle;cellular process;developmental process;response to DNA damage stimulus;response to stimulus;response to stress	cell part;cytoplasm;intracellular membrane-bounded organelle;intracellular non-membrane-bounded organelle;intracellular organelle;nucleus;organelle			Alternativesplicing;Cellcycle;Chromosome;Completeproteome;Cytoplasm;Cytoskeleton;DNAdamage;Nucleus;Phosphoprotein;Polymorphism;Referenceproteome;Telomere		1	1422	Q5UIP0;Q5UIP0-2	1422;1422	Q5UIP0	Q5UIP0	Telomere-associated protein RIF1	RIF1	ITPNQKTLRRSSRRRSEVVESTTESQDKENS	UID15059	1;2	3897
27.7441	27.7611	27.5754	28.0104	29.9309	29.4911	30.4768	30.1209	30.0916	29.4671	30.0431	29.7975	29.0135	29.0005	29.4085	29.1567	S	2	___1		cell part;DNA-directed RNA polymerase II, holoenzyme;macromolecular complex;protein complex			3D-structure;Alternativesplicing;Completeproteome;Phosphoprotein;Polymorphism;Referenceproteome		1	614	Q5VT52;Q5VT52-2;Q5VT52-3;Q5VT52-5	614;577;588;588	Q5VT52;Q5VT52-5	Q5VT52	Regulation of nuclear pre-mRNA domain-containing protein 2	RPRD2	SEVSSTSASKASIGQSPGLPSTTFKLPSNSL	UID15103	1	3901;3902
NaN	25.3168	25.4812	NaN	27.1192	28.4027	28.0335	27.7032	27.9866	28.0089	28.2267	28.1798	27.3879	27.7073	27.1278	27.4708	S	3	___1		cell part;DNA-directed RNA polymerase II, holoenzyme;macromolecular complex;protein complex			3D-structure;Alternativesplicing;Completeproteome;Phosphoprotein;Polymorphism;Referenceproteome		1	1099	Q5VT52;Q5VT52-2;Q5VT52-3	1099;1062;1073	Q5VT52	Q5VT52	Regulation of nuclear pre-mRNA domain-containing protein 2	RPRD2	PIETLGYHSASNRRMSGEPIQTVESIRVPGK	UID15120	1	3901
28.9351	28.4016	29.6998	29.4385	27.2455	27.4693	27.0779	28.1003	26.7733	26.0517	27.3076	27.7169	28.2721	28.1127	27.3487	28.1385	S	3	___1	cellular metabolic process;cellular nitrogen compound metabolic process;cellular process;macromolecule metabolic process;metabolic process;mRNA metabolic process;mRNA processing;nitrogen compound metabolic process;nucleobase-containing compound metabolic process;primary metabolic process;RNA metabolic process;RNA processing;RNA splicing	cell part;macromolecular complex;ribonucleoprotein complex;spliceosomal complex	Spliceosome		Acetylation;Alternativesplicing;Coiledcoil;Completeproteome;mRNAprocessing;mRNAsplicing;Nucleus;Phosphoprotein;Referenceproteome;Spliceosome		1	529	Q5VTL8;A0A0A0MRN0	529;418	Q5VTL8	Q5VTL8	Pre-mRNA-splicing factor 38B	PRPF38B	DSKDQSDKHDRRRSQSIEQESQEKQHKNKDE	UID15149	1;2	3904
24.4903	24.5512	24.366	25.0682	26.6109	26.479	26.8546	27.6022	NaN	25.6074	27.2227	26.9467	25.4835	25.9805	27.3751	27.6207	S	2	___1	biological regulation;biosynthetic process;cellular metabolic process;cellular nitrogen compound metabolic process;cellular process;macromolecule metabolic process;meiosis;metabolic process;nitrogen compound metabolic process;nucleobase-containing compound metabolic process;primary metabolic process;RNA metabolic process	cell part;cytoplasm;intracellular membrane-bounded organelle;intracellular organelle;nucleus;organelle		binding;cation binding;ion binding;metal ion binding;nucleic acid binding;transition metal ion binding;zinc ion binding	Alternativesplicing;Coiledcoil;Completeproteome;Meiosis;Metal-binding;Nucleus;Phosphoprotein;Polymorphism;Referenceproteome;Repeat;Repressor;Transcription;Transcriptionregulation;Zinc;Zinc-finger		1	527	Q5VUA4;Q5VUA4-2	527;527	Q5VUA4	Q5VUA4	Zinc finger protein 318	ZNF318	SMLADSTSTQEKRRRSFPDIEDEEKFLYGDE	UID15174	1	3908
NaN	24.5562	NaN	25.8308	27.9152	27.7138	27.8511	28.5673	28.3374	28.0635	28.2212	28.7137	28.2708	28.9136	NaN	NaN	S	2	___1	cellular component organization;cellular localization;cellular membrane organization;cellular process;establishment of localization;localization;membrane organization;plasma membrane organization;protein transport;response to chemical stimulus;response to endogenous stimulus;response to stimulus;transport	cell part;cytoplasmic membrane-bounded vesicle;cytosol;intracellular membrane-bounded organelle;intracellular organelle;macromolecular complex;membrane;organelle;plasma membrane;protein complex;retromer complex;vesicle		enzyme regulator activity;GTPase regulator activity;guanyl-nucleotide exchange factor activity;nucleoside-triphosphatase regulator activity;Rab guanyl-nucleotide exchange factor activity;Ras guanyl-nucleotide exchange factor activity;small GTPase regulator activity	Alternativesplicing;Cellmembrane;Completeproteome;Cytoplasm;Cytoplasmicvesicle;Guanine-nucleotidereleasingfactor;Membrane;Phosphoprotein;Polymorphism;Proteintransport;Referenceproteome;Transport		0.981577	737	Q5VZ89-7;Q5VZ89;Q5VZ89-3;Q5VZ89-5	737;737;737;737	Q5VZ89-7	Q5VZ89-7	DENN domain-containing protein 4C	DENND4C	PQELKLCFSRHPTGNSITKSPPLMAKRTKQE	UID15211	1	3920
24.4285	24.3545	24.892	25.0959	26.3897	25.6606	27.1917	26.8722	26.3074	25.7396	27.0451	26.7394	NaN	25.916	25.8437	26.1457	S	2	___1	biological regulation;cellular component organization;cellular process;cytoskeleton organization;developmental process;multicellular organismal development;multicellular organismal process;organelle organization			binding;cation binding;DNA binding;ion binding;metal ion binding;nucleic acid binding;transition metal ion binding;zinc ion binding	Acetylation;Alternativesplicing;Completeproteome;Metal-binding;Phosphoprotein;Polymorphism;Referenceproteome;Repeat;Zinc;Zinc-finger		1	1181	Q5VZL5;Q5VZL5-2;Q5VZL5-4;H7C1I7;Q5VZL5-3	1181;1092;1149;840;857	Q5VZL5	Q5VZL5	Zinc finger MYM-type protein 4	ZMYM4	HRDGFPQPRRRGRKKSIVAVEPRSLIQGAFQ	UID15252	1	3921
NaN	23.4825	23.0434	NaN	26.5718	NaN	27.6183	26.8045	NaN	NaN	27.1197	NaN	26.671	26.8716	27.101	27.2042	S	2	___1					Completeproteome;Phosphoprotein;Polymorphism;Referenceproteome		0.895745	829	Q658Y4	829	Q658Y4	Q658Y4	Protein FAM91A1	FAM91A1	FKDGVLSEWSGRSPSSLLIANLHLQ______	UID15295	1	3931
23.6057	NaN	24.4347	23.6836	28.0904	28.2754	28.7502	NaN	29.0178	28.8297	28.8247	29.0681	29.3393	29.546	28.1882	28.5088	S	2	___1	biological regulation	cell part;intracellular		binding;calcium ion binding;cation binding;enzyme activator activity;enzyme regulator activity;GTPase activator activity;GTPase regulator activity;ion binding;metal ion binding;nucleoside-triphosphatase regulator activity;Rab GTPase activator activity;Ras GTPase activator activity;small GTPase regulator activity	Alternativesplicing;Completeproteome;GTPaseactivation;Membrane;Phosphoprotein;Polymorphism;Referenceproteome;Repeat;Transmembrane;Transmembranehelix		1	275	Q66K14;Q66K14-2;H0YB58	275;275;5	Q66K14	Q66K14	TBC1 domain family member 9B	TBC1D9B	EDKALPRPIRPHRNISALKRDLDARAKNECY	UID15327	1	3935
25.2394	NaN	23.8844	25.342	27.6041	27.3233	28.3268	27.3269	27.6253	27.2042	27.3823	NaN	26.2664	26.2907	27.5103	27.0127	S	2	___1					Completeproteome;Phosphoprotein;Referenceproteome		0.967613	74	Q6DCA0	74	Q6DCA0	Q6DCA0	AMMECR1-like protein	AMMECR1L	SGRENVSDLTLGPGNSPITRMNPASGALSPL	UID15419	1	3957
26.8891	26.6863	27.7115	26.8099	24.9368	25.2837	NaN	25.461	NaN	25.2815	NaN	NaN	NaN	26.3698	NaN	25.1286	S	3	___1	biological regulation;cellular metabolic process;cellular process;macromolecule metabolic process;macromolecule modification;metabolic process;phosphorus metabolic process;primary metabolic process;protein dephosphorylation;protein metabolic process;protein modification process	cell part;cytoplasm;intracellular membrane-bounded organelle;intracellular organelle;macromolecular complex;microtubule organizing center;nucleus;organelle;protein complex;protein serine/threonine phosphatase complex			Acetylation;Alternativesplicing;Completeproteome;Cytoplasm;Cytoskeleton;Nucleus;Phosphoprotein;Referenceproteome		0.814533	780	Q6IN85;Q6IN85-4;Q6IN85-2	780;541;767	Q6IN85	Q6IN85	Serine/threonine-protein phosphatase 4 regulatory subunit 3A	SMEK1	LPGSPGSPGSPGSPGSPGSVPKNTSQTAAIT	UID15462	1;2;3	3972
25.6365	25.334	25.8267	24.7805	27.6896	27.428	26.5147	27.1258	27.667	28.2693	27.4205	27.5582	28.2709	28.2464	27.0929	27.272	S	2	___1	cellular process;multicellular organismal process;muscle contraction;response to abiotic stimulus;response to osmotic stress;response to stimulus;response to stress	cell part;macromolecular complex;protein complex			Alternativesplicing;Completeproteome;Phosphoprotein;Polymorphism;Referenceproteome		1	68	Q6JBY9	68	Q6JBY9	Q6JBY9	CapZ-interacting protein	RCSD1	LFPPKVDLGQNGEEKSPPNASHPPKFKVKSS	UID15474	1	3979
24.737	24.5589	24.1234	23.9815	27.3617	27.2425	27.8742	27.2143	27.7848	27.4254	27.602	NaN	27.3449	27.1369	27.1435	27.049	S	3	___1	biological regulation;cell differentiation;cellular metabolic process;cellular process;developmental process;macromolecule metabolic process;macromolecule modification;metabolic process;phosphorus metabolic process;primary metabolic process;protein metabolic process;protein modification process;protein phosphorylation	cell part;cytoplasm;cytoskeleton;intracellular non-membrane-bounded organelle;intracellular organelle;membrane;organelle;plasma membrane		adenyl nucleotide binding;adenyl ribonucleotide binding;ATP binding;binding;catalytic activity;cation binding;ion binding;kinase activity;magnesium ion binding;metal ion binding;nucleotide binding;phosphotransferase activity, alcohol group as acceptor;protein kinase activity;protein serine/threonine kinase activity;purine nucleotide binding;purine ribonucleoside triphosphate binding;purine ribonu…	3D-structure;Alternativesplicing;ATP-binding;Cellmembrane;Completeproteome;Cytoplasm;Cytoskeleton;Kinase;Magnesium;Membrane;Metal-binding;Nucleotide-binding;Phosphoprotein;Polymorphism;Referenceproteome;Serine/threonine-proteinkinase;Transferase;Ublconjugation		1	209	Q6P0Q8;Q6P0Q8-2;V9GXZ1	209;209;94	Q6P0Q8	Q6P0Q8	Microtubule-associated serine/threonine-protein kinase 2	MAST2	HGHTGNSPLDSPRNFSPNAPAHFSFVPARRT	UID15544	1	3992
25.9437	26.0967	25.64	26.7533	27.926	27.5438	28.5314	28.4597	28.6134	27.7439	28.6107	28.3902	28.0841	28.0484	28.1885	28.4565	S	2	___1	biological regulation	cell part;cytoplasm;intracellular membrane-bounded organelle;intracellular organelle;microtubule organizing center;nucleus;organelle		binding;core promoter proximal region DNA binding;core promoter proximal region sequence-specific DNA binding;DNA binding;molecular transducer activity;nucleic acid binding;nucleic acid binding transcription factor activity;regulatory region DNA binding;regulatory region nucleic acid binding;RNA polymerase II core promoter proximal region sequence-specific DNA binding;RNA polymerase II core promo…	Alternativesplicing;Coiledcoil;Completeproteome;Cytoplasm;Cytoskeleton;DNA-binding;Mentalretardation;Nucleus;Phosphoprotein;Polymorphism;Referenceproteome;Repressor;Transcription;Transcriptionregulation		0.962387	239	Q6P1N0;Q6P1N0-2;K7EJY5	239;239;85	Q6P1N0	Q6P1N0	Coiled-coil and C2 domain-containing protein 1A	CC2D1A	PRVTLEGPSATAPASSPGLAKPQMPPGPCSP	UID15585	1	3994
29.3307	NaN	30.1777	30.5492	26.3744	26.5173	28.2318	27.7846	26.5955	26.7932	27.8368	28.0577	27.8241	28.5139	NaN	28.6024	S	2	___1	biological regulation			binding;nucleic acid binding;RNA binding	Acetylation;Alternativesplicing;Completeproteome;Directproteinsequencing;Phosphoprotein;Referenceproteome;RNA-binding		0.999646	766	Q6PKG0;A0A0B4J210;Q6PKG0-3;E5RH50;H0YC33	766;766;689;561;80	Q6PKG0	Q6PKG0	La-related protein 1	LARP1	ANKLFGAPEPSTIARSLPTTVPESPNYRNTR	UID15736	1;2	4033
NaN	26.8697	26.5911	27.3085	NaN	NaN	29.2571	29.8129	28.7221	NaN	29.4871	29.2363	NaN	NaN	28.6209	29.1984	S	2	___1	biological regulation;biosynthetic process;catabolic process;cellular metabolic process;cellular nitrogen compound metabolic process;cellular process;heterocycle metabolic process;macromolecule metabolic process;metabolic process;nitrogen compound metabolic process;nucleobase-containing compound catabolic process;nucleobase-containing compound metabolic process;nucleobase-containing small molecul…	cell part;intracellular membrane-bounded organelle;intracellular organelle;nucleus;organelle		adenyl nucleotide binding;adenyl ribonucleotide binding;ATP binding;ATPase activity;binding;catalytic activity;hydrolase activity;hydrolase activity, acting on acid anhydrides;hydrolase activity, acting on acid anhydrides, in phosphorus-containing anhydrides;nucleoside-triphosphatase activity;nucleotide binding;purine nucleotide binding;purine ribonucleoside triphosphate binding;purine ribonucleo…	3D-structure;Activator;Alternativesplicing;ATP-binding;Bromodomain;Coiledcoil;Completeproteome;Hydrolase;Nucleotide-binding;Nucleus;Phosphoprotein;Polymorphism;Referenceproteome;Transcription;Transcriptionregulation		1	41	Q6PL18;E5RHW7;E5RIP2	41;41;41	Q6PL18	Q6PL18	ATPase family AAA domain-containing protein 2	ATAD2	SDFLSLEHIGRRRLRSAGAAQKKPAATTAKA	UID15751	1	4034
26.0109	26.1128	26.6188	26.911	29.7162	29.8862	29.9898	NaN	30.8078	30.4179	29.903	31.2417	30.4798	30.6926	29.8595	31.0303	S	2	___1	establishment of localization;protein transport;transport	AP-type membrane coat adaptor complex;cell part;cytosol;intracellular membrane-bounded organelle;intracellular organelle;macromolecular complex;nucleus;organelle;protein complex		binding;clathrin binding;protein binding	Alternativesplicing;Completeproteome;Cytoplasm;Phosphoprotein;Polymorphism;Proteintransport;Referenceproteome;Repeat;Transport		0.999384	518	Q6ULP2;Q6ULP2-8;Q6ULP2-6;Q6ULP2-9;Q6ULP2-7;B8ZZI9;A0A0U1RR74	518;518;518;518;518;173;51	Q6ULP2	Q6ULP2	Aftiphilin	AFTPH	TSDNLSEECQLARKSSGTGTEPVAKLKNGQE	UID15817	1	4045
26.0361	25.7566	26.0125	26.1575	26.5919	26.6136	26.6529	26.6784	27.4747	26.7593	27.2517	26.9509	27.8902	27.4853	26.7881	27.0329	S	2	___1					Alternativesplicing;ANKrepeat;Coiledcoil;Completeproteome;Polymorphism;Referenceproteome;Repeat		0.999219	786	Q6ZVH7;Q6ZVH7-3;Q6ZVH7-2	786;418;742	Q6ZVH7	Q6ZVH7	Espin-like protein	ESPNL	AGLRGQEAARSPGPPSPPSEGPRLGHLWQQR	UID16013	1	4076
26.0565	NaN	26.4933	25.46	27.5385	28.239	28.3013	27.3088	27.3148	27.9326	28.1498	28.5355	27.6435	27.6351	26.7445	26.4673	S	2	___1	cellular metabolic process;cellular nitrogen compound metabolic process;cellular process;macromolecule metabolic process;macromolecule modification;metabolic process;nitrogen compound metabolic process;nucleobase-containing compound metabolic process;primary metabolic process;RNA metabolic process;RNA modification			catalytic activity;methyltransferase activity;RNA methyltransferase activity;S-adenosylmethionine-dependent methyltransferase activity;transferase activity;transferase activity, transferring one-carbon groups	3D-structure;Acetylation;Alternativesplicing;Completeproteome;Methyltransferase;Phosphoprotein;Referenceproteome;S-adenosyl-L-methionine;Transferase		1	152	Q7L2J0	152	Q7L2J0	Q7L2J0	7SK snRNA methylphosphate capping enzyme	MEPCE	QPHRPPGGGGGKRRNSCNVGGGGGGFKHPAF	UID16112	1	4102
26.6302	25.8663	27.1422	26.8147	28.3425	28.7815	27.7459	28.2065	28.4335	26.6284	28.1766	28.2601	28.7886	28.8502	27.9616	28.0828	S	2	___1					Acetylation;Alternativesplicing;Coiledcoil;Completeproteome;Phosphoprotein;Polymorphism;Referenceproteome		0.999217	104	Q7L4I2;H0YGP9;E1B6W4;Q7L4I2-2	104;35;45;56	Q7L4I2	Q7L4I2	Arginine/serine-rich coiled-coil protein 2	RSRC2	NDKEHSSDKGRERLNSSENGEDRHKRKERKS	UID16126	1	4104
26.4475	26.6295	26.7193	27.493	28.4809	28.5516	28.982	28.9243	28.1963	28.2216	28.7283	28.2536	28.1751	28.48	28.673	29.0249	S	3	___1					Coiledcoil;Completeproteome;Phosphoprotein;Referenceproteome		1	30	Q7L8J4	30	Q7L8J4	Q7L8J4	SH3 domain-binding protein 5-like	SH3BP5L	QGELRPEVVEDEVPRSPVAEEPGGGGSSSSE	UID16149	1	4112
25.0398	25.4035	25.0344	25.9668	28.1574	27.6812	29.2277	28.295	28.0532	27.611	28.7648	28.6044	26.4954	26.8065	27.7879	27.7958	S	2	___1	biological regulation;biosynthetic process;cellular component organization;cellular metabolic process;cellular nitrogen compound metabolic process;cellular process;chromatin modification;chromatin organization;chromosome organization;macromolecule metabolic process;metabolic process;nitrogen compound metabolic process;nucleobase-containing compound metabolic process;organelle organization;primary…	cell part;intracellular membrane-bounded organelle;intracellular organelle;nucleus;organelle		binding;catalytic activity;cation binding;dioxygenase activity;ion binding;metal ion binding;oxidoreductase activity;oxidoreductase activity, acting on single donors with incorporation of molecular oxygen;oxidoreductase activity, acting on single donors with incorporation of molecular oxygen, incorporation of two atoms of oxygen	Acetylation;Alternativesplicing;Chromatinregulator;Completeproteome;Dioxygenase;Iron;Metal-binding;Nucleus;Oxidoreductase;Phosphoprotein;Polymorphism;Referenceproteome;Transcription;Transcriptionregulation;Zinc;Zinc-finger		1	798	Q7LBC6;Q7LBC6-2	798;454	Q7LBC6	Q7LBC6	Lysine-specific demethylase 3B	KDM3B	FSQENKAPFEAVKRFSLDERSLACRQDSDSS	UID16169	1	4116
23.4077	24.0777	NaN	24.0795	27.7202	27.7084	28.086	27.581	28.2815	27.6961	28.1753	27.7591	27.2603	27.3493	27.5107	27.5485	S	3	___1	biological regulation;cellular component organization;cellular process;endosome transport;establishment of localization;organelle organization;protein targeting;protein transport;regulation of transport;response to stimulus;signal transduction;transport;vacuolar transport;vesicle organization;vesicle-mediated transport	cell part;membrane	Endocytosis;TGF-beta signaling pathway	1-phosphatidylinositol binding;binding;cation binding;ion binding;lipid binding;metal ion binding;phosphatidylinositol binding;phosphatidylinositol-3,4,5-trisphosphate binding;phospholipid binding;protein transporter activity;substrate-specific transporter activity;transporter activity	3D-structure;Alternativesplicing;Completeproteome;Cytoplasm;Endosome;Membrane;Metal-binding;Phosphoprotein;Polymorphism;Referenceproteome;Zinc;Zinc-finger		0.999998	939	Q7Z3T8	939	Q7Z3T8	Q7Z3T8	Zinc finger FYVE domain-containing protein 16	ZFYVE16	PNNETGDITRNEIIQSPISQVPSVEKLSMNT	UID16302	1;2	4138
28.9907	28.9257	28.3764	29.21	30.3405	30.1106	30.8519	30.2128	30.5509	30.1565	30.661	30.5548	30.4591	30.1679	31.3359	30.7357	S	2	___1		cell part;intracellular membrane-bounded organelle;intracellular non-membrane-bounded organelle;intracellular organelle;macromolecular complex;nucleus;organelle;ribonucleoprotein complex;ribosome		binding;nucleic acid binding;RNA binding	Completeproteome;Cytoplasm;Directproteinsequencing;Nucleus;Phosphoprotein;Referenceproteome;RNA-binding		0.999903	629	Q7Z417	629	Q7Z417	Q7Z417	Nuclear fragile X mental retardation-interacting protein 2	NUFIP2	FLSKDYEIESQNPLASPTNTLLGSAKEQRYQ	UID16314	1;2	4140
NaN	24.8773	23.7828	25.5921	27.3	26.9619	28.2371	27.7987	27.9863	27.249	28.0984	27.8605	27.4159	27.4503	28.0887	27.7766	S	2	___1	biological regulation;cellular process;immune system process;interspecies interaction between organisms;multi-organism process;regulation of protein modification process;regulation of transport;response to biotic stimulus;response to chemical stimulus;response to stimulus;response to stress	cell part;intracellular membrane-bounded organelle;intracellular organelle;membrane;microbody;organelle	Cytosolic DNA-sensing pathway;Hepatitis C;Measles;RIG-I-like receptor signaling pathway	molecular transducer activity;signal transducer activity	3D-structure;Alternativesplicing;Antiviraldefense;Completeproteome;Host-virusinteraction;Immunity;Innateimmunity;Membrane;Mitochondrion;Mitochondrionoutermembrane;Peroxisome;Phosphoprotein;Polymorphism;Referenceproteome;Transmembrane;Transmembranehelix;Ublconjugation		0.999996	222	Q7Z434;Q7Z434-4	222;81	Q7Z434;Q7Z434-4	Q7Z434	Mitochondrial antiviral-signaling protein	MAVS	TAGATSSLTPSRGPVSPSVSFQPLARSTPRA	UID16336	1	4142;4143
26.4417	26.2851	26.5081	26.2471	28.3736	28.1204	28.7995	27.8159	29.0814	28.5684	28.6718	28.6876	28.8457	28.6618	28.4671	28.1054	S	3	___1	biological regulation;cellular process;immune system process;interspecies interaction between organisms;multi-organism process;regulation of protein modification process;regulation of transport;response to biotic stimulus;response to chemical stimulus;response to stimulus;response to stress	cell part;intracellular membrane-bounded organelle;intracellular organelle;membrane;microbody;organelle	Cytosolic DNA-sensing pathway;Hepatitis C;Measles;RIG-I-like receptor signaling pathway	molecular transducer activity;signal transducer activity	3D-structure;Alternativesplicing;Antiviraldefense;Completeproteome;Host-virusinteraction;Immunity;Innateimmunity;Membrane;Mitochondrion;Mitochondrionoutermembrane;Peroxisome;Phosphoprotein;Polymorphism;Referenceproteome;Transmembrane;Transmembranehelix;Ublconjugation		0.997411	24	Q7Z434-4	24	Q7Z434-4	Q7Z434-4	Mitochondrial antiviral-signaling protein	MAVS	PESPGENSEQALQTLSPRAIPRNPDGGPLES	UID16345	1;2	4143
24.812	23.1753	24.9643	25.3663	27.3341	27.2392	27.5413	27.8861	27.9599	27.3515	27.5741	28.0161	27.0668	26.5331	26.9748	27.0479	S	2	___1	anatomical structure development;biological regulation;developmental process	cell part;cytoplasm;intracellular membrane-bounded organelle;intracellular organelle;nucleus;organelle		binding;cation binding;ion binding;metal ion binding;transition metal ion binding;zinc ion binding	Alternativesplicing;Completeproteome;Cytoplasm;Metal-binding;Nucleus;Phosphoprotein;Polymorphism;Referenceproteome;Tripletrepeatexpansion;Zinc;Zinc-finger		0.996497	1358	Q7Z5J4;Q7Z5J4-3;A0A1W2PQJ7;Q7Z5J4-2	1358;1358;1311;1311	Q7Z5J4	Q7Z5J4	Retinoic acid-induced protein 1	RAI1	KFACKAPGASPGNPLSPSLSDKDRGLKGAGG	UID16409	1;2	4153
NaN	23.811	NaN	24.2825	25.6793	NaN	26.0306	25.7787	25.8661	NaN	25.7103	NaN	NaN	NaN	NaN	NaN	S	2	___1	anatomical structure development;biological regulation;developmental process	cell part;cytoplasm;intracellular membrane-bounded organelle;intracellular organelle;nucleus;organelle		binding;cation binding;ion binding;metal ion binding;transition metal ion binding;zinc ion binding	Alternativesplicing;Completeproteome;Cytoplasm;Metal-binding;Nucleus;Phosphoprotein;Polymorphism;Referenceproteome;Tripletrepeatexpansion;Zinc;Zinc-finger		1	683	Q7Z5J4;Q7Z5J4-3;A0A1W2PQJ7;Q7Z5J4-2;A8MXE8;Q7Z5J4-4	683;683;636;636;683;683	Q7Z5J4	Q7Z5J4	Retinoic acid-induced protein 1	RAI1	PDSLQLDKGGNAKDFSPGLFEDPSVAFATPD	UID16412	1	4153
29.2511	29.0851	29.3273	29.8163	28.0928	28.23	28.5485	28.5527	28.4624	27.8462	28.5713	28.1201	28.6452	28.337	28.7932	28.7353	S	2	___1	biological regulation;cell cycle;cellular component organization;cellular localization;cellular process;cytokinesis;interspecies interaction between organisms;localization;mitosis;mitotic cell cycle;multi-organism process;nuclear division;organelle fission;organelle organization;regulation of cell cycle;regulation of DNA metabolic process;regulation of organelle organization;response to chemical …	cell part;cohesin complex;cytoskeleton;cytosol;intracellular non-membrane-bounded organelle;intracellular organelle;macromolecular complex;nucleoplasm;organelle;protein complex			Acetylation;Alternativesplicing;Cellcycle;Celldivision;Chromosome;Coiledcoil;Completeproteome;Cytoplasm;Host-virusinteraction;Mitosis;Nucleus;Phosphoprotein;Polymorphism;Referenceproteome		0.999868	264	Q7Z5K2-2;Q7Z5K2;Q7Z5K2-3	264;221;306	Q7Z5K2-2	Q7Z5K2-2	Wings apart-like protein homolog	WAPAL	ETNDTWNSQFGKRPESPSEISPIKGSVRTGL	UID16428	1;2	4154
25.0183	24.8003	NaN	25.4268	26.6734	26.4881	27.2775	27.1466	26.7537	26.0348	26.7756	26.4575	25.3162	25.0786	26.1474	NaN	S	4	___1	macromolecule metabolic process;metabolic process	cell part;intracellular membrane-bounded organelle;intracellular organelle;nucleoplasm;nucleus;organelle		binding;catalytic activity;methyltransferase activity;mRNA (2'-O-methyladenosine-N6-)-methyltransferase activity;mRNA methyltransferase activity;nucleic acid binding;RNA binding;RNA methyltransferase activity;S-adenosylmethionine-dependent methyltransferase activity;transferase activity;transferase activity, transferring one-carbon groups	Acetylation;Alternativesplicing;Completeproteome;Directproteinsequencing;Methyltransferase;Nucleus;Phosphoprotein;Referenceproteome;RNA-binding;S-adenosyl-L-methionine;Transferase		0.985214	43	Q86U44;F5H6D8;B4DTN4;B4E349	43;43;43;43	Q86U44	Q86U44	N6-adenosine-methyltransferase 70 kDa subunit	METTL3	QDSGHLDLRNPEAALSPTFRSDSPVPTAPTS	UID16583	1	4183
[truncated: 504 more rows]

## Sheet: 30min
Intensity Ctrl_01	Intensity Ctrl_02	Intensity Ctrl_03	Intensity Ctrl_04	Intensity 15min_01	Intensity 15min_02	Intensity 15min_03	Intensity 15min_04	Intensity 30min_01	Intensity 30min_02	Intensity 30min_03	Intensity 30min_04	Intensity 90min_01	Intensity 90min_02	Intensity 90min_03	Intensity 90min_04	Amino acid	Charge	Reverse	Potential contaminant	Multiplicity	GOBP slim name	GOCC slim name	KEGG name	GOMF name	Keywords	matrix34	Localization prob	Position	Proteins	Positions within proteins	Leading proteins	Protein	Protein names	Gene names	Sequence window	Unique identifier	Number of Phospho (STY)	Protein group IDs
[truncated: 1,143 more rows]

## Sheet: 90min
Intensity Ctrl_01	Intensity Ctrl_02	Intensity Ctrl_03	Intensity Ctrl_04	Intensity 15min_01	Intensity 15min_02	Intensity 15min_03	Intensity 15min_04	Intensity 30min_01	Intensity 30min_02	Intensity 30min_03	Intensity 30min_04	Intensity 90min_01	Intensity 90min_02	Intensity 90min_03	Intensity 90min_04	Amino acid	Charge	Reverse	Potential contaminant	Multiplicity	GOBP slim name	GOCC slim name	KEGG name	GOMF name	Keywords	matrix34	Localization prob	Position	Proteins	Positions within proteins	Leading proteins	Protein	Protein names	Gene names	Sequence window	Unique identifier	Number of Phospho (STY)	Protein group IDs
[truncated: 813 more rows]

[truncated: 2 more sheets: transientP, legend]
