# Supplementary material for: Immediate early splicing controls translation in activated T-cells and is mediated by hnRNPC2 phosphorylation
Source: EMBO J. 2025 Feb 13;44(6):1692–723. doi: 10.1038/s44318-025-00374-8 (PMC11914300; doi:10.1038/s44318-025-00374-8)
Supplement: Supplementary file 5 — Source data Fig. 1 [file 44318_2025_374_MOESM5_ESM.zip]

Archive with 13 entries (13 files):
- EMBOJ-2024-118552_Source data_Fig. 1/1D/1D.tif
- EMBOJ-2024-118552_Source data_Fig. 1/1G/1G.tif
- EMBOJ-2024-118552_Source data_Fig. 1/1F/1F.xlsx
- EMBOJ-2024-118552_Source data_Fig. 1/1E/1E.xlsx
- EMBOJ-2024-118552_Source data_Fig. 1/1E/1E.pdf
- EMBOJ-2024-118552_Source data_Fig. 1/1A/1A.xlsx
- EMBOJ-2024-118552_Source data_Fig. 1/1D/1D.xlsx
- EMBOJ-2024-118552_Source data_Fig. 1/1F/1F.tif
- EMBOJ-2024-118552_Source data_Fig. 1/1F/1F.pdf
- EMBOJ-2024-118552_Source data_Fig. 1/1D/1D.pdf
- EMBOJ-2024-118552_Source data_Fig. 1/1E/1E.tif
- EMBOJ-2024-118552_Source data_Fig. 1/1G/1G.xlsx
- EMBOJ-2024-118552_Source data_Fig. 1/1G/1G.pdf
