# Supplementary material for: Immediate early splicing controls translation in activated T-cells and is mediated by hnRNPC2 phosphorylation
Source: EMBO J. 2025 Feb 13;44(6):1692–723. doi: 10.1038/s44318-025-00374-8 (PMC11914300; doi:10.1038/s44318-025-00374-8)
Supplement: Supplementary file 5 — Source data Fig. 1 [file 44318_2025_374_MOESM5_ESM.zip › EMBOJ-2024-118552_Source data_Fig. 1/1F/1F.xlsx]

## Sheet: RPL10
0	PMA	1ug CD3e	2ug CD3e
1.66431	15.2727	7.22916	10.2923
1.56489	13.1649	12.1265	7.59755
1.85053	11.5748	9.07042	7.87187

## Sheet: eIF5A
0	PMA	10ug CD3e	20ugCD3e
2.5	18.1158	13.7487	17.1574
2.61	19.3737	15.3664	16.5716
	24.7468	19.2878	16.8375
