# Supplementary material for: Immediate early splicing controls translation in activated T-cells and is mediated by hnRNPC2 phosphorylation
Source: EMBO J. 2025 Feb 13;44(6):1692–723. doi: 10.1038/s44318-025-00374-8 (PMC11914300; doi:10.1038/s44318-025-00374-8)
Supplement: Supplementary file 5 — Source data Fig. 1 [file 44318_2025_374_MOESM5_ESM.zip › EMBOJ-2024-118552_Source data_Fig. 1/1E/1E.xlsx]

## Sheet: RPL10
PMA	1	2	3
0	23.5972	24.3903	25.9497
30	39.3026	42.767	39.4947
150	26.2739	26.5906	24.1591

## Sheet: EIF5A
PMA	1	2	3
0	23.5972	24.3903	25.9497
30	39.3026	42.767	39.4947
150	26.2739	26.5906	24.1591
