# Supplementary material for: Immediate early splicing controls translation in activated T-cells and is mediated by hnRNPC2 phosphorylation
Source: EMBO J. 2025 Feb 13;44(6):1692–723. doi: 10.1038/s44318-025-00374-8 (PMC11914300; doi:10.1038/s44318-025-00374-8)
Supplement: Supplementary file 5 — Source data Fig. 1 [file 44318_2025_374_MOESM5_ESM.zip › EMBOJ-2024-118552_Source data_Fig. 1/1A/1A.xlsx]

## Sheet: Tabelle1
	PC1	PC2
NS_1	-14.1968	-4.74675
NS_2	-11.2305	-2.99429
PMA30_1	15.2124	-1.0833
PMA30_2	16.4568	-2.36447
PMA150_1	-6.12922	7.37376
PMA150_2	-0.112611	3.81505
