# Supplementary material for: Immediate early splicing controls translation in activated T-cells and is mediated by hnRNPC2 phosphorylation
Source: EMBO J. 2025 Feb 13;44(6):1692–723. doi: 10.1038/s44318-025-00374-8 (PMC11914300; doi:10.1038/s44318-025-00374-8)
Supplement: Supplementary file 5 — Source data Fig. 1 [file 44318_2025_374_MOESM5_ESM.zip › EMBOJ-2024-118552_Source data_Fig. 1/1D/1D.xlsx]

## Sheet: RPL10
PMA	1	2	3
0	9.96766	7.06021	7.35378
30	13.1262	13.2003	13.3061
150	7.88614	5.07243	7.09372

## Sheet: EIF5A
PMA	1	2	3
0	24.418	23.5101	24.566
30	36.1136	41.9827	45.7501
150	26.2174	12.608	16.9895
