# Supplementary material for: Immediate early splicing controls translation in activated T-cells and is mediated by hnRNPC2 phosphorylation
Source: EMBO J. 2025 Feb 13;44(6):1692–723. doi: 10.1038/s44318-025-00374-8 (PMC11914300; doi:10.1038/s44318-025-00374-8)
Supplement: Supplementary file 5 — Source data Fig. 1 [file 44318_2025_374_MOESM5_ESM.zip › EMBOJ-2024-118552_Source data_Fig. 1/1G/1G.xlsx]

## Sheet: RPL10
PMA [min]	0	30	150
1	1.49178	4.69395	3.68026
2	1.62405	4.48475	3.31852
3	1.35576	4.11859	3.31708

## Sheet: EIF5A
PMA [min]	0	30	150
1	5.67	7.73	3.39
2	4.88	7.52	3.36
3	4.76	7.26	3.31
