# Supplementary material for: Immediate early splicing controls translation in activated T-cells and is mediated by hnRNPC2 phosphorylation
Source: EMBO J. 2025 Feb 13;44(6):1692–723. doi: 10.1038/s44318-025-00374-8 (PMC11914300; doi:10.1038/s44318-025-00374-8)
Supplement: Supplementary file 6 — Source data Fig. 2 [file 44318_2025_374_MOESM6_ESM.zip]

Archive with 19 entries (19 files):
- EMBOJ-2024-118552_Source data_Fig. 2/2E/2E.tif
- EMBOJ-2024-118552_Source data_Fig. 2/2C/2C.pdf
- EMBOJ-2024-118552_Source data_Fig. 2/2G/2G.pdf
- EMBOJ-2024-118552_Source data_Fig. 2/2I/2I.tif
- EMBOJ-2024-118552_Source data_Fig. 2/2E/2E.pdf
- EMBOJ-2024-118552_Source data_Fig. 2/2G/2G.tif
- EMBOJ-2024-118552_Source data_Fig. 2/2C/2C.xlsx
- EMBOJ-2024-118552_Source data_Fig. 2/2I/2I.xlsx
- EMBOJ-2024-118552_Source data_Fig. 2/2F/2F.pdf
- EMBOJ-2024-118552_Source data_Fig. 2/2H/2H.pdf
- EMBOJ-2024-118552_Source data_Fig. 2/2H/2H.xlsx
- EMBOJ-2024-118552_Source data_Fig. 2/2E/2E.xlsx
- EMBOJ-2024-118552_Source data_Fig. 2/2F/2F.xlsx
- EMBOJ-2024-118552_Source data_Fig. 2/2A/2A.xlsx
- EMBOJ-2024-118552_Source data_Fig. 2/2G/2G.xlsx
- EMBOJ-2024-118552_Source data_Fig. 2/2H/2H.tif
- EMBOJ-2024-118552_Source data_Fig. 2/2I/2I.pdf
- EMBOJ-2024-118552_Source data_Fig. 2/2F/2F.tif
- EMBOJ-2024-118552_Source data_Fig. 2/2C/2C.TIF
