# Supplementary material for: Immediate early splicing controls translation in activated T-cells and is mediated by hnRNPC2 phosphorylation
Source: EMBO J. 2025 Feb 13;44(6):1692–723. doi: 10.1038/s44318-025-00374-8 (PMC11914300; doi:10.1038/s44318-025-00374-8)
Supplement: Supplementary file 6 — Source data Fig. 2 [file 44318_2025_374_MOESM6_ESM.zip › EMBOJ-2024-118552_Source data_Fig. 2/2C/2C.xlsx]

## Sheet: Sheet1
0	15	30	90	240
0	98.406	94.7778	6.33585	0.291931
0	64.8412	68.2574	14.36	1.29526
0	74.7546	79.5665	17.4114	0.901806
