# Supplementary material for: Immediate early splicing controls translation in activated T-cells and is mediated by hnRNPC2 phosphorylation
Source: EMBO J. 2025 Feb 13;44(6):1692–723. doi: 10.1038/s44318-025-00374-8 (PMC11914300; doi:10.1038/s44318-025-00374-8)
Supplement: Supplementary file 6 — Source data Fig. 2 [file 44318_2025_374_MOESM6_ESM.zip › EMBOJ-2024-118552_Source data_Fig. 2/2I/2I.xlsx]

## Sheet: Sheet1
	C2_MO			CTRL_MO
0	13.5145	10.2593	10.4761	10.2613	4.64677	4.50358
15	17.3835	17.5548	20.8696	7.31871	11.2049	9.82954
30	24.6875	21.233	19.5075	15.4494	20.4554	14.4053
