# Supplementary material for: Immediate early splicing controls translation in activated T-cells and is mediated by hnRNPC2 phosphorylation
Source: EMBO J. 2025 Feb 13;44(6):1692–723. doi: 10.1038/s44318-025-00374-8 (PMC11914300; doi:10.1038/s44318-025-00374-8)
Supplement: Supplementary file 6 — Source data Fig. 2 [file 44318_2025_374_MOESM6_ESM.zip › EMBOJ-2024-118552_Source data_Fig. 2/2H/2H.xlsx]

## Sheet: Sheet1
	C2_MO			CTRL_MO
0	4.61321	6.91458	4.42156	2.20007	4.05051	1.8852
15	9.3111	11.7648	9.45825	4.59517	3.1559	5.56301
30	5.97441	13.2088	7.8609	4.17118	6.90445	7.17604
