# Supplementary material for: Immediate early splicing controls translation in activated T-cells and is mediated by hnRNPC2 phosphorylation
Source: EMBO J. 2025 Feb 13;44(6):1692–723. doi: 10.1038/s44318-025-00374-8 (PMC11914300; doi:10.1038/s44318-025-00374-8)
Supplement: Supplementary file 6 — Source data Fig. 2 [file 44318_2025_374_MOESM6_ESM.zip › EMBOJ-2024-118552_Source data_Fig. 2/2A/2A.xlsx]

## Sheet: Sheet1
	1	2	3
0	25.7482	25.3506	24.8173
15	29.3135	29.0278	29.9613
30	29.0034	28.4474	29.6878
90	28.6513	28.0876	28.9149
