# Supplementary material for: Immediate early splicing controls translation in activated T-cells and is mediated by hnRNPC2 phosphorylation
Source: EMBO J. 2025 Feb 13;44(6):1692–723. doi: 10.1038/s44318-025-00374-8 (PMC11914300; doi:10.1038/s44318-025-00374-8)
Supplement: Supplementary file 6 — Source data Fig. 2 [file 44318_2025_374_MOESM6_ESM.zip › EMBOJ-2024-118552_Source data_Fig. 2/2G/2G.xlsx]

## Sheet: Sheet1
	C2_MO			CTRL_MO
0	0	0	0	0	0	0
15	82.499	86.5361	83.8676	66.5964	60.1223	74.4846
30	84.212	80.3742	80.6074	78.1037	66.0119	75.2113
90	27.7502	26.3539	28.6637	7.12344	14.1679	6.36049
240	24.4165	25.1899	21.5106	2.43651	9.70906	7.17703
DMSO	0	0	0	0	0	0
