# Supplementary material for: Immediate early splicing controls translation in activated T-cells and is mediated by hnRNPC2 phosphorylation
Source: EMBO J. 2025 Feb 13;44(6):1692–723. doi: 10.1038/s44318-025-00374-8 (PMC11914300; doi:10.1038/s44318-025-00374-8)
Supplement: Supplementary file 7 — Source data Fig. 3 [file 44318_2025_374_MOESM7_ESM.zip]

Archive with 25 entries (25 files):
- EMBOJ-2024-118552_Source data_Fig. 3/3B/3B.tif
- EMBOJ-2024-118552_Source data_Fig. 3/3D/3D.xlsx
- EMBOJ-2024-118552_Source data_Fig. 3/3F/3F.xlsx
- EMBOJ-2024-118552_Source data_Fig. 3/3A/3A.pdf
- EMBOJ-2024-118552_Source data_Fig. 3/3A/3A.tif
- EMBOJ-2024-118552_Source data_Fig. 3/3B/3B.pdf
- EMBOJ-2024-118552_Source data_Fig. 3/3E/3E/Slide3.TIF
- EMBOJ-2024-118552_Source data_Fig. 3/3B/3B.xlsx
- EMBOJ-2024-118552_Source data_Fig. 3/3E/3E.xlsx
- EMBOJ-2024-118552_Source data_Fig. 3/3G/3G.xlsx
- EMBOJ-2024-118552_Source data_Fig. 3/3D/3D.tif
- EMBOJ-2024-118552_Source data_Fig. 3/3E/3E/Slide2.TIF
- EMBOJ-2024-118552_Source data_Fig. 3/3E/3E.pdf
- EMBOJ-2024-118552_Source data_Fig. 3/3A/3A.xlsx
- EMBOJ-2024-118552_Source data_Fig. 3/3C/3C.pdf
- EMBOJ-2024-118552_Source data_Fig. 3/3E/3E/Slide1.TIF
- EMBOJ-2024-118552_Source data_Fig. 3/3D/3D.pdf
- EMBOJ-2024-118552_Source data_Fig. 3/3G/3G/Slide1.TIF
- EMBOJ-2024-118552_Source data_Fig. 3/3C/3C.xlsx
- EMBOJ-2024-118552_Source data_Fig. 3/3F/3F/Slide2.TIF
- EMBOJ-2024-118552_Source data_Fig. 3/3G/3G.pdf
- EMBOJ-2024-118552_Source data_Fig. 3/3C/3C.tif
- EMBOJ-2024-118552_Source data_Fig. 3/3F/3F/Slide1.TIF
- EMBOJ-2024-118552_Source data_Fig. 3/3F/3F.pdf
- EMBOJ-2024-118552_Source data_Fig. 3/3G/3G/Slide2.TIF
