# Supplementary material for: Immediate early splicing controls translation in activated T-cells and is mediated by hnRNPC2 phosphorylation
Source: EMBO J. 2025 Feb 13;44(6):1692–723. doi: 10.1038/s44318-025-00374-8 (PMC11914300; doi:10.1038/s44318-025-00374-8)
Supplement: Supplementary file 7 — Source data Fig. 3 [file 44318_2025_374_MOESM7_ESM.zip › EMBOJ-2024-118552_Source data_Fig. 3/3F/3F.xlsx]

## Sheet: Sheet1
	hnRNPC2_WT			hnRNPC2_mut
0	0	0	0	0	0	0
2	24.0033	41.2345	34.0229	0.765533	1.73229	1.6101
5	42.349	75.5854	66.9186	13.5966	10.7134	5.77558
10	79.5528	82.8763	82.0919	39.893	32.982	28.8682
