# Supplementary material for: Immediate early splicing controls translation in activated T-cells and is mediated by hnRNPC2 phosphorylation
Source: EMBO J. 2025 Feb 13;44(6):1692–723. doi: 10.1038/s44318-025-00374-8 (PMC11914300; doi:10.1038/s44318-025-00374-8)
Supplement: Supplementary file 7 — Source data Fig. 3 [file 44318_2025_374_MOESM7_ESM.zip › EMBOJ-2024-118552_Source data_Fig. 3/3B/3B.xlsx]

## Sheet: EIF5A
	0			30			150
cntrl siRNA	1.11085	1.48149	1.50092	2.62634	3.3277	3.08089	0.930109	1.36626	1.47832
hnRNPC siRNA	1.92856	2.22131	1.76757	2.00352	2.03369	1.88483	2.11322	2.0029	1.84703
hnRNPK siRNA	1.40518	1.57038	1.62575	2.51961	4.14797	4.06551	1.10883	1.03582	1.34912
U2AF35 siRNA	2.59386	2.39383	2.548	3.45435	5.3453	4.2183	1.46224	1.26015	1.4336
