# Supplementary material for: Immediate early splicing controls translation in activated T-cells and is mediated by hnRNPC2 phosphorylation
Source: EMBO J. 2025 Feb 13;44(6):1692–723. doi: 10.1038/s44318-025-00374-8 (PMC11914300; doi:10.1038/s44318-025-00374-8)
Supplement: Supplementary file 7 — Source data Fig. 3 [file 44318_2025_374_MOESM7_ESM.zip › EMBOJ-2024-118552_Source data_Fig. 3/3E/3E.xlsx]

## Sheet: Sheet1
	hnRNPC2_WT			hnRNPC2_mut
0	0	0	0	0	0	0
2	18.1493	10.1923	25.7284	0.0897543	0.907774	0.0967982
5	32.6137	25.8141	36.4549	3.85644	0.714161	-0.239131
10	25.1092	25.3684	47.9668	14.606	1.20728	4.0387
