# Supplementary material for: Immediate early splicing controls translation in activated T-cells and is mediated by hnRNPC2 phosphorylation
Source: EMBO J. 2025 Feb 13;44(6):1692–723. doi: 10.1038/s44318-025-00374-8 (PMC11914300; doi:10.1038/s44318-025-00374-8)
Supplement: Supplementary file 7 — Source data Fig. 3 [file 44318_2025_374_MOESM7_ESM.zip › EMBOJ-2024-118552_Source data_Fig. 3/3G/3G.xlsx]

## Sheet: Sheet1
	hnRNPC2_WT			hnRNPC2_mut
0	0.660296	0.555447	0.836772	0.231551	0.395124	0.0845962
100	1.03902	4.67537	3.10113	6.70228	5.26792	3.21504
250	25.1456	22.8976	25.0946	43.8455	42.9186	45.8047
500	68.8632	63.83	66.8974	98.8547	66.9768	71.0554
1000	91.7168	96.3322	97.4522	99.6463	82.7236	85.0606
2000	95.8745	99.135	98.6665	98.7541	99,1450437*	112.382
