# Supplementary material for: Immediate early splicing controls translation in activated T-cells and is mediated by hnRNPC2 phosphorylation
Source: EMBO J. 2025 Feb 13;44(6):1692–723. doi: 10.1038/s44318-025-00374-8 (PMC11914300; doi:10.1038/s44318-025-00374-8)
Supplement: Supplementary file 7 — Source data Fig. 3 [file 44318_2025_374_MOESM7_ESM.zip › EMBOJ-2024-118552_Source data_Fig. 3/3A/3A.xlsx]

## Sheet: RPL10
	PMA
	0			30			150
cntrl siRNA	1.02481	0.871379	0.912773	1.30776	1.25674	1.50155	0.674578	0.656931	0.943362
hnRNPC siRNA	1.41056	1.3889	1.24164	1.27702	1.3935	1.51961	0.969376	1.04258	0.961459
hnRNPK siRNA	0.945445	1.04611	1.00949	1.37027	1.43904	1.72812	1.05262	1.05789	1.18802
U2AF35 siRNA	1.5618	1.4524	1.57249	1.88153	2.2312	1.84057	1.72727	1.53591	1.52889
