# Supplementary material for: Immediate early splicing controls translation in activated T-cells and is mediated by hnRNPC2 phosphorylation
Source: EMBO J. 2025 Feb 13;44(6):1692–723. doi: 10.1038/s44318-025-00374-8 (PMC11914300; doi:10.1038/s44318-025-00374-8)
Supplement: Supplementary file 7 — Source data Fig. 3 [file 44318_2025_374_MOESM7_ESM.zip › EMBOJ-2024-118552_Source data_Fig. 3/3C/3C.xlsx]

## Sheet: Sheet1
siCTRL	sihnRNPC
11.3047	18.9826
10.8814	20.4334
12.4926	16.3395
