# Supplementary material for: Immediate early splicing controls translation in activated T-cells and is mediated by hnRNPC2 phosphorylation
Source: EMBO J. 2025 Feb 13;44(6):1692–723. doi: 10.1038/s44318-025-00374-8 (PMC11914300; doi:10.1038/s44318-025-00374-8)
Supplement: Supplementary file 8 — Source data Fig. 4 [file 44318_2025_374_MOESM8_ESM.zip]

Archive with 22 entries (22 files):
- EMBOJ-2024-118552_Source data_Fig. 4/4E/4E/Slide4.TIF
- EMBOJ-2024-118552_Source data_Fig. 4/4E/4E.xlsx
- EMBOJ-2024-118552_Source data_Fig. 4/4A/4A.pdf
- EMBOJ-2024-118552_Source data_Fig. 4/4A/4A.tif
- EMBOJ-2024-118552_Source data_Fig. 4/4B/4B.tif
- EMBOJ-2024-118552_Source data_Fig. 4/4E/4E/Slide2.TIF
- EMBOJ-2024-118552_Source data_Fig. 4/4D/4D.tif
- EMBOJ-2024-118552_Source data_Fig. 4/4E/4E/Slide1.TIF
- EMBOJ-2024-118552_Source data_Fig. 4/4A/4A.xlsx
- EMBOJ-2024-118552_Source data_Fig. 4/4B/4B.xlsx
- EMBOJ-2024-118552_Source data_Fig. 4/4E/4E/Slide3.TIF
- EMBOJ-2024-118552_Source data_Fig. 4/4C/4C.tif
- EMBOJ-2024-118552_Source data_Fig. 4/4C/4C.pdf
- EMBOJ-2024-118552_Source data_Fig. 4/4B/4B.pdf
- EMBOJ-2024-118552_Source data_Fig. 4/4E/4E.pdf
- EMBOJ-2024-118552_Source data_Fig. 4/4D/4D.pdf
- EMBOJ-2024-118552_Source data_Fig. 4/4F/4F/Slide1.TIF
- EMBOJ-2024-118552_Source data_Fig. 4/4F/4F/Slide4.TIF
- EMBOJ-2024-118552_Source data_Fig. 4/4F/4F.pdf
- EMBOJ-2024-118552_Source data_Fig. 4/4F/4F/Slide3.TIF
- EMBOJ-2024-118552_Source data_Fig. 4/4F/4F.xlsx
- EMBOJ-2024-118552_Source data_Fig. 4/4F/4F/Slide2.TIF
