# Supplementary material for: Immediate early splicing controls translation in activated T-cells and is mediated by hnRNPC2 phosphorylation
Source: EMBO J. 2025 Feb 13;44(6):1692–723. doi: 10.1038/s44318-025-00374-8 (PMC11914300; doi:10.1038/s44318-025-00374-8)
Supplement: Supplementary file 8 — Source data Fig. 4 [file 44318_2025_374_MOESM8_ESM.zip › EMBOJ-2024-118552_Source data_Fig. 4/4E/4E.xlsx]

## Sheet: EL4
0	30	150
2.17033	7.70547	1.55937
2.29644	8.67363	1.32677
3.16664	8.20255	1.85252

## Sheet: Jurkat
0	30	150
5	19	7.5
7.5	19.5	6.5
7	20	7

## Sheet: HEK293
0	30	150
5.50796	4.55234	2.1877
3.35935	4.97987	5.06501
4.54364	3.77579	3.87235

## Sheet: HeLa
0	30	150
3.68	4.44674	1.83333
3.34	4.56282	1.89586
3.13	3.3861	2.2818
