# Supplementary material for: Immediate early splicing controls translation in activated T-cells and is mediated by hnRNPC2 phosphorylation
Source: EMBO J. 2025 Feb 13;44(6):1692–723. doi: 10.1038/s44318-025-00374-8 (PMC11914300; doi:10.1038/s44318-025-00374-8)
Supplement: Supplementary file 8 — Source data Fig. 4 [file 44318_2025_374_MOESM8_ESM.zip › EMBOJ-2024-118552_Source data_Fig. 4/4B/4B.xlsx]

## Sheet: Sheet1
DMSO			MEKi			AKTi			p38i			JNKi			JAKi
0	30	150	0	30	150	0	30	150	0	30	150	0	30	150	0	30	150
4.63461	8.33399	1.38951	3.87765	3.17225	2.57559	2.96767	5.90206	1.61059	4.09433	9.28511	2.46594	4.71929	8.98369	2.73027	6.21547	9.90141	2.67915
4.04565	7.54458	2.36103	3.68359	3.85613	3.44107	3.99081	3.61182	1.55904	3.75006	8.03503	2.51841	3.68846	8.30877	2.40761	4.05937	11.0152	2.97352
