# Supplementary material for: Immediate early splicing controls translation in activated T-cells and is mediated by hnRNPC2 phosphorylation
Source: EMBO J. 2025 Feb 13;44(6):1692–723. doi: 10.1038/s44318-025-00374-8 (PMC11914300; doi:10.1038/s44318-025-00374-8)
Supplement: Supplementary file 8 — Source data Fig. 4 [file 44318_2025_374_MOESM8_ESM.zip › EMBOJ-2024-118552_Source data_Fig. 4/4F/4F.xlsx]

## Sheet: EL4
0	30	150
5.54204	17.3681	7.10911
6.2269	16.1281	7.122
8.19038	16.6085	6.8875

## Sheet: Jurkat
0	30	150
10.5	32	7.10911
13	32	8.122
14.5	40	11.8875

## Sheet: HEK293
0	30	150
2.95	5.05	3.19
5.31	5.59	3.41
5.56	5.53	3.9

## Sheet: HeLa
0	30	150
5.05501	11.5439	8.00674
7.16599	10.6961	6.41707
8.81056	8.8311	4.31391
