# Supplementary material for: Immediate early splicing controls translation in activated T-cells and is mediated by hnRNPC2 phosphorylation
Source: EMBO J. 2025 Feb 13;44(6):1692–723. doi: 10.1038/s44318-025-00374-8 (PMC11914300; doi:10.1038/s44318-025-00374-8)
Supplement: Supplementary file 9 — Source data Fig. 5 [file 44318_2025_374_MOESM9_ESM.zip]

Archive with 26 entries (26 files):
- EMBOJ-2024-118552_Source data_Fig. 5/5C/5C.tif
- EMBOJ-2024-118552_Source data_Fig. 5/5D/5D/Slide1.TIF
- EMBOJ-2024-118552_Source data_Fig. 5/5G/5G.xlsx
- EMBOJ-2024-118552_Source data_Fig. 5/5A/5A.TIF
- EMBOJ-2024-118552_Source data_Fig. 5/5A/5A.xlsx
- EMBOJ-2024-118552_Source data_Fig. 5/5B/5B/Slide2.TIF
- EMBOJ-2024-118552_Source data_Fig. 5/5G/5G/Slide1.TIF
- EMBOJ-2024-118552_Source data_Fig. 5/5E/5E/Slide1.TIF
- EMBOJ-2024-118552_Source data_Fig. 5/5B/5B.xlsx
- EMBOJ-2024-118552_Source data_Fig. 5/5A/5A.pdf
- EMBOJ-2024-118552_Source data_Fig. 5/5F/5F.xlsx
- EMBOJ-2024-118552_Source data_Fig. 5/5D/5D.xlsx
- EMBOJ-2024-118552_Source data_Fig. 5/5D/5D/Slide2.TIF
- EMBOJ-2024-118552_Source data_Fig. 5/5E/5E.pdf
- EMBOJ-2024-118552_Source data_Fig. 5/5G/5G.pdf
- EMBOJ-2024-118552_Source data_Fig. 5/5B/5B/Slide1.TIF
- EMBOJ-2024-118552_Source data_Fig. 5/5D/5D.pdf
- EMBOJ-2024-118552_Source data_Fig. 5/5C/5C.pdf
- EMBOJ-2024-118552_Source data_Fig. 5/5E/5E/Slide2.TIF
- EMBOJ-2024-118552_Source data_Fig. 5/5E/5E.xlsx
- EMBOJ-2024-118552_Source data_Fig. 5/5B/5B.pdf
- EMBOJ-2024-118552_Source data_Fig. 5/5C/5C.xlsx
- EMBOJ-2024-118552_Source data_Fig. 5/5F/5F/Slide1.TIF
- EMBOJ-2024-118552_Source data_Fig. 5/5F/5F/Slide2.TIF
- EMBOJ-2024-118552_Source data_Fig. 5/5F/5F.pdf
- EMBOJ-2024-118552_Source data_Fig. 5/5G/5G/Slide2.TIF
