# Supplementary material for: Immediate early splicing controls translation in activated T-cells and is mediated by hnRNPC2 phosphorylation
Source: EMBO J. 2025 Feb 13;44(6):1692–723. doi: 10.1038/s44318-025-00374-8 (PMC11914300; doi:10.1038/s44318-025-00374-8)
Supplement: Supplementary file 9 — Source data Fig. 5 [file 44318_2025_374_MOESM9_ESM.zip › EMBOJ-2024-118552_Source data_Fig. 5/5G/5G.xlsx]

## Sheet: Sheet1
	PKCθ OE in HeLa_WT			empty vector in HeLa_WT			PKCθ OE in HeLa_△ hnRNPC2
0	1.49288	2.4692	4.54677	2.13	3.72	3.91	1.32118	0.831411	1.34418
15	13.6064	12.3324	9.39186	3.11	3.22	8,29*	1.97449	1.60725	2.35482
30	10.4416	16.3272	10.5374	3.59	8,88*	5.23	1.13772	2.44194	2.32112
150	7.63966	10.3698	6.62632	2.39	3.05	3.48	1.36487	2.00205	1.24934
