# Supplementary material for: Immediate early splicing controls translation in activated T-cells and is mediated by hnRNPC2 phosphorylation
Source: EMBO J. 2025 Feb 13;44(6):1692–723. doi: 10.1038/s44318-025-00374-8 (PMC11914300; doi:10.1038/s44318-025-00374-8)
Supplement: Supplementary file 9 — Source data Fig. 5 [file 44318_2025_374_MOESM9_ESM.zip › EMBOJ-2024-118552_Source data_Fig. 5/5A/5A.xlsx]

## Sheet: Sheet1
	PKCθ inh			DMSO MOs
0	2.75278	1.26552	2.01348	4.7003	5.14629	6.42902
15	2.53983	3.17468	3.97454	19.9838	21.8416	14.8149
30	2.60542	3.05829	1.90251	14.2347	21.9404	16.9848
90	1.4389	1.06114	1.68385	10.4053	11.8788	6.9828
240	1.54556	0.941626	0.860417	4.80972	6.56048	3.47403
