# Supplementary material for: Immediate early splicing controls translation in activated T-cells and is mediated by hnRNPC2 phosphorylation
Source: EMBO J. 2025 Feb 13;44(6):1692–723. doi: 10.1038/s44318-025-00374-8 (PMC11914300; doi:10.1038/s44318-025-00374-8)
Supplement: Supplementary file 9 — Source data Fig. 5 [file 44318_2025_374_MOESM9_ESM.zip › EMBOJ-2024-118552_Source data_Fig. 5/5B/5B.xlsx]

## Sheet: Sheet1
	PKC theta inh			DMSO
0	3.5	2.59	2.58	2.4572	4.5016	4.63828
15	6.53	6.55	4.96	13.8526	10.4831	10.7359
30	7.4	9.16	6.78	13.3356	20.6948	19.9282
90	2.95	5.06	4.65	6.32458	6.1377	5.94218
240	2.89	2.58	2.9	3.38284	1.58329	2.12177
