# Supplementary material for: Immediate early splicing controls translation in activated T-cells and is mediated by hnRNPC2 phosphorylation
Source: EMBO J. 2025 Feb 13;44(6):1692–723. doi: 10.1038/s44318-025-00374-8 (PMC11914300; doi:10.1038/s44318-025-00374-8)
Supplement: Supplementary file 9 — Source data Fig. 5 [file 44318_2025_374_MOESM9_ESM.zip › EMBOJ-2024-118552_Source data_Fig. 5/5F/5F.xlsx]

## Sheet: Sheet1
	PKCθ OE in HeLa_WT			empty vector in HeLa_WT			PKCθ OE in HeLa_△ hnRNPC2
0	3.87027	3.60684	4.31324	3.30646	4.05487	5.32349	1.59316	1.48374	1.84168
15	9.08515	9.63099	8.09052	5.22911	2.88669	5.65161	5.2079	3.87073	4.6503
30	10.1151	10.4325	10.1824	7.37202	5.12848	6.82611	2.48888	3.74266	3.44856
150	3.16963	3.09212	3.87556	3.43778	3.25614	3.66556	1.22428	2.38399	1.35606
