# Supplementary material for: Immediate early splicing controls translation in activated T-cells and is mediated by hnRNPC2 phosphorylation
Source: EMBO J. 2025 Feb 13;44(6):1692–723. doi: 10.1038/s44318-025-00374-8 (PMC11914300; doi:10.1038/s44318-025-00374-8)
Supplement: Supplementary file 9 — Source data Fig. 5 [file 44318_2025_374_MOESM9_ESM.zip › EMBOJ-2024-118552_Source data_Fig. 5/5D/5D.xlsx]

## Sheet: Sheet1
	PKCθ_OE in HEK293_WT			empty vector in HEK293_WT			PKCθ_OE in HEK293 △ hnRNPC2
0	6.83555	6.94583	9.4005	6.11565	7.36351	7.51899	9.75527	10.5915	9.39494
15	12.0678	13.1717	11.6301	8.12159	8.86533	7.90955	11,60419*	7.3334	8.62887
30	10.019	10.8394	10.2812	11,80889*	7.10625	9.48451	8.76434	7.04276	8.04913
150	8.1335	8.89451	8.65889	8.76621	8.04125	6.78844	6.23584	6.51738	9.75322
