# Supplementary material for: Immediate early splicing controls translation in activated T-cells and is mediated by hnRNPC2 phosphorylation
Source: EMBO J. 2025 Feb 13;44(6):1692–723. doi: 10.1038/s44318-025-00374-8 (PMC11914300; doi:10.1038/s44318-025-00374-8)
Supplement: Supplementary file 9 — Source data Fig. 5 [file 44318_2025_374_MOESM9_ESM.zip › EMBOJ-2024-118552_Source data_Fig. 5/5E/5E.xlsx]

## Sheet: Sheet1
	PKCθ_OE in HEK293_WT			empty vector in HEK293_WT			PKCθ_OE in HEK293_△ hnRNPC2
0	16.1345	14.5486	11.3006	12.9547	17.293	19.2653	12.0621	10.2834	7.84926
15	23.4742	25.5807	18.8606	10.929	14.218	12.3794	11.482	12.8716	11.6179
30	21.2531	20.214	25.0012	14.0497	15.5201	15.2122	15.2399	11.9607	7.51362
150	16.6552	16.6562	15.3722	13.3715	18.2106	8.91948	17.177	20,80797*	13.8006
