# Supplementary material for: Immediate early splicing controls translation in activated T-cells and is mediated by hnRNPC2 phosphorylation
Source: EMBO J. 2025 Feb 13;44(6):1692–723. doi: 10.1038/s44318-025-00374-8 (PMC11914300; doi:10.1038/s44318-025-00374-8)
Supplement: Supplementary file 9 — Source data Fig. 5 [file 44318_2025_374_MOESM9_ESM.zip › EMBOJ-2024-118552_Source data_Fig. 5/5C/5C.xlsx]

## Sheet: Sheet1
	PMA	PKCθ inh			DMSO
	0	0	0	0	0	0	0
	15	23.4041	25.0481	17.3563	72.3385	60.6727	62.6265
	30	27.4523	20.6032	19.066	80.6302	55.4627	49.2556
