# Supplementary material for: Immediate early splicing controls translation in activated T-cells and is mediated by hnRNPC2 phosphorylation
Source: EMBO J. 2025 Feb 13;44(6):1692–723. doi: 10.1038/s44318-025-00374-8 (PMC11914300; doi:10.1038/s44318-025-00374-8)
Supplement: Supplementary file 10 — Source data Fig. 6 [file 44318_2025_374_MOESM10_ESM.zip]

Archive with 15 entries (15 files):
- EMBOJ-2024-118552_Source data_Fig. 6/6B/6B.tif
- EMBOJ-2024-118552_Source data_Fig. 6/6F/6F.tif
- EMBOJ-2024-118552_Source data_Fig. 6/6D/6D.pdf
- EMBOJ-2024-118552_Source data_Fig. 6/6E/6E.pdf
- EMBOJ-2024-118552_Source data_Fig. 6/6F/6F.pdf
- EMBOJ-2024-118552_Source data_Fig. 6/6B/6B.pdf
- EMBOJ-2024-118552_Source data_Fig. 6/6F/6F.xlsx
- EMBOJ-2024-118552_Source data_Fig. 6/6A/6A.TIF
- EMBOJ-2024-118552_Source data_Fig. 6/6D/6D.tif
- EMBOJ-2024-118552_Source data_Fig. 6/6E/6E.xlsx
- EMBOJ-2024-118552_Source data_Fig. 6/6D/6D.xlsx
- EMBOJ-2024-118552_Source data_Fig. 6/6A/6A.xlsx
- EMBOJ-2024-118552_Source data_Fig. 6/6A/6A.pdf
- EMBOJ-2024-118552_Source data_Fig. 6/6E/6E.tif
- EMBOJ-2024-118552_Source data_Fig. 6/6B/6B.xlsx
