# Supplementary material for: Immediate early splicing controls translation in activated T-cells and is mediated by hnRNPC2 phosphorylation
Source: EMBO J. 2025 Feb 13;44(6):1692–723. doi: 10.1038/s44318-025-00374-8 (PMC11914300; doi:10.1038/s44318-025-00374-8)
Supplement: Supplementary file 10 — Source data Fig. 6 [file 44318_2025_374_MOESM10_ESM.zip › EMBOJ-2024-118552_Source data_Fig. 6/6D/6D.xlsx]

## Sheet: Sheet1
IES product	wt	empty vector	+ CHX	- PUR
0.48	0.91	0.98	0.034275	0.012504
0.63	0.86	0.95
0.68	0.93	1.06
