# Supplementary material for: Immediate early splicing controls translation in activated T-cells and is mediated by hnRNPC2 phosphorylation
Source: EMBO J. 2025 Feb 13;44(6):1692–723. doi: 10.1038/s44318-025-00374-8 (PMC11914300; doi:10.1038/s44318-025-00374-8)
Supplement: Supplementary file 10 — Source data Fig. 6 [file 44318_2025_374_MOESM10_ESM.zip › EMBOJ-2024-118552_Source data_Fig. 6/6A/6A.xlsx]

## Sheet: Sheet1
	sihnRNPC			siCTRL
0	1.21	0.88	0.91	0.98	1.17	0.86
2	0.98	0.97	0.96	0.76	0.84	0.73
4	1.04	1.21	1.13	0.88	0.89	0.89
8	1.43	1.27	0.74	1.26	1.34	1.81
16	1.37	1.97	1.76	1.59	1.62	1.47
24	1.7	3,24*	1.49	0,87*	1.86	1.33
