# Supplementary material for: Immediate early splicing controls translation in activated T-cells and is mediated by hnRNPC2 phosphorylation
Source: EMBO J. 2025 Feb 13;44(6):1692–723. doi: 10.1038/s44318-025-00374-8 (PMC11914300; doi:10.1038/s44318-025-00374-8)
Supplement: Supplementary file 10 — Source data Fig. 6 [file 44318_2025_374_MOESM10_ESM.zip › EMBOJ-2024-118552_Source data_Fig. 6/6B/6B.xlsx]

## Sheet: Sheet1
	C2 MO			CTRL MO
0	0.938487	1.16951	0.892001	1.06363	0.923755	0.936373
2	0.404857	0.467376	0.451876	0.762512	0.679547	0.711763
4	0.665415	0.495347	0.620183	0.836376	0.765305	0.748449
8	0.622057	0.900072	0.90042	1.06243	0.643067	0.576251
24	2.58284	1.9968	1.96017	1.56247	1.73856	2.51751
